# Supplementary material for: Light control of three‐dimensional chromatin organization in soybean
Source: Plant Biotechnol J. 2024 May 19;22(9):2596–611. doi: 10.1111/pbi.14372 (PMC11331798; doi:10.1111/pbi.14372)
Supplement: Supplementary file 7 — Table S1 Quality control by HiCPro. [file PBI-22-2596-s011.xlsx]

## Sheet: Table S1
Table S1. Quality control by HiCPro
ID	D4d_Cy_R1	D4d_Cy_R2	L4d_Cy_R1	L4d_Cy_R2	D4d_Ho_R1	D4d_Ho_R2	L4d_Ho_R1	L4d_Ho_R2	D4d_Hy_R1	D4d_Hy_R2	L4d_Hy_R1	L4d_Hy_R2
Total_pairs_processed	674534439	872407926	682330766	857578483	675478132	883700842	700533558	887164631	699267611	910842404	704491359	903817365
Low_qual_pairs	207399324	262979992	185503659	247148845	179110265	272956050	192434877	292705980	239580839	252920048	228072215	299743766
Pairs_with_singleton	137855794	148260911	162602749	154278174	159850432	87932131	174078835	96497504	95270415	105487002	118013935	89323046
Unmapped_pairs	18781336	39364193	20802497	21476149	20882707	8569507	20508569	9792883	13164006	21586900	12999008	8457403
Reported_pairs	310497985	421802830	313421861	434675315	315634728	514243154	313511277	488168264	351252351	530848454	345406201	506293150
Valid_interaction	188972182	334157627	187044479	335593529	182276793	432173510	196849480	398300995	282391181	382452587	249965666	416443395
Valid_interaction_rmdup	159992276	317190105	162123673	326446175	148062623	418718748	151071531	385867626	162902247	320926840	177720058	406139807
Trans_interaction	65919581	80796431	62974942	88161419	48365287	153218805	62941730	155388707	61801813	123709634	74306403	169546041
Cis_interaction	94072695	236393674	99148731	238284756	99697336	265499943	88129801	230478919	101100434	197217206	103413655	236593766
Mapped_total	0.460315	0.483493	0.45934	0.506864	0.467276	0.58192	0.447532	0.550257	0.502315	0.58281	0.490292	0.560172
Cis_total	0.587983	0.745274	0.611562	0.729936	0.673346	0.634077	0.583365	0.5973	0.62062	0.614524	0.581891	0.582543
Interaction/Reported pairs	0.515276	0.751987	0.51727	0.751012	0.469095	0.814243	0.48187	0.79044	0.463776	0.604555	0.514525	0.802183
Interaction/Total pairs	0.237189	0.36358	0.237603	0.38066	0.219197	0.473824	0.215652	0.434945	0.232961	0.352341	0.252267	0.44936
