# Supplementary material for: Light control of three‐dimensional chromatin organization in soybean
Source: Plant Biotechnol J. 2024 May 19;22(9):2596–611. doi: 10.1111/pbi.14372 (PMC11331798; doi:10.1111/pbi.14372)
Supplement: Supplementary file 8 — Table S2 Quality control of CUT&tag. [file PBI-22-2596-s001.xlsx]

## Sheet: Table S2
Table S2. Quality control of CUT&Tag
ID	Total clean input reads	Total mapped reads	Number of peaks	Mapping rates (%)	FRiP (%)
5D_H3K27ME3_Rep1	56242088	54508031	35313	96.917	36.9898
5D_H3K27ME3_Rep2	57728930	55412889	39813	95.988	36.0543
5D_H3K27AC_Rep1	58426864	57075836	14551	97.688	11.4016
5D_H3K27AC_Rep2	58135068	56733961	47234	97.59	12.3313
5D_H3K4ME3_Rep1	49540120	46497819	30044	93.859	22.9921
5D_H3K4ME3_Rep2	54300172	50478362	23419	92.962	16.7431
5D_H3K9ME2_Rep1	46985250	43705840	18997	93.02	11.7886
5D_H3K9ME2_Rep2	55880960	50833068	25162	90.967	10.6281
5D_PolIIS2P_Rep1	56098240	55127867	38569	98.27	29.6796
5D_PolIIS2P_Rep2	55526500	54600974	52376	98.333	33.3434
5L_H3K27ME3_Rep1	46857038	45344393	32177	96.772	36.8582
5L_H3K27ME3_Rep2	51809780	50519818	22129	97.51	21.0318
5L_H3K9ME2_Rep1	63764584	61390588	24643	96.277	16.9456
5L_H3K9ME2_Rep2	51308306	48882416	20708	95.272	12.2951
5L_PolIIS2P_Rep1	68377464	67476734	69279	98.683	38.0347
5L_PolIIS2P_Rep2	57237086	56479767	39101	98.677	35.2712
5D_Input_Rep1	43813898	39626907		90.444
5D_Input_Rep2	52815518	47652633		90.225
5L_Input_Rep1	51894544	48178233		92.839
5L_Input_Rep2	44751810	38432930		85.88
