# Supplementary material for: Light control of three‐dimensional chromatin organization in soybean
Source: Plant Biotechnol J. 2024 May 19;22(9):2596–611. doi: 10.1111/pbi.14372 (PMC11331798; doi:10.1111/pbi.14372)
Supplement: Supplementary file 9 — Table S3 Specifically upregulated genes in cotyledon. [file PBI-22-2596-s005.xlsx]

## Sheet: Table S3
Table S3. Specifically up-regulated genes in cotyledon
GO_acc	term_type	Term	queryitem	querytotal	bgitem	bgtotal	pvalue	FDR	entries
GO:0006519	P	cellular amino acid and derivative metabolic process	78	619	1324	28397	1e-14	5e-11	// AT4G31500 // AT5G14120 // AT1G36370 // AT3G20660 // AT4G26090 // AT3G53420 // AT4G26530 // AT1G76490 // AT3G61220 // AT3G22200 // AT3G22890 // AT5G05260 // AT5G12860 // AT4G21960 // AT3G17390 // AT4G01850 // AT5G18170 // AT1G70580 // AT1G78570 // AT1G11680 // AT2G23910 // AT1G16310 // AT5G55230 // AT5G13700 // AT1G23740 // AT1G11840 // AT3G58610 // AT3G24190 // AT4G01070 // AT2G27310 // AT1G77…
GO:0050896	P	response to stimulus	221	619	6292	28397	2.5e-14	6e-11	// AT4G31500 // AT1G61850 // AT3G20200 // AT4G26090 // AT4G30960 // AT1G76490 // AT3G61220 // AT2G20900 // AT5G14120 // AT3G27960 // AT3G16370 // AT5G18520 // AT4G33000 // AT1G64780 // AT5G02750 // AT5G25110 // AT5G52450 // AT1G23740 // AT2G16250 // AT2G28200 // AT4G35100 // AT3G20420 // AT1G51140 // AT3G19970 // AT2G27040 // AT5G17680 // AT4G22010 // AT1G72430 // AT2G26910 // AT5G49980 // AT4G34…
GO:0044281	P	small molecule metabolic process	161	619	4065	28397	4e-14	6.3e-11	// AT4G31500 // AT1G61850 // AT4G26090 // AT5G15140 // AT1G76490 // AT3G61220 // AT2G46210 // AT5G14120 // AT3G16370 // AT2G36080 // AT1G64780 // AT5G17520 // AT1G70580 // AT1G18660 // AT5G55230 // AT1G23740 // AT3G19970 // AT1G77670 // AT2G28630 // AT4G28940 // AT1G72430 // AT3G18280 // AT1G15410 // AT4G33680 // AT3G55510 // AT3G54470 // AT5G52560 // AT5G24030 // AT5G59750 // AT5G67030 // AT5G64…
GO:0044283	P	small molecule biosynthetic process	94	619	1865	28397	1.2e-13	1.2e-10	// AT4G31500 // AT1G61850 // AT4G26090 // AT1G76490 // AT3G61220 // AT2G46210 // AT5G14120 // AT1G64780 // AT1G70580 // AT3G14470 // AT1G23740 // AT3G19970 // AT1G77670 // AT2G28630 // AT5G53750 // AT3G18280 // AT4G33680 // AT3G54470 // AT4G25570 // AT5G24030 // AT2G38110 // AT1G44350 // AT1G11840 // AT4G26530 // AT2G05920 // AT5G67030 // AT3G17860 // AT2G23910 // AT5G11720 // AT3G10050 // AT2G27…
GO:0042221	P	response to chemical stimulus	157	619	3978	28397	1.2e-13	1.2e-10	// AT5G14120 // AT3G20200 // AT4G26090 // AT4G30960 // AT3G61220 // AT2G20900 // AT5G18520 // AT5G01550 // AT2G16250 // AT4G35100 // AT3G20420 // AT3G19970 // AT2G27040 // AT5G53750 // AT2G26910 // AT5G49980 // AT4G34760 // AT4G39130 // AT4G33680 // AT5G20250 // AT3G54470 // AT5G52560 // AT5G24030 // AT1G51090 // AT1G75280 // AT5G67400 // AT2G30580 // AT5G67030 // AT1G56600 // AT2G47180 // AT4G26…
GO:0034641	P	cellular nitrogen compound metabolic process	75	619	1373	28397	1.3e-12	1e-09	// AT4G31500 // AT5G14120 // AT1G36370 // AT3G20660 // AT1G11840 // AT3G53420 // AT4G26530 // AT2G05920 // AT3G22200 // AT3G22890 // AT5G05260 // AT4G21960 // AT3G17390 // AT5G04360 // AT5G09650 // AT5G18170 // AT1G70580 // AT1G11680 // AT1G20560 // AT3G58610 // AT5G11720 // AT4G01850 // AT1G13750 // AT5G12860 // AT5G13700 // AT1G23740 // AT2G27310 // AT1G77670 // AT3G04790 // AT4G34640 // AT2G19…
GO:0044106	P	cellular amine metabolic process	59	619	947	28397	2.9e-12	2e-09	// AT4G31500 // AT5G14120 // AT1G36370 // AT3G20660 // AT1G11840 // AT3G53420 // AT2G05920 // AT3G22200 // AT3G22890 // AT5G05260 // AT4G21960 // AT3G17390 // AT4G01850 // AT5G18170 // AT1G70580 // AT1G11680 // AT3G58610 // AT5G11720 // AT5G12860 // AT5G13700 // AT1G23740 // AT2G27310 // AT1G77670 // AT3G04790 // AT4G34640 // AT2G19070 // AT1G76520 // AT4G36360 // AT2G36880 // AT3G25900 // AT3G52…
GO:0006066	P	alcohol metabolic process	64	619	1143	28397	2.5e-11	1.5e-08	// AT4G31500 // AT5G03040 // AT1G14520 // AT1G11840 // AT3G12110 // AT3G53420 // AT4G26530 // AT1G76490 // AT3G22200 // AT3G22890 // AT4G18710 // AT1G64780 // AT5G17520 // AT5G04360 // AT1G70580 // AT1G78570 // AT1G11680 // AT1G18660 // AT3G58610 // AT5G53560 // AT5G12860 // AT2G47180 // AT1G23740 // AT4G37870 // AT3G62830 // AT4G17260 // AT3G04790 // AT4G34640 // AT4G22010 // AT1G70985 // AT1G72…
GO:0009308	P	amine metabolic process	59	619	1034	28397	7.9e-11	3.8e-08	// AT4G31500 // AT5G14120 // AT1G36370 // AT3G20660 // AT1G11840 // AT3G53420 // AT2G05920 // AT3G22200 // AT3G22890 // AT5G05260 // AT4G21960 // AT3G17390 // AT4G01850 // AT5G18170 // AT1G70580 // AT1G11680 // AT3G58610 // AT5G11720 // AT5G12860 // AT5G13700 // AT1G23740 // AT2G27310 // AT1G77670 // AT3G04790 // AT4G34640 // AT2G19070 // AT1G76520 // AT4G36360 // AT2G36880 // AT3G25900 // AT3G52…
GO:0008152	P	metabolic process	378	619	13633	28397	7.5e-11	3.8e-08	// AT1G61850 // AT1G76490 // AT2G46210 // AT5G14120 // AT3G16370 // AT4G33000 // AT1G64780 // AT1G18660 // AT1G23740 // AT1G51140 // AT4G28940 // AT1G72430 // AT5G23280 // AT1G15410 // AT2G19130 // AT1G25510 // AT5G24030 // AT5G67400 // AT5G67030 // AT5G08520 // AT4G21200 // AT1G09850 // AT3G06770 // AT3G11050 // AT1G10350 // AT5G65500 // AT3G10910 // AT5G33370 // AT5G11720 // AT4G36750 // AT1G70…
GO:0005975	P	carbohydrate metabolic process	97	619	2249	28397	2.2e-10	9.4e-08	// AT4G31500 // AT1G11820 // AT3G55260 // AT4G03210 // AT5G02790 // AT3G16370 // AT4G33000 // AT1G64780 // AT1G70580 // AT1G18660 // AT1G23740 // AT3G28760 // AT4G22010 // AT3G08600 // AT4G25570 // AT3G12700 // AT1G56600 // AT5G17520 // AT5G64330 // AT3G51550 // AT5G20710 // AT3G06770 // AT4G26530 // AT3G22200 // AT4G38430 // AT4G18240 // AT5G67030 // AT3G58610 // AT5G11720 // AT3G10050 // AT2G47…
GO:0006520	P	cellular amino acid metabolic process	52	619	882	28397	3.8e-10	1.4e-07	// AT4G31500 // AT5G14120 // AT1G36370 // AT3G20660 // AT1G11840 // AT3G53420 // AT2G05920 // AT3G22200 // AT3G22890 // AT5G05260 // AT4G21960 // AT3G17390 // AT4G01850 // AT5G18170 // AT1G70580 // AT1G11680 // AT3G58610 // AT5G11720 // AT5G12860 // AT1G23740 // AT2G27310 // AT1G77670 // AT3G04790 // AT1G76520 // AT2G36880 // AT3G25900 // AT3G52500 // AT5G64290 // AT1G72550 // AT4G14880 // AT1G15…
GO:0065008	P	regulation of biological quality	78	619	1654	28397	3.7e-10	1.4e-07	// AT4G31500 // AT5G03040 // AT5G58530 // AT3G51030 // AT3G53420 // AT3G11050 // AT3G22200 // AT3G22890 // AT3G27960 // AT3G16370 // AT4G21960 // AT4G18710 // AT5G42850 // AT5G12860 // AT1G05200 // AT5G56540 // AT1G78570 // AT2G32300 // AT1G49040 // AT4G34640 // AT5G42750 // AT1G75780 // AT1G13750 // AT5G52060 // AT1G28230 // AT4G38430 // AT4G22010 // AT3G04790 // AT1G70890 // AT3G08600 // AT1G76…
GO:0046394	P	carboxylic acid biosynthetic process	59	619	1116	28397	1.3e-09	3.6e-07	// AT4G31500 // AT1G44350 // AT5G14120 // AT4G33790 // AT1G11840 // AT3G53420 // AT2G05920 // AT2G46210 // AT1G61850 // AT5G05260 // AT4G21960 // AT2G28630 // AT3G17390 // AT3G17860 // AT4G01850 // AT1G11680 // AT3G14470 // AT5G11720 // AT1G23740 // AT4G26090 // AT2G34770 // AT3G19970 // AT1G77670 // AT3G04790 // AT1G76520 // AT5G53750 // AT3G58610 // AT3G25900 // AT4G01370 // AT4G14880 // AT2G36…
GO:0016053	P	organic acid biosynthetic process	59	619	1116	28397	1.3e-09	3.6e-07	// AT4G31500 // AT1G44350 // AT5G14120 // AT4G33790 // AT1G11840 // AT3G53420 // AT2G05920 // AT2G46210 // AT1G61850 // AT5G05260 // AT4G21960 // AT2G28630 // AT3G17390 // AT3G17860 // AT4G01850 // AT1G11680 // AT3G14470 // AT5G11720 // AT1G23740 // AT4G26090 // AT2G34770 // AT3G19970 // AT1G77670 // AT3G04790 // AT1G76520 // AT5G53750 // AT3G58610 // AT3G25900 // AT4G01370 // AT4G14880 // AT2G36…
GO:0044271	P	cellular nitrogen compound biosynthetic process	48	619	804	28397	1.3e-09	3.6e-07	// AT4G31500 // AT5G14120 // AT1G11840 // AT3G53420 // AT2G05920 // AT3G22890 // AT5G05260 // AT4G21960 // AT3G17390 // AT5G09650 // AT4G01850 // AT1G11680 // AT3G58610 // AT5G11720 // AT1G23740 // AT3G04790 // AT2G19070 // AT1G76520 // AT5G64300 // AT3G25900 // AT4G34050 // AT4G14880 // AT2G36880 // AT4G33680 // AT5G03555 // AT3G45140 // AT2G07050 // AT3G54470 // AT4G25570 // AT5G55230 // AT3G10…
GO:0042180	P	cellular ketone metabolic process	91	619	2123	28397	1.2e-09	3.6e-07	// AT4G31500 // AT5G14120 // AT4G26090 // AT2G46210 // AT1G61850 // AT3G16370 // AT2G36080 // AT1G70580 // AT1G18660 // AT1G23740 // AT3G19970 // AT1G77670 // AT2G28630 // AT5G53750 // AT1G15410 // AT4G33680 // AT4G25570 // AT2G38110 // AT1G13750 // AT4G21200 // AT5G17520 // AT1G44350 // AT1G36370 // AT4G37870 // AT2G05920 // AT3G22200 // AT5G67030 // AT3G17860 // AT5G18170 // AT3G14470 // AT5G11…
GO:0043436	P	oxoacid metabolic process	90	619	2103	28397	1.6e-09	3.9e-07	// AT4G31500 // AT5G14120 // AT4G26090 // AT2G46210 // AT1G61850 // AT3G16370 // AT2G36080 // AT1G70580 // AT1G18660 // AT1G23740 // AT3G19970 // AT1G77670 // AT2G28630 // AT5G53750 // AT1G15410 // AT4G33680 // AT4G25570 // AT2G38110 // AT1G13750 // AT4G21200 // AT5G17520 // AT1G44350 // AT1G36370 // AT4G37870 // AT2G05920 // AT3G22200 // AT5G67030 // AT3G17860 // AT5G18170 // AT3G14470 // AT5G11…
GO:0006082	P	organic acid metabolic process	90	619	2105	28397	1.6e-09	3.9e-07	// AT4G31500 // AT5G14120 // AT4G26090 // AT2G46210 // AT1G61850 // AT3G16370 // AT2G36080 // AT1G70580 // AT1G18660 // AT1G23740 // AT3G19970 // AT1G77670 // AT2G28630 // AT5G53750 // AT1G15410 // AT4G33680 // AT4G25570 // AT2G38110 // AT1G13750 // AT4G21200 // AT5G17520 // AT1G44350 // AT1G36370 // AT4G37870 // AT2G05920 // AT3G22200 // AT5G67030 // AT3G17860 // AT5G18170 // AT3G14470 // AT5G11…
GO:0019752	P	carboxylic acid metabolic process	90	619	2103	28397	1.6e-09	3.9e-07	// AT4G31500 // AT5G14120 // AT4G26090 // AT2G46210 // AT1G61850 // AT3G16370 // AT2G36080 // AT1G70580 // AT1G18660 // AT1G23740 // AT3G19970 // AT1G77670 // AT2G28630 // AT5G53750 // AT1G15410 // AT4G33680 // AT4G25570 // AT2G38110 // AT1G13750 // AT4G21200 // AT5G17520 // AT1G44350 // AT1G36370 // AT4G37870 // AT2G05920 // AT3G22200 // AT5G67030 // AT3G17860 // AT5G18170 // AT3G14470 // AT5G11…
GO:0016051	P	carbohydrate biosynthetic process	57	619	1070	28397	1.9e-09	4.3e-07	// AT4G31500 // AT5G02790 // AT4G17360 // AT4G37870 // AT5G25820 // AT3G19000 // AT4G26530 // AT3G22890 // AT3G16370 // AT4G13840 // AT4G18240 // AT4G21960 // AT4G24010 // AT3G10910 // AT4G14880 // AT5G04360 // AT1G70580 // AT1G78570 // AT3G58610 // AT2G47180 // AT1G23740 // AT1G11840 // AT3G62830 // AT3G12110 // AT2G27040 // AT3G04790 // AT3G28760 // AT4G22010 // AT1G70985 // AT2G13680 // AT5G09…
GO:0010038	P	response to metal ion	40	619	610	28397	2.8e-09	6e-07	// AT4G14570 // AT4G01370 // AT5G02790 // AT1G36370 // AT1G11840 // AT3G53420 // AT3G11050 // AT5G59190 // AT3G22890 // AT4G18710 // AT4G01850 // AT5G18170 // AT3G58610 // AT4G24120 // AT4G37870 // AT4G39230 // AT5G01040 // AT1G47128 // AT5G51830 // AT5G39040 // AT2G40300 // AT1G52827 // AT4G14880 // AT3G22200 // AT2G36880 // AT3G54470 // AT5G52560 // AT1G75280 // AT5G16970 // AT3G22960 // AT3G04…
GO:0046686	P	response to cadmium ion	34	619	470	28397	4.6e-09	9.4e-07	// AT4G14570 // AT5G15310 // AT1G36370 // AT1G11840 // AT3G53420 // AT5G59190 // AT3G22890 // AT4G18710 // AT4G01850 // AT5G18170 // AT3G58610 // AT4G37870 // AT4G39230 // AT1G47128 // AT5G51830 // AT3G04730 // AT4G01370 // AT1G52827 // AT4G14880 // AT3G22200 // AT2G36880 // AT3G54470 // AT5G52560 // AT1G75280 // AT5G16970 // AT3G22960 // AT5G02790 // AT5G12170 // AT5G09650 // AT1G60420 // AT4G34…
GO:0009628	P	response to abiotic stimulus	104	619	2635	28397	4.7e-09	9.4e-07	// AT4G31500 // AT1G76490 // AT3G61220 // AT3G16370 // AT4G33000 // AT5G02750 // AT1G23740 // AT2G28200 // AT4G35100 // AT1G51140 // AT3G19970 // AT4G22010 // AT4G39130 // AT5G20250 // AT4G25570 // AT1G51090 // AT2G30580 // AT5G67030 // AT1G56600 // AT5G17520 // AT5G64330 // AT4G26150 // AT1G17860 // AT3G51550 // AT1G11840 // AT3G22200 // AT4G38430 // AT4G01850 // AT5G18170 // AT2G23910 // AT1G69…
GO:0048767	P	root hair elongation	21	619	188	28397	5.1e-09	9.7e-07	// AT4G25570 // AT5G03040 // AT1G70940 // AT1G75780 // AT5G52060 // AT4G18710 // AT1G45688 // AT3G53420 // AT3G16370 // AT5G64330 // AT4G22010 // AT4G33000 // AT5G09810 // AT5G64300 // AT4G12730 // AT5G13140 // AT5G56540 // AT4G00150 // AT4G38430 // AT2G32300 // AT3G51550
GO:0006970	P	response to osmotic stress	47	619	842	28397	1.4e-08	2.6e-06	// AT5G12380 // AT5G15310 // AT1G11840 // AT3G53420 // AT2G27310 // AT1G76490 // AT4G04330 // AT3G22200 // AT3G22890 // AT4G33000 // AT4G18710 // AT4G01850 // AT5G18170 // AT3G58610 // AT4G21960 // AT5G52060 // AT4G35100 // AT4G17260 // AT3G19970 // AT4G01070 // AT4G12730 // AT1G47128 // AT3G16240 // AT3G04730 // AT4G36020 // AT4G01370 // AT4G11650 // AT4G14880 // AT2G36880 // AT4G30960 // AT3G45…
GO:0016126	P	sterol biosynthetic process	19	619	165	28397	1.7e-08	3.1e-06	// AT5G13710 // AT3G22960 // AT3G13620 // AT4G12110 // AT1G76490 // AT5G56040 // AT4G34640 // AT2G07050 // AT4G22010 // AT1G78950 // AT1G72430 // AT5G12860 // AT4G12730 // AT5G21105 // AT5G54160 // AT5G53560 // AT1G11680 // AT1G76160 // AT2G32720
GO:0006575	P	cellular amino acid derivative metabolic process	42	619	714	28397	2.1e-08	3.5e-06	// AT4G31500 // AT4G26090 // AT4G26530 // AT1G76490 // AT3G61220 // AT3G22200 // AT3G22890 // AT5G05260 // AT3G17390 // AT4G04330 // AT4G01850 // AT1G70580 // AT1G78570 // AT2G23910 // AT1G16310 // AT5G13700 // AT1G13750 // AT4G01070 // AT3G24190 // AT2G27310 // AT1G77670 // AT3G04790 // AT4G34640 // AT2G19070 // AT3G18280 // AT5G01040 // AT4G29210 // AT4G14880 // AT4G36360 // AT2G36880 // AT1G65…
GO:0009309	P	amine biosynthetic process	35	619	527	28397	2e-08	3.5e-06	// AT4G31500 // AT5G14120 // AT1G11840 // AT3G53420 // AT2G05920 // AT5G02790 // AT4G21960 // AT3G17390 // AT4G01850 // AT1G11680 // AT3G58610 // AT5G11720 // AT3G10050 // AT3G04790 // AT2G19070 // AT1G76520 // AT3G25900 // AT4G14880 // AT2G36880 // AT4G33680 // AT3G45140 // AT5G09650 // AT4G25570 // AT5G55230 // AT1G23740 // AT3G47340 // AT1G01630 // AT1G11790 // AT4G12110 // AT5G14800 // AT3G48…
GO:0008652	P	cellular amino acid biosynthetic process	34	619	503	28397	2.2e-08	3.5e-06	// AT4G31500 // AT5G14120 // AT1G11840 // AT3G53420 // AT2G05920 // AT5G02790 // AT4G21960 // AT3G17390 // AT4G01850 // AT1G11680 // AT3G58610 // AT5G11720 // AT3G10050 // AT3G04790 // AT1G76520 // AT3G25900 // AT4G14880 // AT2G36880 // AT4G33680 // AT3G45140 // AT5G09650 // AT4G25570 // AT5G55230 // AT1G23740 // AT3G47340 // AT1G01630 // AT1G11790 // AT4G12110 // AT5G14800 // AT3G48560 // AT2G33…
GO:0016125	P	sterol metabolic process	19	619	172	28397	3.2e-08	4.8e-06	// AT5G13710 // AT3G22960 // AT3G13620 // AT4G12110 // AT1G76490 // AT5G56040 // AT4G34640 // AT2G07050 // AT4G22010 // AT1G78950 // AT1G72430 // AT5G12860 // AT4G12730 // AT5G21105 // AT5G54160 // AT5G53560 // AT1G11680 // AT1G76160 // AT2G32720
GO:0044272	P	sulfur compound biosynthetic process	33	619	486	28397	3.2e-08	4.8e-06	// AT4G31500 // AT5G14120 // AT1G11840 // AT3G53420 // AT2G05920 // AT3G22890 // AT5G05260 // AT4G13840 // AT4G21960 // AT3G17390 // AT4G01850 // AT1G11680 // AT5G11720 // AT1G23740 // AT3G04790 // AT1G76520 // AT5G17520 // AT3G25900 // AT4G14880 // AT2G36880 // AT3G45140 // AT5G09650 // AT4G25570 // AT5G55230 // AT5G04360 // AT1G01630 // AT4G12110 // AT5G02790 // AT4G30020 // AT2G33990 // AT4G34…
GO:0009310	P	amine catabolic process	21	619	214	28397	4e-08	5.5e-06	// AT4G31500 // AT3G45140 // AT5G13700 // AT1G23740 // AT5G14800 // AT4G36360 // AT2G36880 // AT3G47340 // AT3G22200 // AT3G22890 // AT3G04790 // AT1G77670 // AT4G34640 // AT3G52500 // AT5G24030 // AT5G13710 // AT5G54160 // AT5G05260 // AT3G51660 // AT1G13750 // AT4G34050
GO:0009651	P	response to salt stress	44	619	788	28397	4.1e-08	5.5e-06	// AT5G12380 // AT5G15310 // AT1G11840 // AT3G53420 // AT2G27310 // AT1G76490 // AT3G22200 // AT3G22890 // AT4G33000 // AT4G18710 // AT4G04330 // AT5G18170 // AT3G58610 // AT4G21960 // AT5G52060 // AT4G35100 // AT4G17260 // AT3G19970 // AT4G01070 // AT4G12730 // AT1G47128 // AT3G16240 // AT4G36020 // AT4G01370 // AT4G11650 // AT4G14880 // AT2G36880 // AT4G30960 // AT3G45140 // AT1G12240 // AT5G09…
GO:0009987	P	cellular process	382	619	14419	28397	3.9e-08	5.5e-06	// AT1G61850 // AT3G20200 // AT1G76490 // AT2G46210 // AT5G14120 // AT3G16370 // AT4G33000 // AT1G64780 // AT1G18660 // AT1G49040 // AT1G23740 // AT1G51140 // AT4G28940 // AT2G35860 // AT5G23280 // AT1G15410 // AT2G19130 // AT5G24030 // AT5G06390 // AT4G17030 // AT5G67400 // AT5G67030 // AT5G08520 // AT4G21200 // AT5G58530 // AT4G37870 // AT3G11050 // AT1G10350 // AT5G65500 // AT3G10910 // AT5G11…
GO:0042219	P	cellular amino acid derivative catabolic process	17	619	142	28397	5.9e-08	7.8e-06	// AT4G31500 // AT5G13700 // AT5G13710 // AT4G36360 // AT2G36880 // AT5G01040 // AT3G22200 // AT3G22890 // AT3G04790 // AT5G05260 // AT4G34640 // AT4G29210 // AT5G24030 // AT1G13750 // AT5G54160 // AT3G51660 // AT4G34050
GO:0006694	P	steroid biosynthetic process	21	619	221	28397	6.6e-08	8.6e-06	// AT5G42750 // AT5G13710 // AT3G22960 // AT3G13620 // AT4G12110 // AT1G76490 // AT5G56040 // AT4G34640 // AT2G07050 // AT4G22010 // AT1G78950 // AT1G72430 // AT3G11320 // AT5G12860 // AT4G12730 // AT5G21105 // AT5G54160 // AT5G53560 // AT1G11680 // AT1G76160 // AT2G32720
GO:0044238	P	primary metabolic process	321	619	11717	28397	9.4e-08	1.1e-05	// AT4G31500 // AT1G11820 // AT1G61850 // AT3G55260 // AT4G03210 // AT4G26090 // AT4G01370 // AT2G27310 // AT1G76490 // AT3G61220 // AT2G46210 // AT5G14120 // AT3G16370 // AT1G10350 // AT2G33720 // AT2G36080 // AT4G33000 // AT1G64780 // AT5G17520 // AT1G70580 // AT3G49950 // AT5G60850 // AT1G18660 // AT3G66654 // AT5G01550 // AT5G55230 // AT2G47180 // AT1G23740 // AT2G16250 // AT2G28200 // AT3G20…
GO:0008202	P	steroid metabolic process	22	619	247	28397	9.3e-08	1.1e-05	// AT1G76490 // AT1G11680 // AT5G53560 // AT5G42750 // AT4G34640 // AT4G22010 // AT1G72430 // AT4G25850 // AT4G12730 // AT5G21105 // AT2G32720 // AT3G13620 // AT2G07050 // AT3G11320 // AT5G12860 // AT5G54160 // AT5G13710 // AT3G22960 // AT4G12110 // AT5G56040 // AT1G78950 // AT1G76160
GO:0048588	P	developmental cell growth	30	619	440	28397	1.2e-07	1.5e-05	// AT5G03040 // AT3G53420 // AT5G35090 // AT3G22200 // AT3G27960 // AT3G16370 // AT4G33000 // AT4G18710 // AT5G56540 // AT2G32300 // AT1G75780 // AT5G52060 // AT4G22010 // AT2G13680 // AT4G12730 // AT5G09810 // AT5G23530 // AT4G38430 // AT5G64300 // AT1G06750 // AT1G45688 // AT4G39130 // AT4G25570 // AT3G57670 // AT4G00150 // AT1G70940 // AT1G60420 // AT5G64330 // AT5G13140 // AT3G51550
GO:0000096	P	sulfur amino acid metabolic process	31	619	465	28397	1.2e-07	1.5e-05	// AT4G31500 // AT5G14120 // AT1G11840 // AT3G53420 // AT2G05920 // AT5G02790 // AT4G21960 // AT3G17390 // AT4G01850 // AT1G70580 // AT1G11680 // AT5G11720 // AT1G23740 // AT2G27310 // AT1G77670 // AT3G04790 // AT1G76520 // AT3G25900 // AT4G14880 // AT2G36880 // AT4G33680 // AT3G45140 // AT5G09650 // AT4G25570 // AT5G55230 // AT1G01630 // AT4G12110 // AT2G33990 // AT4G34050 // AT5G13140 // AT3G57…
GO:0065007	P	biological regulation	192	619	6222	28397	1.3e-07	1.5e-05	// AT4G31500 // AT1G72610 // AT4G03210 // AT4G26090 // AT2G27310 // AT1G76490 // AT2G20900 // AT5G60850 // AT3G27960 // AT3G16370 // AT2G36080 // AT4G33000 // AT3G49950 // AT1G49040 // AT5G01550 // AT5G55230 // AT2G40620 // AT1G23740 // AT2G16250 // AT2G28200 // AT2G15320 // AT3G20420 // AT1G51140 // AT3G19970 // AT5G17680 // AT4G32160 // AT4G22010 // AT3G18280 // AT1G48480 // AT4G04850 // AT5G23…
GO:0006629	P	lipid metabolic process	74	619	1772	28397	1.4e-07	1.5e-05	// AT4G31500 // AT1G44350 // AT1G61850 // AT4G33790 // AT3G20660 // AT1G76490 // AT1G02205 // AT2G46210 // AT2G23540 // AT4G25700 // AT3G16370 // AT3G25780 // AT2G36080 // AT2G26040 // AT3G04790 // AT4G18240 // AT5G12860 // AT3G17860 // AT5G33370 // AT1G18660 // AT5G53560 // AT3G26380 // AT5G42750 // AT3G06860 // AT1G23740 // AT2G34770 // AT1G11680 // AT3G19970 // AT4G11820 // AT2G28630 // AT4G34…
GO:0006790	P	sulfur metabolic process	39	619	683	28397	1.4e-07	1.5e-05	// AT4G31500 // AT5G14120 // AT1G11840 // AT3G53420 // AT2G05920 // AT3G22890 // AT5G05260 // AT4G13840 // AT4G21960 // AT3G17390 // AT4G01850 // AT1G70580 // AT1G11680 // AT5G11720 // AT1G23740 // AT2G27310 // AT1G77670 // AT3G04790 // AT1G76520 // AT5G17520 // AT3G25900 // AT4G14880 // AT4G29210 // AT2G36880 // AT4G33680 // AT3G45140 // AT5G09650 // AT4G25570 // AT5G55230 // AT5G04360 // AT1G01…
GO:0006833	P	water transport	17	619	155	28397	1.9e-07	1.9e-05	// AT4G01370 // AT4G14880 // AT5G52060 // AT3G53420 // AT5G37820 // AT3G22890 // AT4G18910 // AT4G35100 // AT5G06530 // AT4G21960 // AT4G18710 // AT3G23000 // AT5G12860 // AT1G47128 // AT3G16240 // AT2G37170 // AT3G51550
GO:0042044	P	fluid transport	17	619	155	28397	1.9e-07	1.9e-05	// AT4G01370 // AT4G14880 // AT5G52060 // AT3G53420 // AT5G37820 // AT3G22890 // AT4G18910 // AT4G35100 // AT5G06530 // AT4G21960 // AT4G18710 // AT3G23000 // AT5G12860 // AT1G47128 // AT3G16240 // AT2G37170 // AT3G51550
GO:0010817	P	regulation of hormone levels	30	619	456	28397	2.6e-07	2.6e-05	// AT4G31500 // AT1G44350 // AT3G22890 // AT3G16370 // AT4G33000 // AT1G78570 // AT5G42750 // AT1G75780 // AT1G13750 // AT1G28230 // AT1G76520 // AT3G04790 // AT4G34640 // AT4G22010 // AT4G12730 // AT4G38430 // AT4G14880 // AT4G30960 // AT5G09650 // AT4G25570 // AT3G11320 // AT5G05260 // AT1G70940 // AT5G13710 // AT4G12110 // AT5G56040 // AT5G64330 // AT4G25960 // AT5G13140 // AT3G51660
GO:0000097	P	sulfur amino acid biosynthetic process	24	619	309	28397	2.6e-07	2.6e-05	// AT5G14120 // AT1G11840 // AT3G53420 // AT2G05920 // AT5G02790 // AT4G21960 // AT3G17390 // AT4G01850 // AT1G11680 // AT5G11720 // AT3G04790 // AT1G76520 // AT3G25900 // AT4G14880 // AT2G36880 // AT5G09650 // AT4G25570 // AT5G55230 // AT1G01630 // AT4G12110 // AT2G33990 // AT4G34050 // AT5G13140 // AT3G57050
GO:0048589	P	developmental growth	42	619	791	28397	3e-07	2.9e-05	// AT5G03040 // AT4G03210 // AT1G45688 // AT3G53420 // AT2G45190 // AT2G05920 // AT3G22200 // AT3G27960 // AT3G16370 // AT4G33000 // AT4G18710 // AT5G56540 // AT2G32300 // AT1G75780 // AT5G52060 // AT1G13710 // AT4G38430 // AT4G22010 // AT2G13680 // AT1G48480 // AT5G09810 // AT5G23530 // AT1G20190 // AT5G64300 // AT1G06750 // AT2G42840 // AT5G35090 // AT4G39130 // AT4G36360 // AT1G78060 // AT4G12…
GO:0009411	P	response to UV	21	619	247	28397	3.7e-07	3.5e-05	// AT4G25570 // AT1G70940 // AT3G61220 // AT1G11790 // AT1G75780 // AT3G04880 // AT1G65060 // AT2G03710 // AT3G16370 // AT4G22010 // AT4G33000 // AT5G64330 // AT5G03555 // AT5G51100 // AT4G25960 // AT5G13140 // AT1G78570 // AT4G38430 // AT3G24190 // AT2G23910 // AT1G16310
GO:0040007	P	growth	47	619	949	28397	4e-07	3.7e-05	// AT5G03040 // AT4G03210 // AT1G45688 // AT3G53420 // AT2G45190 // AT2G05920 // AT3G22200 // AT3G27960 // AT3G16370 // AT4G33000 // AT4G18710 // AT5G12860 // AT5G56540 // AT2G32300 // AT1G49040 // AT1G75780 // AT5G52060 // AT1G13710 // AT4G38430 // AT4G22010 // AT2G13680 // AT1G48480 // AT5G09810 // AT5G23530 // AT1G20190 // AT5G64300 // AT1G06750 // AT2G42840 // AT5G35090 // AT4G39130 // AT3G08…
GO:0006725	P	cellular aromatic compound metabolic process	49	619	1022	28397	5.5e-07	5e-05	// AT4G31500 // AT3G20660 // AT4G26090 // AT4G26530 // AT1G76490 // AT3G61220 // AT3G22890 // AT5G05260 // AT3G17390 // AT4G04330 // AT4G01850 // AT1G70580 // AT1G78570 // AT2G23910 // AT1G16310 // AT1G23740 // AT4G01070 // AT3G24190 // AT1G77670 // AT3G04790 // AT4G34640 // AT3G14470 // AT5G01040 // AT2G36880 // AT3G18280 // AT4G01370 // AT4G14880 // AT4G36360 // AT2G43840 // AT1G65060 // AT4G15…
GO:0010035	P	response to inorganic substance	51	619	1086	28397	5.8e-07	5.2e-05	// AT4G14570 // AT4G01370 // AT5G14120 // AT1G36370 // AT1G11840 // AT3G53420 // AT3G11050 // AT5G64510 // AT3G22890 // AT2G46600 // AT4G18710 // AT4G01850 // AT5G18170 // AT3G58610 // AT4G24120 // AT4G37870 // AT4G39230 // AT1G70230 // AT1G22770 // AT5G01040 // AT1G47128 // AT5G16970 // AT5G39040 // AT2G36880 // AT2G40300 // AT1G52827 // AT4G14880 // AT3G22200 // AT5G59190 // AT5G65140 // AT3G54…
GO:0019748	P	secondary metabolic process	56	619	1247	28397	6.1e-07	5.4e-05	// AT4G31500 // AT5G02790 // AT3G20660 // AT4G26090 // AT5G01040 // AT4G26530 // AT1G76490 // AT3G61220 // AT3G22200 // AT3G22890 // AT5G05260 // AT4G13840 // AT4G21960 // AT3G06860 // AT3G17390 // AT4G04330 // AT1G78570 // AT1G11680 // AT2G23910 // AT1G16310 // AT1G23740 // AT4G01070 // AT3G24190 // AT3G04790 // AT4G34640 // AT4G14880 // AT2G15490 // AT3G18280 // AT2G39200 // AT5G53560 // AT2G32…
GO:0008610	P	lipid biosynthetic process	53	619	1159	28397	7.4e-07	6.4e-05	// AT4G31500 // AT1G44350 // AT1G61850 // AT4G33790 // AT1G76490 // AT2G46210 // AT4G18240 // AT4G25700 // AT3G04790 // AT5G12860 // AT3G17860 // AT1G11680 // AT1G18660 // AT5G53560 // AT5G42750 // AT1G23740 // AT2G34770 // AT3G19970 // AT4G11820 // AT2G28630 // AT4G34640 // AT4G22010 // AT1G72430 // AT4G12730 // AT5G21105 // AT3G52820 // AT2G32720 // AT3G52105 // AT3G13620 // AT3G51520 // AT2G22…
GO:0009698	P	phenylpropanoid metabolic process	27	619	405	28397	8e-07	6.8e-05	// AT4G26090 // AT4G26530 // AT1G76490 // AT3G61220 // AT3G17390 // AT4G04330 // AT1G78570 // AT2G23910 // AT1G16310 // AT3G24190 // AT4G34640 // AT3G18280 // AT4G01070 // AT4G14880 // AT4G36360 // AT2G36880 // AT1G65060 // AT5G03555 // AT5G01040 // AT3G21510 // AT5G24030 // AT2G48110 // AT5G54160 // AT5G13710 // AT4G34050 // AT1G17020 // AT3G23000
GO:0042402	P	cellular biogenic amine catabolic process	14	619	117	28397	8.7e-07	6.9e-05	// AT4G31500 // AT5G13700 // AT5G13710 // AT4G36360 // AT2G36880 // AT3G22890 // AT3G04790 // AT5G05260 // AT4G34640 // AT4G34050 // AT5G24030 // AT1G13750 // AT5G54160 // AT3G51660
GO:0070838	P	divalent metal ion transport	18	619	195	28397	8.4e-07	6.9e-05	// AT1G72610 // AT3G45140 // AT5G52060 // AT1G12240 // AT3G53420 // AT5G17520 // AT1G76490 // AT3G22200 // AT3G06483 // AT1G70890 // AT4G14880 // AT4G21960 // AT4G12110 // AT3G23000 // AT4G12730 // AT1G05200 // AT3G16240 // AT2G36880
GO:0048765	P	root hair cell differentiation	23	619	308	28397	8.7e-07	6.9e-05	// AT5G03040 // AT3G53420 // AT3G16370 // AT4G33000 // AT4G18710 // AT5G56540 // AT2G32300 // AT1G75780 // AT5G52060 // AT5G12330 // AT4G22010 // AT4G12730 // AT5G09810 // AT4G38430 // AT5G64300 // AT1G45688 // AT4G25570 // AT4G00150 // AT1G47480 // AT1G70940 // AT5G64330 // AT5G13140 // AT3G51550
GO:0048764	P	trichoblast maturation	23	619	308	28397	8.7e-07	6.9e-05	// AT5G03040 // AT3G53420 // AT3G16370 // AT4G33000 // AT4G18710 // AT5G56540 // AT2G32300 // AT1G75780 // AT5G52060 // AT5G12330 // AT4G22010 // AT4G12730 // AT5G09810 // AT4G38430 // AT5G64300 // AT1G45688 // AT4G25570 // AT4G00150 // AT1G47480 // AT1G70940 // AT5G64330 // AT5G13140 // AT3G51550
GO:0048469	P	cell maturation	23	619	309	28397	9.1e-07	7.2e-05	// AT5G03040 // AT3G53420 // AT3G16370 // AT4G33000 // AT4G18710 // AT5G56540 // AT2G32300 // AT1G75780 // AT5G52060 // AT5G12330 // AT4G22010 // AT4G12730 // AT5G09810 // AT4G38430 // AT5G64300 // AT1G45688 // AT4G25570 // AT4G00150 // AT1G47480 // AT1G70940 // AT5G64330 // AT5G13140 // AT3G51550
GO:0055114	P	oxidation reduction	59	619	1364	28397	9.7e-07	7.5e-05	// AT4G31500 // AT3G48310 // AT4G33790 // AT3G19000 // AT1G76490 // AT3G61220 // AT1G54870 // AT5G09600 // AT4G25700 // AT5G05260 // AT4G21960 // AT3G21420 // AT5G18170 // AT1G11680 // AT4G21860 // AT3G26330 // AT5G13700 // AT1G23740 // AT2G34770 // AT3G28760 // AT1G13710 // AT4G17260 // AT5G51100 // AT4G23340 // AT3G06860 // AT5G01670 // ATCG00270 // AT4G22010 // AT5G24900 // AT3G58610 // AT5G01…
GO:0044262	P	cellular carbohydrate metabolic process	71	619	1778	28397	1.2e-06	9.1e-05	// AT4G31500 // AT5G03040 // AT5G20710 // AT4G17360 // AT4G03210 // AT1G11840 // AT5G25820 // AT3G19000 // AT4G26530 // AT1G14520 // AT3G22200 // AT3G22890 // AT5G05260 // AT4G13840 // AT4G18240 // AT4G21960 // AT4G18710 // AT3G10910 // AT5G17520 // AT5G04360 // AT3G28760 // AT1G70580 // AT1G78570 // AT1G18660 // AT3G58610 // AT3G26380 // AT2G47180 // AT1G23740 // AT4G37870 // AT3G62830 // AT4G17…
GO:0010054	P	trichoblast differentiation	24	619	339	28397	1.2e-06	9.1e-05	// AT5G03040 // AT3G53420 // AT3G16370 // AT4G33000 // AT4G18710 // AT5G56540 // AT2G32300 // AT1G75780 // AT5G52060 // AT5G12330 // AT4G22010 // AT4G12730 // AT5G09810 // AT4G38430 // AT5G64300 // AT1G45688 // AT4G25570 // AT4G00150 // AT1G47480 // AT1G70940 // AT5G67400 // AT5G64330 // AT5G13140 // AT3G51550
GO:0044282	P	small molecule catabolic process	45	619	932	28397	1.4e-06	9.9e-05	// AT4G31500 // AT5G03040 // AT1G14520 // AT2G26040 // AT3G20660 // AT1G11840 // AT3G53420 // AT4G26530 // AT3G22200 // AT3G22890 // AT5G05260 // AT4G01370 // AT2G36080 // AT4G18710 // AT3G06860 // AT3G58610 // AT5G13700 // AT1G23740 // AT4G17260 // AT1G77670 // AT3G04790 // AT4G34640 // AT5G01040 // AT1G47128 // AT4G29210 // AT4G14880 // AT4G36360 // AT2G36880 // AT3G45140 // AT5G24030 // AT5G04…
GO:0021700	P	developmental maturation	23	619	320	28397	1.6e-06	0.00012	// AT5G03040 // AT3G53420 // AT3G16370 // AT4G33000 // AT4G18710 // AT5G56540 // AT2G32300 // AT1G75780 // AT5G52060 // AT5G12330 // AT4G22010 // AT4G12730 // AT5G09810 // AT4G38430 // AT5G64300 // AT1G45688 // AT4G25570 // AT4G00150 // AT1G47480 // AT1G70940 // AT5G64330 // AT5G13140 // AT3G51550
GO:0048856	P	anatomical structure development	115	619	3396	28397	1.7e-06	0.00012	// AT4G31500 // AT1G72610 // AT1G61850 // AT4G03210 // AT3G27960 // AT3G16370 // AT5G18520 // AT4G33000 // AT1G49040 // AT2G16250 // AT2G28200 // AT1G51140 // AT4G22010 // AT2G26910 // AT1G48480 // AT5G49980 // AT3G21870 // AT4G39130 // AT5G20540 // AT3G55510 // AT4G25570 // AT5G03670 // AT1G47480 // AT4G17030 // AT5G67400 // AT2G38110 // AT5G64330 // AT4G26150 // AT5G43270 // AT1G48175 // AT3G51…
GO:0032501	P	multicellular organismal process	131	619	4020	28397	1.9e-06	0.00014	// AT4G31500 // AT1G72610 // AT1G61850 // AT4G03210 // AT3G27960 // AT3G16370 // AT5G18520 // AT4G33000 // AT5G02750 // AT1G49040 // AT5G01550 // AT2G16250 // AT2G28200 // AT1G51140 // AT4G22010 // AT2G26910 // AT1G48480 // AT5G49980 // AT3G21870 // AT4G39130 // AT5G20540 // AT2G19130 // AT3G55510 // AT4G25570 // AT5G03670 // AT1G47480 // AT5G67400 // AT2G38110 // AT5G17520 // AT5G64330 // AT4G26…
GO:0042398	P	cellular amino acid derivative biosynthetic process	31	619	534	28397	2e-06	0.00014	// AT4G31500 // AT4G26090 // AT4G26530 // AT1G76490 // AT3G61220 // AT3G17390 // AT4G04330 // AT4G01850 // AT1G70580 // AT1G78570 // AT2G23910 // AT1G16310 // AT3G24190 // AT2G27310 // AT1G77670 // AT4G34640 // AT2G19070 // AT3G18280 // AT4G01070 // AT4G14880 // AT4G36360 // AT2G36880 // AT1G65060 // AT4G33680 // AT5G03555 // AT3G23000 // AT5G24030 // AT5G54160 // AT5G13710 // AT4G34050 // AT1G17…
GO:0010053	P	root epidermal cell differentiation	24	619	350	28397	2.1e-06	0.00014	// AT5G03040 // AT3G53420 // AT3G16370 // AT4G33000 // AT4G18710 // AT5G56540 // AT2G32300 // AT1G75780 // AT5G52060 // AT5G12330 // AT4G22010 // AT4G12730 // AT5G09810 // AT4G38430 // AT5G64300 // AT1G45688 // AT4G25570 // AT4G00150 // AT1G47480 // AT1G70940 // AT5G67400 // AT5G64330 // AT5G13140 // AT3G51550
GO:0005976	P	polysaccharide metabolic process	37	619	712	28397	2.5e-06	0.00017	// AT4G17360 // AT4G03210 // AT5G25820 // AT3G19000 // AT4G26530 // AT3G16370 // AT4G18240 // AT4G33000 // AT4G24010 // AT3G10910 // AT5G12860 // AT1G78570 // AT1G75780 // AT2G27040 // AT3G28760 // AT4G22010 // AT1G70230 // AT2G13680 // AT1G22770 // AT3G08600 // AT3G45140 // AT4G25570 // AT5G55230 // AT5G04360 // AT4G38430 // AT3G52500 // AT1G70820 // AT1G70940 // AT3G22960 // AT2G32290 // AT4G30…
GO:0016049	P	cell growth	37	619	715	28397	2.7e-06	0.00018	// AT5G03040 // AT3G53420 // AT5G35090 // AT3G22200 // AT3G27960 // AT3G16370 // AT4G33000 // AT4G18710 // AT5G12860 // AT5G56540 // AT2G32300 // AT1G49040 // AT1G75780 // AT5G52060 // AT4G38430 // AT4G22010 // AT2G13680 // AT4G12730 // AT5G09810 // AT5G23530 // AT1G20190 // AT5G64300 // AT1G06750 // AT1G45688 // AT4G39130 // AT3G08600 // AT4G25570 // AT3G21510 // AT3G57670 // AT4G00150 // AT4G17…
GO:0032502	P	developmental process	132	619	4094	28397	3e-06	0.0002	// AT4G31500 // AT1G72610 // AT1G61850 // AT4G03210 // AT3G27960 // AT3G16370 // AT5G18520 // AT4G33000 // AT1G49040 // AT5G01550 // AT2G16250 // AT2G28200 // AT1G51140 // AT4G22010 // AT2G26910 // AT1G48480 // AT5G49980 // AT3G21870 // AT4G39130 // AT5G20540 // AT3G55510 // AT5G20250 // AT4G25570 // AT5G03670 // AT1G47480 // AT4G17030 // AT5G67400 // AT2G38110 // AT5G17520 // AT5G64330 // AT4G26…
GO:0006950	P	response to stress	131	619	4089	28397	4.5e-06	0.00029	// AT4G31500 // AT4G26090 // AT1G76490 // AT3G61220 // AT3G27960 // AT4G33000 // AT1G70890 // AT1G23740 // AT4G35100 // AT3G20420 // AT3G19970 // AT5G17680 // AT5G53750 // AT3G18280 // AT4G33680 // AT5G20250 // AT3G54470 // AT1G51090 // AT1G75280 // AT3G52820 // AT5G67400 // AT2G30580 // AT1G24020 // AT5G67030 // AT3G18830 // AT1G56600 // AT2G47180 // AT4G25960 // AT1G17860 // AT3G51550 // AT1G44…
GO:0010033	P	response to organic substance	96	619	2754	28397	4.6e-06	0.00029	// AT1G73260 // AT4G26090 // AT3G61220 // AT2G20900 // AT5G18520 // AT5G01550 // AT2G16250 // AT4G35100 // AT3G20420 // AT3G19970 // AT2G27040 // AT1G72430 // AT5G49980 // AT4G34760 // AT4G33680 // AT5G20250 // AT1G51090 // AT5G67030 // AT1G56600 // AT2G47180 // AT4G26150 // AT4G37260 // AT1G44350 // AT3G06770 // AT3G11050 // AT3G22200 // AT2G30040 // AT3G17860 // AT2G23910 // AT5G60970 // AT2G27…
GO:0007275	P	multicellular organismal development	125	619	3864	28397	5e-06	0.00032	// AT4G31500 // AT1G72610 // AT1G61850 // AT4G03210 // AT3G27960 // AT3G16370 // AT5G18520 // AT4G33000 // AT1G49040 // AT5G01550 // AT2G16250 // AT2G28200 // AT1G51140 // AT4G22010 // AT2G26910 // AT1G48480 // AT5G49980 // AT3G21870 // AT4G39130 // AT5G20540 // AT3G55510 // AT4G25570 // AT5G03670 // AT1G47480 // AT5G67400 // AT2G38110 // AT5G17520 // AT5G64330 // AT4G26150 // AT5G43270 // AT1G48…
GO:0006598	P	polyamine catabolic process	8	619	38	28397	5.2e-06	0.00032	// AT5G13700 // AT5G13710 // AT4G36360 // AT2G36880 // AT4G34640 // AT4G34050 // AT5G24030 // AT5G54160
GO:0009069	P	serine family amino acid metabolic process	20	619	271	28397	5.2e-06	0.00032	// AT4G31500 // AT1G01630 // AT5G14120 // AT3G52500 // AT1G23740 // AT1G11840 // AT3G53420 // AT5G02790 // AT3G04790 // AT3G45140 // AT4G14880 // AT1G76520 // AT4G21960 // AT4G25570 // AT5G55230 // AT5G09650 // AT5G13140 // AT4G34050 // AT1G36370 // AT3G57050
GO:0008361	P	regulation of cell size	37	619	739	28397	5.5e-06	0.00033	// AT5G03040 // AT3G53420 // AT5G35090 // AT3G22200 // AT3G27960 // AT3G16370 // AT4G33000 // AT4G18710 // AT5G12860 // AT5G56540 // AT2G32300 // AT1G49040 // AT1G75780 // AT5G52060 // AT4G38430 // AT4G22010 // AT2G13680 // AT4G12730 // AT5G09810 // AT5G23530 // AT1G20190 // AT5G64300 // AT1G06750 // AT1G45688 // AT4G39130 // AT3G08600 // AT4G25570 // AT3G21510 // AT3G57670 // AT4G00150 // AT4G17…
GO:0009605	P	response to external stimulus	48	619	1087	28397	6.2e-06	0.00037	// AT1G44350 // AT3G20660 // AT4G37870 // AT3G53420 // AT1G76490 // AT3G22200 // AT3G16370 // AT4G33000 // AT2G23290 // AT5G02750 // AT3G17860 // AT1G05200 // AT1G75780 // AT4G21390 // AT4G26090 // AT3G19970 // AT4G22010 // AT5G53750 // AT4G01070 // AT5G09810 // AT3G52820 // AT4G01370 // AT4G14880 // AT2G22170 // AT3G11480 // AT3G61640 // AT3G45140 // AT3G54470 // AT5G48850 // AT4G25570 // AT3G25…
GO:0006633	P	fatty acid biosynthetic process	21	619	303	28397	7.6e-06	0.00045	// AT4G31500 // AT1G44350 // AT1G61850 // AT4G33790 // AT1G23740 // AT1G02205 // AT2G34770 // AT4G12110 // AT3G11480 // AT2G22170 // AT2G46210 // AT2G28630 // AT3G45140 // AT2G07050 // AT4G25700 // AT5G53750 // AT3G04790 // AT3G17860 // AT3G25780 // AT2G38110 // AT3G19970
GO:0032535	P	regulation of cellular component size	37	619	752	28397	8e-06	0.00046	// AT5G03040 // AT3G53420 // AT5G35090 // AT3G22200 // AT3G27960 // AT3G16370 // AT4G33000 // AT4G18710 // AT5G12860 // AT5G56540 // AT2G32300 // AT1G49040 // AT1G75780 // AT5G52060 // AT4G38430 // AT4G22010 // AT2G13680 // AT4G12730 // AT5G09810 // AT5G23530 // AT1G20190 // AT5G64300 // AT1G06750 // AT1G45688 // AT4G39130 // AT3G08600 // AT4G25570 // AT3G21510 // AT3G57670 // AT4G00150 // AT4G17…
GO:0090066	P	regulation of anatomical structure size	37	619	752	28397	8e-06	0.00046	// AT5G03040 // AT3G53420 // AT5G35090 // AT3G22200 // AT3G27960 // AT3G16370 // AT4G33000 // AT4G18710 // AT5G12860 // AT5G56540 // AT2G32300 // AT1G49040 // AT1G75780 // AT5G52060 // AT4G38430 // AT4G22010 // AT2G13680 // AT4G12730 // AT5G09810 // AT5G23530 // AT1G20190 // AT5G64300 // AT1G06750 // AT1G45688 // AT4G39130 // AT3G08600 // AT4G25570 // AT3G21510 // AT3G57670 // AT4G00150 // AT4G17…
GO:0034637	P	cellular carbohydrate biosynthetic process	43	619	941	28397	8.6e-06	0.00049	// AT4G31500 // AT5G02790 // AT4G17360 // AT4G37870 // AT5G25820 // AT3G19000 // AT4G26530 // AT3G22890 // AT5G05260 // AT4G13840 // AT4G18240 // AT4G21960 // AT4G24010 // AT1G64780 // AT5G04360 // AT1G70580 // AT1G78570 // AT3G58610 // AT1G75780 // AT1G23740 // AT1G11840 // AT3G62830 // AT3G12110 // AT2G27040 // AT3G28760 // AT5G17520 // AT2G13680 // AT2G45990 // AT4G14880 // AT3G45140 // AT5G09…
GO:0010015	P	root morphogenesis	26	619	439	28397	9.5e-06	0.00053	// AT5G03040 // AT3G53420 // AT4G14550 // AT3G16370 // AT5G18520 // AT4G33000 // AT4G18710 // AT5G56540 // AT2G32300 // AT1G75780 // AT5G52060 // AT5G12330 // AT4G22010 // AT4G12730 // AT5G09810 // AT4G38430 // AT5G64300 // AT1G45688 // AT4G25570 // AT4G00150 // AT1G47480 // AT1G70940 // AT5G67400 // AT5G64330 // AT5G13140 // AT3G51550
GO:0009825	P	multidimensional cell growth	12	619	111	28397	1.3e-05	0.00074	// AT4G25570 // AT1G70940 // AT1G75780 // AT4G18710 // AT3G16370 // AT4G22010 // AT4G33000 // AT5G64330 // AT5G13140 // AT4G38430 // AT1G20190 // AT1G49040
GO:0005996	P	monosaccharide metabolic process	38	619	804	28397	1.4e-05	0.00078	// AT4G31500 // AT5G03040 // AT1G11840 // AT3G12110 // AT3G53420 // AT4G26530 // AT3G22890 // AT4G18710 // AT5G17520 // AT5G04360 // AT1G78570 // AT1G18660 // AT3G58610 // AT1G75780 // AT1G23740 // AT4G37870 // AT3G62830 // AT4G17260 // AT3G04790 // AT2G47180 // AT1G47128 // AT4G01370 // AT5G15140 // AT4G14880 // AT3G45140 // AT2G07050 // AT5G52560 // AT3G10050 // AT3G26710 // AT5G51830 // AT1G70…
GO:0043481	P	anthocyanin accumulation in tissues in response to UV light	12	619	113	28397	1.6e-05	0.0008	// AT4G25570 // AT1G70940 // AT1G75780 // AT1G11790 // AT2G03710 // AT3G16370 // AT4G22010 // AT4G33000 // AT5G64330 // AT4G25960 // AT5G13140 // AT4G38430
GO:0043480	P	pigment accumulation in tissues	12	619	113	28397	1.6e-05	0.0008	// AT4G25570 // AT1G70940 // AT1G75780 // AT1G11790 // AT2G03710 // AT3G16370 // AT4G22010 // AT4G33000 // AT5G64330 // AT4G25960 // AT5G13140 // AT4G38430
GO:0006595	P	polyamine metabolic process	9	619	60	28397	1.6e-05	0.0008	// AT5G13700 // AT5G13710 // AT2G19070 // AT4G36360 // AT2G36880 // AT4G34640 // AT4G34050 // AT5G24030 // AT5G54160
GO:0043473	P	pigmentation	12	619	113	28397	1.6e-05	0.0008	// AT4G25570 // AT1G70940 // AT1G75780 // AT1G11790 // AT2G03710 // AT3G16370 // AT4G22010 // AT4G33000 // AT5G64330 // AT4G25960 // AT5G13140 // AT4G38430
GO:0043478	P	pigment accumulation in response to UV light	12	619	113	28397	1.6e-05	0.0008	// AT4G25570 // AT1G70940 // AT1G75780 // AT1G11790 // AT2G03710 // AT3G16370 // AT4G22010 // AT4G33000 // AT5G64330 // AT4G25960 // AT5G13140 // AT4G38430
GO:0043479	P	pigment accumulation in tissues in response to UV light	12	619	113	28397	1.6e-05	0.0008	// AT4G25570 // AT1G70940 // AT1G75780 // AT1G11790 // AT2G03710 // AT3G16370 // AT4G22010 // AT4G33000 // AT5G64330 // AT4G25960 // AT5G13140 // AT4G38430
GO:0043476	P	pigment accumulation	12	619	113	28397	1.6e-05	0.0008	// AT4G25570 // AT1G70940 // AT1G75780 // AT1G11790 // AT2G03710 // AT3G16370 // AT4G22010 // AT4G33000 // AT5G64330 // AT4G25960 // AT5G13140 // AT4G38430
GO:0051704	P	multi-organism process	68	619	1820	28397	1.7e-05	0.00086	// AT4G31500 // AT1G44350 // AT1G61850 // AT3G20200 // AT4G26090 // AT2G39200 // AT5G35090 // AT3G22200 // AT3G22890 // AT3G27960 // AT4G38430 // AT3G23400 // AT5G18520 // AT4G33680 // AT1G64780 // AT2G27920 // AT4G34131 // AT3G14470 // AT1G60420 // AT5G12860 // AT1G23740 // AT2G16250 // AT1G20030 // AT1G35710 // AT5G60970 // AT3G19970 // AT5G25110 // AT3G04790 // AT5G57685 // AT5G52450 // AT2G15…
GO:0007030	P	Golgi organization	15	619	178	28397	1.9e-05	0.00093	// AT4G01370 // AT4G12110 // AT1G12240 // AT3G53420 // AT1G76490 // AT3G22200 // AT3G22890 // AT3G45140 // AT4G14880 // AT4G18710 // AT4G12730 // AT1G47128 // AT3G16240 // AT2G36880 // AT3G51550
GO:0048731	P	system development	75	619	2083	28397	2.1e-05	0.001	// AT4G31500 // AT5G03040 // AT4G17810 // AT5G58530 // AT3G49260 // AT3G53420 // AT2G39200 // AT4G14550 // AT2G05920 // AT3G22200 // AT3G16370 // AT4G01370 // AT3G57230 // AT5G18520 // AT4G33000 // AT4G18710 // AT5G64300 // AT5G56540 // AT5G53390 // AT2G32300 // AT4G03210 // AT3G18010 // AT1G32240 // AT2G46600 // AT2G16250 // AT2G36985 // AT2G20570 // AT1G04390 // AT5G60970 // AT5G12330 // AT4G22…
GO:0048513	P	organ development	75	619	2083	28397	2.1e-05	0.001	// AT4G31500 // AT5G03040 // AT4G17810 // AT5G58530 // AT3G49260 // AT3G53420 // AT2G39200 // AT4G14550 // AT2G05920 // AT3G22200 // AT3G16370 // AT4G01370 // AT3G57230 // AT5G18520 // AT4G33000 // AT4G18710 // AT5G64300 // AT5G56540 // AT5G53390 // AT2G32300 // AT4G03210 // AT3G18010 // AT1G32240 // AT2G46600 // AT2G16250 // AT2G36985 // AT2G20570 // AT1G04390 // AT5G60970 // AT5G12330 // AT4G22…
GO:0032787	P	monocarboxylic acid metabolic process	58	619	1481	28397	2.1e-05	0.001	// AT4G31500 // AT1G44350 // AT1G61850 // AT4G33790 // AT3G20660 // AT4G26090 // AT3G12110 // AT3G22200 // AT3G22890 // AT4G25700 // AT3G16370 // AT2G36080 // AT2G26040 // AT3G04790 // AT5G04360 // AT3G17860 // AT4G17360 // AT1G70580 // AT1G18660 // AT3G14470 // AT1G75780 // AT1G23740 // AT1G15220 // AT2G34770 // AT3G19970 // AT1G77670 // AT2G28630 // AT5G53750 // AT3G58610 // AT4G37870 // AT4G01…
GO:0030001	P	metal ion transport	30	619	576	28397	2.1e-05	0.001	// AT1G72610 // AT4G08570 // AT3G53420 // AT1G76490 // AT3G11050 // AT3G22200 // AT3G06483 // AT4G21960 // AT1G05200 // AT5G52060 // AT1G70890 // AT5G17520 // AT4G12730 // AT3G16240 // AT4G04850 // AT2G40300 // AT4G14880 // AT5G06740 // AT2G36880 // AT5G55470 // AT5G47560 // AT3G45140 // AT1G12240 // AT3G23000 // AT1G51090 // AT4G12110 // AT4G33000 // AT4G00630 // AT3G19490 // AT3G21510
GO:0009888	P	tissue development	44	619	1015	28397	2.3e-05	0.0011	// AT5G03040 // AT4G03210 // AT1G45688 // AT3G53420 // AT2G45190 // AT2G05920 // AT3G16370 // AT4G33000 // AT4G18710 // AT5G56540 // AT2G32300 // AT1G75780 // AT2G46600 // AT5G52060 // AT1G13710 // AT5G12330 // AT4G22010 // AT1G48480 // AT5G64330 // AT4G38430 // AT5G64300 // AT2G42840 // AT5G20540 // AT4G36360 // AT1G78060 // AT3G55510 // AT4G12730 // AT4G25570 // AT5G03670 // AT4G00150 // AT1G47…
GO:0048468	P	cell development	34	619	699	28397	2.3e-05	0.0011	// AT5G03040 // AT3G53420 // AT5G35090 // AT3G22200 // AT3G27960 // AT2G46600 // AT4G33000 // AT4G18710 // AT5G56540 // AT2G32300 // AT1G75780 // AT5G52060 // AT5G12330 // AT4G22010 // AT2G13680 // AT4G12730 // AT5G09810 // AT5G23530 // AT4G38430 // AT5G64300 // AT1G06750 // AT1G45688 // AT4G39130 // AT4G25570 // AT3G57670 // AT3G16370 // AT1G47480 // AT1G70940 // AT4G00150 // AT2G03710 // AT1G60…
GO:0019725	P	cellular homeostasis	21	619	328	28397	2.3e-05	0.0011	// AT2G40300 // AT3G45140 // AT3G57070 // AT1G60420 // AT5G58530 // AT3G51030 // AT5G17520 // AT3G11050 // AT5G47560 // AT3G06483 // AT1G70890 // AT2G15570 // AT4G21960 // AT3G23000 // AT1G72610 // AT5G24030 // AT1G05200 // AT4G21990 // AT3G16240 // AT5G52060 // AT5G42850
GO:0006576	P	cellular biogenic amine metabolic process	15	619	182	28397	2.4e-05	0.0011	// AT4G31500 // AT5G13700 // AT5G13710 // AT2G19070 // AT4G36360 // AT2G36880 // AT3G22890 // AT3G04790 // AT5G05260 // AT4G34640 // AT4G34050 // AT5G24030 // AT1G13750 // AT5G54160 // AT3G51660
GO:0044237	P	cellular metabolic process	302	619	11509	28397	2.4e-05	0.0011	// AT4G31500 // AT1G61850 // AT4G03210 // AT4G26090 // AT4G30960 // AT2G27310 // AT1G76490 // AT3G61220 // AT2G46210 // AT5G14120 // AT4G17360 // AT3G16370 // AT1G72970 // AT2G36080 // AT1G64780 // AT5G17520 // AT1G70580 // AT3G49950 // AT1G18660 // AT4G17810 // AT3G66654 // AT5G01550 // AT5G55230 // AT2G40620 // AT1G23740 // AT2G16250 // AT2G28200 // AT3G20420 // AT1G51140 // AT3G19970 // AT1G77…
GO:0006811	P	ion transport	44	619	1019	28397	2.5e-05	0.0011	// AT1G72610 // AT5G14120 // AT3G20660 // AT4G08570 // AT3G53420 // AT1G76490 // AT3G11050 // AT3G22200 // AT4G18910 // AT3G06483 // AT4G21960 // AT1G64780 // AT1G05200 // AT1G16310 // AT5G52060 // AT1G70890 // AT5G17520 // AT1G70230 // AT4G12730 // AT3G16240 // AT4G00630 // AT2G40300 // AT5G64290 // AT4G14880 // AT5G06740 // AT2G36880 // AT5G55470 // AT5G47560 // AT3G45140 // AT1G12240 // AT3G21…
GO:0009913	P	epidermal cell differentiation	26	619	467	28397	2.6e-05	0.0012	// AT5G03040 // AT3G53420 // AT2G46600 // AT4G33000 // AT4G18710 // AT5G56540 // AT2G32300 // AT1G75780 // AT5G52060 // AT5G12330 // AT4G22010 // AT4G12730 // AT5G09810 // AT4G38430 // AT5G64300 // AT1G45688 // AT4G25570 // AT3G16370 // AT1G47480 // AT1G70940 // AT4G00150 // AT5G67400 // AT1G63650 // AT5G64330 // AT5G13140 // AT3G51550
GO:0008544	P	epidermis development	26	619	469	28397	2.8e-05	0.0012	// AT5G03040 // AT3G53420 // AT2G46600 // AT4G33000 // AT4G18710 // AT5G56540 // AT2G32300 // AT1G75780 // AT5G52060 // AT5G12330 // AT4G22010 // AT4G12730 // AT5G09810 // AT4G38430 // AT5G64300 // AT1G45688 // AT4G25570 // AT3G16370 // AT1G47480 // AT1G70940 // AT4G00150 // AT5G67400 // AT1G63650 // AT5G64330 // AT5G13140 // AT3G51550
GO:0007398	P	ectoderm development	26	619	469	28397	2.8e-05	0.0012	// AT5G03040 // AT3G53420 // AT2G46600 // AT4G33000 // AT4G18710 // AT5G56540 // AT2G32300 // AT1G75780 // AT5G52060 // AT5G12330 // AT4G22010 // AT4G12730 // AT5G09810 // AT4G38430 // AT5G64300 // AT1G45688 // AT4G25570 // AT3G16370 // AT1G47480 // AT1G70940 // AT4G00150 // AT5G67400 // AT1G63650 // AT5G64330 // AT5G13140 // AT3G51550
GO:0000271	P	polysaccharide biosynthetic process	30	619	590	28397	3.2e-05	0.0014	// AT4G17360 // AT5G25820 // AT3G19000 // AT4G26530 // AT3G16370 // AT4G18240 // AT4G33000 // AT4G24010 // AT3G10910 // AT1G78570 // AT1G75780 // AT2G27040 // AT3G28760 // AT4G22010 // AT2G13680 // AT3G45140 // AT4G25570 // AT5G55230 // AT5G04360 // AT4G38430 // AT3G52500 // AT1G70820 // AT1G70940 // AT2G32290 // AT4G30020 // AT5G17520 // AT5G64330 // AT2G32530 // AT5G13140 // AT3G51550
GO:0009415	P	response to water	24	619	424	28397	4.1e-05	0.0018	// AT5G12380 // AT3G20660 // AT3G53420 // AT3G19970 // AT4G30960 // AT4G04330 // AT1G69310 // AT2G27310 // AT1G51090 // AT1G47128 // AT4G01370 // AT4G39130 // AT4G36020 // AT3G45140 // AT2G37170 // AT1G70820 // AT2G33700 // AT1G02205 // AT2G30580 // AT4G36250 // AT5G67030 // AT1G56600 // AT5G06530 // AT2G47180
GO:0019318	P	hexose metabolic process	30	619	602	28397	4.6e-05	0.002	// AT5G03040 // AT1G11840 // AT3G12110 // AT3G53420 // AT4G26530 // AT3G22890 // AT4G18710 // AT5G17520 // AT1G78570 // AT3G58610 // AT1G75780 // AT3G10050 // AT4G37870 // AT3G62830 // AT4G17260 // AT3G04790 // AT3G47800 // AT1G47128 // AT4G01370 // AT5G15140 // AT4G14880 // AT5G52560 // AT5G04360 // AT3G22960 // AT1G56600 // AT2G47180 // AT5G09810 // AT1G13700 // AT5G66150 // AT3G51550
GO:0051707	P	response to other organism	55	619	1421	28397	4.7e-05	0.002	// AT4G31500 // AT1G44350 // AT1G61850 // AT3G20200 // AT4G26090 // AT2G39200 // AT5G64290 // AT3G22890 // AT3G23400 // AT5G18520 // AT1G64780 // AT2G27920 // AT4G34131 // AT3G14470 // AT5G12860 // AT1G23740 // AT4G37870 // AT1G35710 // AT5G60970 // AT3G19970 // AT5G25110 // AT3G04790 // AT5G57685 // AT5G52450 // AT2G15490 // AT5G53750 // AT1G47128 // AT5G49980 // AT1G44760 // AT4G01370 // AT1G47…
GO:0046165	P	alcohol biosynthetic process	19	619	293	28397	4.8e-05	0.002	// AT1G70820 // AT2G45990 // AT1G75780 // AT1G23740 // AT4G37870 // AT1G11840 // AT3G62830 // AT4G14880 // AT3G12110 // AT3G22890 // AT5G67030 // AT1G70985 // AT5G09810 // AT1G64780 // AT5G58770 // AT3G10050 // AT1G70580 // AT1G78570 // AT3G58610
GO:0009058	P	biosynthetic process	219	619	7962	28397	5e-05	0.0021	// AT4G31500 // AT1G61850 // AT4G26090 // AT2G27310 // AT1G76490 // AT3G61220 // AT2G46210 // AT5G14120 // AT3G16370 // AT2G36080 // AT4G33000 // AT1G64780 // AT1G70580 // AT3G49950 // AT1G18660 // AT5G55230 // AT2G40620 // AT1G23740 // AT2G28200 // AT1G51140 // AT3G19970 // AT1G77670 // AT2G28630 // AT3G28760 // AT4G22010 // AT1G72430 // AT3G18280 // AT4G17810 // AT1G26610 // AT5G23280 // AT5G59…
GO:0015674	P	di-, tri-valent inorganic cation transport	20	619	321	28397	5.2e-05	0.0021	// AT2G40300 // AT3G45140 // AT5G52060 // AT1G12240 // AT3G53420 // AT5G17520 // AT1G76490 // AT3G11050 // AT3G22200 // AT3G06483 // AT1G70890 // AT4G14880 // AT4G21960 // AT4G12110 // AT3G23000 // AT1G72610 // AT4G12730 // AT1G05200 // AT3G16240 // AT2G36880
GO:0044042	P	glucan metabolic process	24	619	432	28397	5.4e-05	0.0022	// AT4G17360 // AT4G03210 // AT3G19000 // AT4G26530 // AT4G18240 // AT4G24010 // AT5G04360 // AT2G27040 // AT3G28760 // AT1G70230 // AT2G13680 // AT1G22770 // AT3G08600 // AT3G45140 // AT5G55230 // AT5G12860 // AT1G70820 // AT3G22960 // AT2G32290 // AT4G30020 // AT5G17520 // AT2G32530 // AT1G76160 // AT3G51550
GO:0051234	P	establishment of localization	114	619	3652	28397	6.5e-05	0.0026	// AT1G72610 // AT5G14120 // AT4G08570 // AT4G26090 // AT1G76490 // AT5G10490 // AT3G16370 // AT4G33000 // AT1G64780 // AT1G70890 // AT4G35100 // AT2G10940 // AT3G19970 // AT5G15240 // AT2G26910 // AT4G04850 // AT3G30390 // AT3G19420 // AT5G24030 // AT1G51090 // AT4G18910 // AT5G17520 // AT5G64330 // AT4G25960 // AT1G17860 // AT3G51550 // AT3G11050 // AT3G22200 // AT3G06483 // AT3G21510 // AT1G29…
GO:0009699	P	phenylpropanoid biosynthetic process	20	619	327	28397	6.6e-05	0.0026	// AT3G61220 // AT5G13710 // AT4G26090 // AT4G14880 // AT4G26530 // AT1G76490 // AT1G65060 // AT3G18280 // AT5G03555 // AT4G34050 // AT2G23910 // AT4G04330 // AT3G23000 // AT3G17390 // AT4G01070 // AT5G54160 // AT1G78570 // AT3G24190 // AT1G17020 // AT1G16310
GO:0009813	P	flavonoid biosynthetic process	16	619	225	28397	6.8e-05	0.0027	// AT3G61220 // AT4G26090 // AT4G26530 // AT3G24190 // AT1G65060 // AT3G18280 // AT5G03555 // AT4G34050 // AT2G23910 // AT4G04330 // AT3G23000 // AT4G01070 // AT5G54160 // AT1G78570 // AT1G17020 // AT1G16310
GO:0006810	P	transport	112	619	3577	28397	6.8e-05	0.0027	// AT1G72610 // AT5G14120 // AT4G08570 // AT4G26090 // AT1G76490 // AT5G10490 // AT3G16370 // AT4G33000 // AT1G64780 // AT1G70890 // AT4G35100 // AT2G10940 // AT3G19970 // AT5G15240 // AT2G26910 // AT4G04850 // AT3G30390 // AT3G19420 // AT5G24030 // AT1G51090 // AT4G18910 // AT5G17520 // AT5G64330 // AT4G25960 // AT1G17860 // AT3G51550 // AT3G11050 // AT3G22200 // AT3G06483 // AT3G21510 // AT1G29…
GO:0051179	P	localization	118	619	3819	28397	7.2e-05	0.0028	// AT4G31500 // AT1G72610 // AT5G14120 // AT4G08570 // AT4G26090 // AT1G76490 // AT5G10490 // AT3G16370 // AT4G33000 // AT1G64780 // AT1G70890 // AT4G35100 // AT2G10940 // AT3G19970 // AT5G15240 // AT2G26910 // AT4G04850 // AT3G30390 // AT3G19420 // AT5G24030 // AT1G51090 // AT4G18910 // AT5G17520 // AT5G64330 // AT4G25960 // AT1G17860 // AT3G51550 // AT3G11050 // AT3G22200 // AT3G06483 // AT3G21…
GO:0009812	P	flavonoid metabolic process	17	619	251	28397	7.2e-05	0.0028	// AT3G61220 // AT4G26090 // AT4G26530 // AT3G24190 // AT1G65060 // AT3G18280 // AT5G03555 // AT4G34050 // AT3G21510 // AT2G23910 // AT4G04330 // AT3G23000 // AT4G01070 // AT5G54160 // AT1G78570 // AT1G17020 // AT1G16310
GO:0009414	P	response to water deprivation	23	619	416	28397	8.2e-05	0.0032	// AT5G12380 // AT3G20660 // AT3G53420 // AT3G19970 // AT4G30960 // AT4G04330 // AT1G69310 // AT2G27310 // AT1G51090 // AT1G47128 // AT4G01370 // AT4G36020 // AT3G45140 // AT2G37170 // AT1G70820 // AT2G33700 // AT1G02205 // AT2G30580 // AT4G36250 // AT5G67030 // AT1G56600 // AT5G06530 // AT2G47180
GO:0009695	P	jasmonic acid biosynthetic process	12	619	136	28397	8.4e-05	0.0032	// AT4G31500 // AT1G44350 // AT1G61850 // AT1G23740 // AT3G19970 // AT2G22170 // AT3G11480 // AT3G04790 // AT3G45140 // AT3G25780 // AT5G53750 // AT3G17860
GO:0048364	P	root development	29	619	594	28397	8.6e-05	0.0033	// AT4G31500 // AT5G03040 // AT3G53420 // AT4G14550 // AT3G22200 // AT3G16370 // AT5G18520 // AT4G33000 // AT4G18710 // AT5G56540 // AT2G32300 // AT1G75780 // AT5G52060 // AT5G12330 // AT4G22010 // AT4G12730 // AT5G09810 // AT4G38430 // AT5G64300 // AT1G45688 // AT1G12240 // AT4G25570 // AT4G00150 // AT1G47480 // AT1G70940 // AT5G67400 // AT5G64330 // AT5G13140 // AT3G51550
GO:0022622	P	root system development	29	619	595	28397	8.8e-05	0.0033	// AT4G31500 // AT5G03040 // AT3G53420 // AT4G14550 // AT3G22200 // AT3G16370 // AT5G18520 // AT4G33000 // AT4G18710 // AT5G56540 // AT2G32300 // AT1G75780 // AT5G52060 // AT5G12330 // AT4G22010 // AT4G12730 // AT5G09810 // AT4G38430 // AT5G64300 // AT1G45688 // AT1G12240 // AT4G25570 // AT4G00150 // AT1G47480 // AT1G70940 // AT5G67400 // AT5G64330 // AT5G13140 // AT3G51550
GO:0044255	P	cellular lipid metabolic process	53	619	1395	28397	0.0001	0.0038	// AT4G31500 // AT1G44350 // AT1G61850 // AT4G33790 // AT3G20660 // AT1G76490 // AT3G22200 // AT3G16370 // AT2G36080 // AT2G26040 // AT2G28630 // AT4G18240 // AT3G17860 // AT1G11680 // AT1G18660 // AT5G53560 // AT3G26380 // AT3G06860 // AT1G23740 // AT2G34770 // AT3G19970 // AT4G11820 // AT3G04790 // AT5G53750 // AT5G21105 // AT3G52820 // AT2G32720 // AT3G52105 // AT1G72970 // AT3G13620 // AT3G51…
GO:0006873	P	cellular ion homeostasis	14	619	185	28397	0.0001	0.0038	// AT2G40300 // AT3G45140 // AT5G52060 // AT5G17520 // AT3G11050 // AT5G47560 // AT3G06483 // AT1G70890 // AT4G21960 // AT3G23000 // AT1G72610 // AT5G24030 // AT1G05200 // AT3G16240
GO:0009611	P	response to wounding	20	619	340	28397	0.00011	0.004	// AT1G44350 // AT4G21390 // AT5G13710 // AT4G01370 // AT4G14880 // AT3G19970 // AT1G76490 // AT2G22170 // AT3G11480 // AT3G45140 // AT3G25780 // AT5G47240 // AT5G09810 // AT4G34050 // AT4G01070 // AT3G17860 // AT1G05200 // AT5G54160 // AT3G51660 // AT5G53750
GO:0055082	P	cellular chemical homeostasis	14	619	186	28397	0.00011	0.004	// AT2G40300 // AT3G45140 // AT5G52060 // AT5G17520 // AT3G11050 // AT5G47560 // AT3G06483 // AT1G70890 // AT4G21960 // AT3G23000 // AT1G72610 // AT5G24030 // AT1G05200 // AT3G16240
GO:0009719	P	response to endogenous stimulus	59	619	1615	28397	0.00011	0.0042	// AT1G44350 // AT5G15310 // AT2G26040 // AT4G26090 // AT3G53420 // AT2G27310 // AT4G14550 // AT3G11050 // AT2G20900 // AT1G74670 // AT2G30040 // AT4G18710 // AT3G17860 // AT1G05200 // AT1G78570 // AT3G18050 // AT4G25720 // AT5G01550 // AT4G21410 // AT2G15490 // AT4G35100 // AT4G17260 // AT5G60970 // AT3G19970 // AT3G04790 // AT2G37170 // AT5G12330 // AT3G23240 // AT1G72430 // AT5G53750 // AT1G67…
GO:0031408	P	oxylipin biosynthetic process	12	619	142	28397	0.00012	0.0044	// AT4G31500 // AT1G44350 // AT1G61850 // AT1G23740 // AT3G19970 // AT2G22170 // AT3G11480 // AT3G04790 // AT3G45140 // AT3G25780 // AT5G53750 // AT3G17860
GO:0006816	P	calcium ion transport	11	619	121	28397	0.00013	0.0046	// AT4G12110 // AT1G12240 // AT3G53420 // AT1G76490 // AT3G22200 // AT3G45140 // AT4G14880 // AT4G12730 // AT1G05200 // AT3G16240 // AT2G36880
GO:0006631	P	fatty acid metabolic process	28	619	587	28397	0.00016	0.0058	// AT4G31500 // AT1G44350 // AT1G61850 // AT4G33790 // AT3G20660 // AT3G22200 // AT3G16370 // AT2G36080 // AT2G26040 // AT3G04790 // AT3G17860 // AT3G06860 // AT1G23740 // AT2G34770 // AT3G19970 // AT2G28630 // AT5G53750 // AT2G46210 // AT2G22170 // AT3G11480 // AT3G45140 // AT2G07050 // AT3G25780 // AT1G02205 // AT4G12110 // AT1G72970 // AT2G38110 // AT4G25700
GO:0005984	P	disaccharide metabolic process	15	619	221	28397	0.00018	0.0064	// AT3G26380 // AT5G20710 // AT4G17360 // AT2G27040 // AT1G70820 // AT3G19000 // AT4G36360 // AT3G22200 // AT4G30020 // AT3G45140 // AT3G28760 // AT5G17520 // AT4G26530 // AT5G65140 // AT5G04360
GO:0030003	P	cellular cation homeostasis	13	619	172	28397	0.00018	0.0064	// AT2G40300 // AT3G45140 // AT5G52060 // AT5G17520 // AT3G11050 // AT5G47560 // AT3G06483 // AT1G70890 // AT4G21960 // AT3G23000 // AT1G72610 // AT1G05200 // AT3G16240
GO:0009266	P	response to temperature stimulus	39	619	962	28397	0.00025	0.0086	// AT5G12380 // AT4G01370 // AT3G53420 // AT5G64510 // AT3G22890 // AT4G18710 // AT2G03710 // AT3G17390 // AT4G04330 // AT1G05200 // AT1G23740 // AT3G04880 // AT2G27310 // AT3G04790 // AT5G14800 // AT5G01670 // AT1G22770 // AT1G47128 // AT3G53990 // AT3G22640 // AT4G14880 // AT4G36020 // AT5G20250 // AT3G45140 // AT5G09650 // AT3G23000 // AT1G51090 // AT2G33700 // AT1G11790 // AT4G25140 // AT5G67…
GO:0009063	P	cellular amino acid catabolic process	13	619	178	28397	0.00025	0.0086	// AT4G31500 // AT3G52500 // AT1G23740 // AT3G47340 // AT3G22200 // AT3G22890 // AT3G04790 // AT1G77670 // AT3G45140 // AT5G14800 // AT1G13750 // AT5G05260 // AT3G51660
GO:0035266	P	meristem growth	13	619	179	28397	0.00026	0.009	// AT2G42840 // AT1G70940 // AT4G03210 // AT1G13710 // AT4G36360 // AT2G45190 // AT2G05920 // AT1G78060 // AT5G56040 // AT4G22010 // AT5G03680 // AT1G48480 // AT4G38430
GO:0071555	P	cell wall organization	28	619	613	28397	0.00032	0.011	// AT4G31500 // AT5G35090 // AT3G16370 // AT3G57230 // AT4G18240 // AT4G33000 // AT3G57670 // AT3G43270 // AT1G75780 // AT5G12330 // AT4G22010 // AT2G13680 // AT1G20190 // AT1G06750 // AT3G08860 // AT2G05920 // AT4G39130 // AT4G36360 // AT4G25570 // AT5G55230 // AT5G04360 // AT4G38430 // AT4G17030 // AT1G70940 // AT5G64330 // AT5G13140 // AT1G76160 // AT1G17020
GO:0009932	P	cell tip growth	19	619	344	28397	0.00034	0.011	// AT4G25570 // AT1G70940 // AT1G75780 // AT4G39130 // AT5G23530 // AT5G35090 // AT3G22200 // AT3G27960 // AT4G00150 // AT1G60420 // AT4G22010 // AT4G33000 // AT5G64330 // AT2G13680 // AT3G57670 // AT5G13140 // AT3G16370 // AT4G38430 // AT1G06750
GO:0009694	P	jasmonic acid metabolic process	12	619	160	28397	0.00034	0.011	// AT4G31500 // AT1G44350 // AT1G61850 // AT1G23740 // AT3G19970 // AT2G22170 // AT3G11480 // AT3G04790 // AT3G45140 // AT3G25780 // AT5G53750 // AT3G17860
GO:0055085	P	transmembrane transport	29	619	648	28397	0.00035	0.011	// AT5G10490 // AT3G20660 // AT3G53420 // AT5G24030 // AT5G37820 // AT3G23560 // AT4G18910 // AT4G10770 // AT1G16310 // AT4G24120 // AT5G46800 // AT4G35100 // AT5G52450 // AT1G76520 // AT2G26910 // AT3G16240 // AT5G39040 // AT4G04850 // AT3G18830 // AT5G64290 // AT4G25960 // AT5G47560 // AT2G27810 // AT5G12860 // AT2G37170 // AT5G18840 // AT5G13550 // AT3G19490 // AT1G75630
GO:0019344	P	cysteine biosynthetic process	14	619	210	28397	0.00035	0.012	// AT1G01630 // AT5G14120 // AT1G11840 // AT3G53420 // AT5G02790 // AT3G04790 // AT4G14880 // AT1G76520 // AT4G21960 // AT4G25570 // AT5G55230 // AT5G09650 // AT5G13140 // AT4G34050
GO:0009416	P	response to light stimulus	45	619	1188	28397	0.00036	0.012	// AT4G31500 // AT5G51100 // AT3G61220 // AT5G64510 // AT3G16370 // AT4G33000 // AT2G03710 // AT1G05200 // AT5G18170 // AT4G26150 // AT2G23910 // AT1G16310 // AT1G75780 // AT1G23740 // AT2G28200 // AT3G04880 // AT1G51140 // AT5G01670 // AT4G22010 // AT2G47180 // AT1G22770 // AT5G64330 // AT1G65060 // AT5G03555 // AT5G20250 // AT3G45140 // AT4G25570 // AT5G03840 // AT4G38430 // AT3G47340 // AT1G70…
GO:0006812	P	cation transport	34	619	813	28397	0.00036	0.012	// AT1G72610 // AT4G08570 // AT3G53420 // AT1G76490 // AT3G11050 // AT3G22200 // AT3G06483 // AT4G21960 // AT1G64780 // AT1G05200 // AT1G16310 // AT5G52060 // AT1G70890 // AT5G17520 // AT4G12730 // AT3G16240 // AT4G00630 // AT2G40300 // AT4G14880 // AT5G06740 // AT2G36880 // AT5G55470 // AT5G47560 // AT3G45140 // AT1G12240 // AT3G21510 // AT1G51090 // AT4G12110 // AT3G19490 // AT4G33000 // AT5G64…
GO:0006534	P	cysteine metabolic process	14	619	213	28397	0.0004	0.013	// AT1G01630 // AT5G14120 // AT1G11840 // AT3G53420 // AT5G02790 // AT3G04790 // AT4G14880 // AT1G76520 // AT4G21960 // AT4G25570 // AT5G55230 // AT5G09650 // AT5G13140 // AT4G34050
GO:0050801	P	ion homeostasis	15	619	240	28397	0.00042	0.013	// AT2G40300 // AT3G45140 // AT5G55470 // AT5G52060 // AT5G17520 // AT3G11050 // AT5G47560 // AT3G06483 // AT1G70890 // AT4G21960 // AT3G23000 // AT1G72610 // AT5G24030 // AT1G05200 // AT3G16240
GO:0019745	P	pentacyclic triterpenoid biosynthetic process	6	619	41	28397	0.00047	0.015	// AT5G13710 // AT2G07050 // AT1G78950 // AT2G32720 // AT1G11680 // AT5G53560
GO:0019742	P	pentacyclic triterpenoid metabolic process	6	619	41	28397	0.00047	0.015	// AT5G13710 // AT2G07050 // AT1G78950 // AT2G32720 // AT1G11680 // AT5G53560
GO:0009409	P	response to cold	28	619	629	28397	0.00047	0.015	// AT5G12380 // AT4G01370 // AT3G53420 // AT3G17390 // AT4G04330 // AT1G05200 // AT1G23740 // AT3G04880 // AT3G04790 // AT5G01670 // AT1G22770 // AT3G53990 // AT3G22640 // AT4G36020 // AT5G20250 // AT3G45140 // AT5G09650 // AT3G23000 // AT1G51090 // AT2G33700 // AT1G11790 // AT4G25140 // AT2G03710 // AT4G04020 // AT1G56600 // AT2G47180 // AT4G25960 // AT3G18990
GO:0048869	P	cellular developmental process	52	619	1453	28397	0.00047	0.015	// AT5G03040 // AT5G15310 // AT4G33790 // AT3G53420 // AT2G45190 // AT5G35090 // AT3G22200 // AT4G17810 // AT3G27960 // AT3G16370 // AT3G57230 // AT4G33000 // AT4G18710 // AT5G56540 // AT2G32300 // AT1G49040 // AT1G75780 // AT2G46600 // AT5G52060 // AT5G60970 // AT4G38430 // AT5G12330 // AT4G22010 // AT2G13680 // AT4G12730 // AT5G09810 // AT5G23530 // AT1G20190 // AT5G64300 // AT1G06750 // AT1G45…
GO:0009653	P	anatomical structure morphogenesis	61	619	1783	28397	0.00047	0.015	// AT1G72610 // AT5G03040 // AT5G15310 // AT3G49260 // AT3G53420 // AT4G14550 // AT5G35090 // AT3G22200 // AT1G14520 // AT3G27960 // AT3G16370 // AT5G18520 // AT4G33000 // AT4G18710 // AT5G64300 // AT5G56540 // AT5G53390 // AT2G32300 // AT4G17810 // AT1G75780 // AT2G46600 // AT2G16250 // AT1G04390 // AT5G60970 // AT4G38430 // AT5G12330 // AT4G22010 // AT2G13680 // AT4G12730 // AT5G64330 // AT5G23…
GO:0055080	P	cation homeostasis	14	619	217	28397	0.00048	0.015	// AT2G40300 // AT3G45140 // AT5G55470 // AT5G52060 // AT5G17520 // AT3G11050 // AT5G47560 // AT3G06483 // AT1G70890 // AT4G21960 // AT3G23000 // AT1G72610 // AT1G05200 // AT3G16240
GO:0009311	P	oligosaccharide metabolic process	15	619	244	28397	0.00049	0.015	// AT3G26380 // AT5G20710 // AT4G17360 // AT2G27040 // AT1G70820 // AT3G19000 // AT4G36360 // AT3G22200 // AT4G30020 // AT3G45140 // AT3G28760 // AT5G17520 // AT4G26530 // AT5G65140 // AT5G04360
GO:0031407	P	oxylipin metabolic process	12	619	168	28397	0.00052	0.016	// AT4G31500 // AT1G44350 // AT1G61850 // AT1G23740 // AT3G19970 // AT2G22170 // AT3G11480 // AT3G04790 // AT3G45140 // AT3G25780 // AT5G53750 // AT3G17860
GO:0016104	P	triterpenoid biosynthetic process	6	619	42	28397	0.00053	0.016	// AT5G13710 // AT2G07050 // AT1G78950 // AT2G32720 // AT1G11680 // AT5G53560
GO:0006073	P	cellular glucan metabolic process	20	619	388	28397	0.00055	0.017	// AT1G70820 // AT4G17360 // AT4G03210 // AT2G32530 // AT3G19000 // AT4G26530 // AT2G32290 // AT4G30020 // AT2G27040 // AT3G45140 // AT3G28760 // AT4G18240 // AT5G17520 // AT1G70230 // AT5G55230 // AT1G22770 // AT5G04360 // AT4G24010 // AT3G51550 // AT2G13680
GO:0009607	P	response to biotic stimulus	58	619	1687	28397	0.00058	0.017	// AT4G31500 // AT1G44350 // AT1G61850 // AT3G20200 // AT4G26090 // AT2G39200 // AT5G64290 // AT3G22200 // AT3G22890 // AT3G23400 // AT5G18520 // AT1G64780 // AT2G27920 // AT1G75390 // AT4G34131 // AT3G14470 // AT5G12860 // AT3G06860 // AT1G23740 // AT4G37870 // AT1G35710 // AT5G60970 // AT3G19970 // AT5G25110 // AT3G04790 // AT5G57685 // AT5G52450 // AT2G15490 // AT5G53750 // AT1G47128 // AT5G49…
GO:0009914	P	hormone transport	9	619	101	28397	0.00059	0.018	// AT1G70940 // AT1G28230 // AT4G30960 // AT3G16370 // AT1G76520 // AT4G25960 // AT5G13140 // AT1G78570 // AT4G38430
GO:0009070	P	serine family amino acid biosynthetic process	14	619	222	28397	0.00059	0.018	// AT1G01630 // AT5G14120 // AT1G11840 // AT3G53420 // AT5G02790 // AT3G04790 // AT4G14880 // AT1G76520 // AT4G21960 // AT4G25570 // AT5G55230 // AT5G09650 // AT5G13140 // AT4G34050
GO:0010075	P	regulation of meristem growth	12	619	171	28397	0.0006	0.018	// AT2G42840 // AT1G70940 // AT4G03210 // AT1G13710 // AT4G36360 // AT2G05920 // AT1G78060 // AT5G56040 // AT4G22010 // AT5G03680 // AT1G48480 // AT4G38430
GO:0048509	P	regulation of meristem development	14	619	223	28397	0.00062	0.018	// AT2G42840 // AT1G70940 // AT4G03210 // AT1G13710 // AT4G36360 // AT2G05920 // AT1G78060 // AT5G56040 // AT2G15570 // AT4G22010 // AT5G03680 // AT1G48480 // AT5G43270 // AT4G38430
GO:0006722	P	triterpenoid metabolic process	6	619	44	28397	0.00066	0.019	// AT5G13710 // AT2G07050 // AT1G78950 // AT2G32720 // AT1G11680 // AT5G53560
GO:0019438	P	aromatic compound biosynthetic process	29	619	680	28397	0.00072	0.021	// AT4G31500 // AT4G26090 // AT4G26530 // AT1G76490 // AT3G61220 // AT3G17390 // AT4G04330 // AT1G70580 // AT1G78570 // AT2G23910 // AT1G16310 // AT3G24190 // AT1G77670 // AT3G04790 // AT3G14470 // AT4G01070 // AT3G10420 // AT3G18280 // AT4G01370 // AT4G14880 // AT1G65060 // AT5G03555 // AT5G09650 // AT3G23000 // AT5G54160 // AT5G13710 // AT1G11790 // AT4G34050 // AT1G17020
GO:0030154	P	cell differentiation	42	619	1127	28397	0.00077	0.022	// AT5G03040 // AT4G17810 // AT3G53420 // AT2G45190 // AT5G35090 // AT3G22200 // AT3G27960 // AT2G46600 // AT4G33000 // AT4G18710 // AT5G56540 // AT2G32300 // AT1G75780 // AT5G52060 // AT5G60970 // AT5G12330 // AT4G22010 // AT2G13680 // AT4G12730 // AT5G09810 // AT5G23530 // AT4G38430 // AT5G64300 // AT1G06750 // AT4G25570 // AT1G45688 // AT4G39130 // AT3G49780 // AT4G00150 // AT3G57670 // AT5G03…
GO:0046483	P	heterocycle metabolic process	39	619	1023	28397	0.00078	0.022	// AT4G31500 // AT3G20660 // AT1G76490 // AT3G22890 // AT4G09720 // AT5G04360 // AT4G17360 // AT3G16780 // AT1G78570 // AT1G20560 // AT3G58610 // AT1G75780 // AT2G38660 // AT3G04790 // AT4G01070 // AT1G47128 // AT5G39040 // AT3G10420 // AT4G34050 // AT4G14880 // AT2G43840 // AT4G25960 // AT4G15550 // AT3G55510 // AT3G45140 // AT2G07050 // AT3G54470 // AT1G23740 // AT5G54160 // AT5G05260 // AT5G51…
GO:0009250	P	glucan biosynthetic process	17	619	313	28397	0.00081	0.023	// AT1G70820 // AT4G17360 // AT3G19000 // AT4G26530 // AT2G32290 // AT4G30020 // AT2G27040 // AT3G45140 // AT3G28760 // AT4G18240 // AT5G17520 // AT4G24010 // AT5G55230 // AT2G32530 // AT5G04360 // AT3G51550 // AT2G13680
GO:0051186	P	cofactor metabolic process	31	619	753	28397	0.00083	0.023	// AT4G31500 // AT3G20660 // AT4G26530 // AT1G76490 // AT5G04360 // AT4G17360 // AT4G26150 // AT1G20560 // AT1G23740 // AT5G60970 // AT4G11820 // AT3G04790 // AT4G34640 // AT4G12730 // AT1G47128 // AT2G45190 // AT2G40300 // AT4G29210 // AT2G43840 // AT1G13700 // AT4G15550 // AT3G45140 // AT2G07050 // AT2G38660 // AT5G13710 // AT3G10420 // AT4G12110 // AT5G56040 // AT5G17520 // AT2G20570 // AT5G58…
GO:0010073	P	meristem maintenance	16	619	286	28397	0.00085	0.024	// AT2G42840 // AT1G70940 // AT4G03210 // AT1G13710 // AT4G36360 // AT2G05920 // AT2G27040 // AT1G78060 // AT2G03710 // AT5G56040 // AT4G22010 // AT5G03680 // AT3G55510 // AT1G48480 // AT4G00150 // AT4G38430
GO:0009620	P	response to fungus	23	619	499	28397	0.00095	0.026	// AT1G44350 // AT1G61850 // AT4G26090 // AT2G39200 // AT4G21390 // AT4G37870 // AT3G19970 // AT3G04790 // AT5G25110 // AT5G53750 // AT1G47128 // AT4G01370 // AT4G11650 // AT3G11480 // AT4G20970 // AT3G45140 // AT5G09650 // AT3G20200 // AT3G25780 // AT1G51090 // AT1G02205 // AT1G44760 // AT3G51550
GO:0006732	P	coenzyme metabolic process	23	619	508	28397	0.0012	0.033	// AT4G31500 // AT3G20660 // AT4G26530 // AT1G76490 // AT4G17360 // AT2G38660 // AT1G23740 // AT4G11820 // AT3G04790 // AT4G34640 // AT4G12730 // AT3G10420 // AT4G29210 // AT2G43840 // AT1G13700 // AT4G15550 // AT3G45140 // AT5G04360 // AT5G13710 // AT4G12110 // AT5G56040 // AT5G17520 // AT5G58770
GO:0009116	P	nucleoside metabolic process	7	619	69	28397	0.0012	0.033	// AT2G19570 // AT2G36880 // AT4G28940 // AT3G54470 // AT3G17390 // AT4G01850 // AT1G76490
GO:0009314	P	response to radiation	45	619	1263	28397	0.0012	0.033	// AT4G31500 // AT5G51100 // AT3G61220 // AT5G64510 // AT3G16370 // AT4G33000 // AT2G03710 // AT1G05200 // AT5G18170 // AT4G26150 // AT2G23910 // AT1G16310 // AT1G75780 // AT1G23740 // AT2G28200 // AT3G04880 // AT1G51140 // AT5G01670 // AT4G22010 // AT2G47180 // AT1G22770 // AT5G64330 // AT1G65060 // AT5G03555 // AT5G20250 // AT3G45140 // AT4G25570 // AT5G03840 // AT4G38430 // AT3G47340 // AT1G70…
GO:0016052	P	carbohydrate catabolic process	25	619	573	28397	0.0012	0.033	// AT5G03040 // AT5G20710 // AT1G11840 // AT3G53420 // AT4G26530 // AT1G14520 // AT3G22890 // AT4G18240 // AT4G18710 // AT3G58610 // AT3G26380 // AT4G17260 // AT3G04790 // AT1G47128 // AT4G01370 // AT4G14880 // AT4G36360 // AT5G55230 // AT5G04360 // AT3G22960 // AT2G32290 // AT5G17520 // AT5G09810 // AT1G13700 // AT3G51550
GO:0009725	P	response to hormone stimulus	48	619	1375	28397	0.0013	0.034	// AT5G15310 // AT2G26040 // AT2G15490 // AT3G53420 // AT4G14550 // AT3G11050 // AT2G20900 // AT2G30040 // AT4G18710 // AT1G74670 // AT1G78570 // AT3G18050 // AT4G25720 // AT5G01550 // AT4G21410 // AT4G35100 // AT4G17260 // AT2G27310 // AT2G37170 // AT5G12330 // AT3G23240 // AT1G72430 // AT1G67050 // AT2G45190 // AT4G34760 // AT4G01370 // AT3G29575 // AT3G47620 // AT3G07360 // AT4G26150 // AT1G70…
GO:0009119	P	ribonucleoside metabolic process	6	619	52	28397	0.0015	0.039	// AT2G19570 // AT2G36880 // AT3G54470 // AT3G17390 // AT4G01850 // AT1G76490
GO:0046364	P	monosaccharide biosynthetic process	12	619	191	28397	0.0015	0.039	// AT1G70820 // AT1G75780 // AT3G10050 // AT1G11840 // AT4G37870 // AT3G12110 // AT4G14880 // AT3G62830 // AT3G22890 // AT5G09810 // AT1G78570 // AT3G58610
GO:0042592	P	homeostatic process	22	619	488	28397	0.0016	0.042	// AT1G72610 // AT5G58530 // AT3G11050 // AT3G06483 // AT4G21960 // AT5G42850 // AT1G05200 // AT5G52060 // AT1G70890 // AT3G16240 // AT2G40300 // AT5G55470 // AT3G51030 // AT3G57070 // AT5G47560 // AT3G45140 // AT3G23000 // AT5G24030 // AT1G60420 // AT2G15570 // AT5G17520 // AT4G21990
GO:0042446	P	hormone biosynthetic process	15	619	277	28397	0.0017	0.044	// AT4G31500 // AT5G42750 // AT5G13710 // AT4G14880 // AT3G22890 // AT3G04790 // AT5G56040 // AT4G34640 // AT4G12110 // AT5G09650 // AT3G11320 // AT4G12730 // AT1G13750 // AT5G05260 // AT3G51660
GO:0071554	P	cell wall organization or biogenesis	36	619	963	28397	0.0017	0.045	// AT4G31500 // AT5G44670 // AT5G25820 // AT2G05920 // AT3G16370 // AT3G57230 // AT4G18240 // AT4G33000 // AT3G10910 // AT5G04360 // AT3G43270 // AT5G12860 // AT1G75780 // AT5G12330 // AT4G22010 // AT1G70230 // AT2G13680 // AT1G20190 // AT1G06750 // AT3G08860 // AT5G35090 // AT4G39130 // AT5G20540 // AT3G08600 // AT4G36360 // AT4G25570 // AT5G55230 // AT3G57670 // AT4G38430 // AT4G17030 // AT1G70…
GO:0009066	P	aspartate family amino acid metabolic process	15	619	278	28397	0.0017	0.045	// AT3G10050 // AT1G11680 // AT4G12110 // AT5G14800 // AT2G05920 // AT2G27310 // AT1G77670 // AT4G33680 // AT2G33990 // AT3G57050 // AT3G17390 // AT1G70580 // AT3G47340 // AT3G25900 // AT5G11720
GO:0009805	P	coumarin biosynthetic process	6	619	54	28397	0.0017	0.045	// AT5G13710 // AT4G14880 // AT1G76490 // AT4G34050 // AT4G01070 // AT5G54160
GO:0009804	P	coumarin metabolic process	6	619	55	28397	0.0019	0.049	// AT5G13710 // AT4G14880 // AT1G76490 // AT4G34050 // AT4G01070 // AT5G54160
GO:0048878	P	chemical homeostasis	15	619	281	28397	0.0019	0.049	// AT2G40300 // AT3G45140 // AT5G55470 // AT5G52060 // AT5G17520 // AT3G11050 // AT5G47560 // AT3G06483 // AT1G70890 // AT4G21960 // AT3G23000 // AT1G72610 // AT5G24030 // AT1G05200 // AT3G16240
GO:0046777	P	protein amino acid autophosphorylation	10	619	146	28397	0.002	0.05	// AT4G21380 // AT3G07360 // AT3G06483 // AT2G30040 // AT3G13690 // AT5G64330 // AT4G04850 // AT3G20200 // AT4G18710 // AT3G51550
GO:0006020	P	inositol metabolic process	8	619	98	28397	0.002	0.05	// AT2G45990 // AT1G23740 // AT3G22200 // AT1G14520 // AT5G67030 // AT1G70985 // AT1G64780 // AT1G70580
GO:0016144	P	S-glycoside biosynthetic process	11	619	172	28397	0.002	0.05	// AT4G31500 // AT5G02790 // AT4G14880 // AT5G17520 // AT4G30020 // AT3G22890 // AT5G05260 // AT4G13840 // AT5G09650 // AT4G21960 // AT5G04360
GO:0019758	P	glycosinolate biosynthetic process	11	619	172	28397	0.002	0.05	// AT4G31500 // AT5G02790 // AT4G14880 // AT5G17520 // AT4G30020 // AT3G22890 // AT5G05260 // AT4G13840 // AT5G09650 // AT4G21960 // AT5G04360
GO:0019761	P	glucosinolate biosynthetic process	11	619	172	28397	0.002	0.05	// AT4G31500 // AT5G02790 // AT4G14880 // AT5G17520 // AT4G30020 // AT3G22890 // AT5G05260 // AT4G13840 // AT5G09650 // AT4G21960 // AT5G04360
GO:0046942	P	carboxylic acid transport	15	619	283	28397	0.002	0.05	// AT3G18830 // AT5G23810 // AT5G46800 // AT2G39200 // AT5G64290 // AT5G47560 // AT5G57685 // AT1G76520 // AT3G19490 // AT5G15240 // AT3G30390 // AT5G39090 // AT3G43270 // AT5G12860 // AT5G16970
GO:0014070	P	response to organic cyclic substance	10	619	148	28397	0.0022	0.053	// AT3G20660 // AT2G15490 // AT3G06770 // AT3G12110 // AT2G30400 // AT2G39200 // AT4G14550 // AT4G12730 // AT3G04730 // AT5G16970
GO:0010583	P	response to cyclopentenone	10	619	148	28397	0.0022	0.053	// AT3G20660 // AT2G15490 // AT3G06770 // AT3G12110 // AT2G30400 // AT2G39200 // AT4G14550 // AT4G12730 // AT3G04730 // AT5G16970
GO:0060918	P	auxin transport	8	619	100	28397	0.0022	0.055	// AT1G70940 // AT4G30960 // AT3G16370 // AT1G76520 // AT4G25960 // AT5G13140 // AT1G78570 // AT4G38430
GO:0023052	P	signaling	73	619	2376	28397	0.0023	0.056	// AT2G26040 // AT3G20660 // AT4G26090 // AT3G53420 // AT2G27310 // AT5G17680 // AT3G22200 // AT1G35710 // AT4G09720 // AT2G30040 // AT1G75390 // AT5G64510 // AT4G33000 // AT4G18710 // AT2G23290 // AT1G05200 // AT3G17860 // AT1G29750 // AT5G25110 // AT4G30960 // AT5G01550 // AT1G78570 // AT4G21390 // AT2G16250 // AT2G15320 // AT3G18050 // AT5G60970 // AT3G19970 // AT2G27040 // AT3G04790 // AT4G32…
GO:0005982	P	starch metabolic process	13	619	230	28397	0.0023	0.056	// AT1G70820 // AT4G17360 // AT3G19000 // AT4G26530 // AT4G30020 // AT2G27040 // AT3G45140 // AT3G28760 // AT4G18240 // AT5G17520 // AT5G55230 // AT1G22770 // AT5G04360
GO:0015849	P	organic acid transport	15	619	289	28397	0.0024	0.059	// AT3G18830 // AT5G23810 // AT5G46800 // AT2G39200 // AT5G64290 // AT5G47560 // AT5G57685 // AT1G76520 // AT3G19490 // AT5G15240 // AT3G30390 // AT5G39090 // AT3G43270 // AT5G12860 // AT5G16970
GO:0044249	P	cellular biosynthetic process	201	619	7737	28397	0.0026	0.062	// AT4G31500 // AT1G61850 // AT4G26090 // AT2G27310 // AT1G76490 // AT3G61220 // AT2G46210 // AT5G14120 // AT2G36080 // AT1G64780 // AT1G70580 // AT3G49950 // AT1G18660 // AT5G42750 // AT2G40620 // AT1G23740 // AT2G28200 // AT1G51140 // AT3G19970 // AT1G77670 // AT2G28630 // AT3G28760 // AT5G53750 // AT3G18280 // AT4G17810 // AT1G26610 // AT5G23280 // AT5G59010 // AT4G33680 // AT3G55510 // AT5G60…
GO:0000023	P	maltose metabolic process	10	619	152	28397	0.0026	0.062	// AT1G70820 // AT4G17360 // AT3G19000 // AT4G26530 // AT4G30020 // AT2G27040 // AT3G45140 // AT3G28760 // AT5G17520 // AT5G04360
GO:0009067	P	aspartate family amino acid biosynthetic process	9	619	127	28397	0.0026	0.063	// AT4G12110 // AT1G11680 // AT2G05920 // AT4G33680 // AT2G33990 // AT3G57050 // AT3G47340 // AT3G25900 // AT5G11720
GO:0042445	P	hormone metabolic process	16	619	324	28397	0.0028	0.067	// AT4G31500 // AT1G44350 // AT5G42750 // AT5G13710 // AT4G14880 // AT3G22890 // AT3G04790 // AT5G56040 // AT4G34640 // AT4G12110 // AT5G09650 // AT3G11320 // AT4G12730 // AT1G13750 // AT5G05260 // AT3G51660
GO:0043085	P	positive regulation of catalytic activity	9	619	129	28397	0.0029	0.068	// AT2G34470 // AT4G17360 // AT3G51030 // AT3G19000 // AT4G30020 // AT2G20900 // AT2G27040 // AT2G15570 // AT5G17520
GO:0046700	P	heterocycle catabolic process	14	619	266	28397	0.003	0.07	// AT4G31500 // AT1G75780 // AT1G13750 // AT2G19570 // AT5G39040 // AT3G22890 // AT3G04790 // AT4G09720 // AT4G25960 // AT5G04360 // AT1G47128 // AT5G05260 // AT3G51660 // AT1G20560
GO:0019319	P	hexose biosynthetic process	11	619	182	28397	0.003	0.07	// AT1G75780 // AT3G10050 // AT1G11840 // AT4G37870 // AT3G12110 // AT4G14880 // AT3G62830 // AT3G22890 // AT5G09810 // AT1G78570 // AT3G58610
GO:0044093	P	positive regulation of molecular function	9	619	130	28397	0.003	0.071	// AT2G34470 // AT4G17360 // AT3G51030 // AT3G19000 // AT4G30020 // AT2G20900 // AT2G27040 // AT2G15570 // AT5G17520
GO:0050789	P	regulation of biological process	142	619	5235	28397	0.0031	0.072	// AT4G03210 // AT4G26090 // AT2G27310 // AT1G76490 // AT2G20900 // AT5G60850 // AT3G27960 // AT2G36080 // AT4G33000 // AT5G57685 // AT5G01550 // AT5G42750 // AT2G40620 // AT1G23740 // AT2G16250 // AT2G28200 // AT2G15320 // AT3G20420 // AT1G51140 // AT3G19970 // AT5G17680 // AT4G32160 // AT4G22010 // AT3G18280 // AT1G48480 // AT4G04850 // AT5G23280 // AT3G21870 // AT4G33680 // AT3G19420 // AT5G67…
GO:0016137	P	glycoside metabolic process	14	619	268	28397	0.0032	0.073	// AT4G31500 // AT3G26380 // AT5G02790 // AT4G30020 // AT4G14880 // AT5G17520 // AT3G22200 // AT3G22890 // AT5G05260 // AT4G13840 // AT5G09650 // AT4G21960 // AT5G65140 // AT5G04360
GO:0048638	P	regulation of developmental growth	14	619	269	28397	0.0033	0.075	// AT2G42840 // AT1G70940 // AT4G03210 // AT1G13710 // AT4G36360 // AT2G05920 // AT1G78060 // AT5G56040 // AT1G60420 // AT4G22010 // AT5G03680 // AT2G13680 // AT1G48480 // AT4G38430
GO:0006544	P	glycine metabolic process	6	619	62	28397	0.0033	0.075	// AT4G31500 // AT3G52500 // AT1G36370 // AT1G23740 // AT3G04790 // AT3G45140
GO:0009737	P	response to abscisic acid stimulus	25	619	621	28397	0.0034	0.076	// AT2G26040 // AT3G53420 // AT2G45190 // AT3G11050 // AT2G30040 // AT5G01550 // AT4G21410 // AT4G35100 // AT4G17260 // AT2G27310 // AT2G37170 // AT4G01370 // AT3G47620 // AT3G07360 // AT3G29575 // AT3G45140 // AT1G32240 // AT3G25780 // AT1G51090 // AT2G33700 // AT4G04020 // AT1G56600 // AT2G47180 // AT1G17020 // AT4G37260
GO:0042440	P	pigment metabolic process	17	619	361	28397	0.0034	0.076	// AT1G23740 // AT2G20570 // AT4G26530 // AT1G65060 // AT5G67030 // AT1G47128 // AT3G45140 // AT2G07050 // AT4G25700 // AT4G04330 // AT3G21510 // AT4G26150 // AT5G04360 // AT5G54160 // AT1G78570 // AT1G20560 // AT1G16310
GO:0006006	P	glucose metabolic process	23	619	554	28397	0.0034	0.076	// AT5G03040 // AT1G11840 // AT3G12110 // AT3G53420 // AT4G26530 // AT3G22890 // AT4G18710 // AT3G58610 // AT1G75780 // AT3G10050 // AT4G37870 // AT4G17260 // AT3G04790 // AT1G47128 // AT4G01370 // AT4G14880 // AT5G52560 // AT5G04360 // AT3G22960 // AT5G17520 // AT5G09810 // AT1G13700 // AT3G51550
GO:0009684	P	indoleacetic acid biosynthetic process	8	619	108	28397	0.0035	0.077	// AT4G31500 // AT1G13750 // AT4G14880 // AT3G22890 // AT3G04790 // AT5G05260 // AT5G09650 // AT3G51660
GO:0006807	P	nitrogen compound metabolic process	152	619	5675	28397	0.0035	0.077	// AT4G31500 // AT5G14120 // AT2G27310 // AT1G76490 // AT5G60850 // AT2G36080 // AT1G70580 // AT3G49950 // AT2G40620 // AT1G23740 // AT2G28200 // AT3G20420 // AT1G51140 // AT1G77670 // AT4G28940 // AT1G26610 // AT5G23280 // AT1G15410 // AT4G33680 // AT3G55510 // AT3G54470 // AT4G25570 // AT5G24030 // AT1G58100 // AT1G24020 // AT5G08520 // AT5G17520 // AT4G26150 // AT5G43270 // AT4G37260 // AT1G36…
GO:0009056	P	catabolic process	67	619	2182	28397	0.0035	0.078	// AT4G31500 // AT5G03040 // AT5G20710 // AT2G26040 // AT3G20660 // AT1G15220 // AT3G12110 // AT3G53420 // AT2G39200 // AT1G14520 // AT1G02205 // AT3G22200 // AT3G22890 // AT4G09720 // AT4G01370 // AT2G36080 // AT4G18710 // AT3G06860 // AT5G04360 // AT1G20560 // AT3G58610 // AT3G14075 // AT3G26380 // AT5G13700 // AT1G23740 // AT1G11840 // AT4G17260 // AT4G01070 // AT1G77670 // AT3G04790 // AT4G34…
GO:0015837	P	amine transport	14	619	272	28397	0.0036	0.079	// AT3G18830 // AT5G23810 // AT5G46800 // AT3G13620 // AT2G39200 // AT5G64290 // AT5G57685 // AT1G76520 // AT5G15240 // AT1G64780 // AT5G39090 // AT3G43270 // AT5G16970 // AT3G30390
GO:0009683	P	indoleacetic acid metabolic process	8	619	109	28397	0.0037	0.08	// AT4G31500 // AT1G13750 // AT4G14880 // AT3G22890 // AT3G04790 // AT5G05260 // AT5G09650 // AT3G51660
GO:0051239	P	regulation of multicellular organismal process	27	619	694	28397	0.0037	0.08	// AT4G03210 // AT2G45190 // AT2G05920 // AT4G38430 // AT1G13710 // AT4G22010 // AT2G13680 // AT1G22770 // AT1G48480 // AT2G42840 // AT3G47620 // AT4G36360 // AT1G78060 // AT3G21510 // AT1G70940 // AT4G25140 // AT2G27040 // AT5G56040 // AT1G60420 // AT2G15570 // AT1G63650 // AT5G03680 // AT2G20570 // AT4G26150 // AT5G03840 // AT5G43270 // AT3G18990
GO:0016138	P	glycoside biosynthetic process	12	619	215	28397	0.0037	0.08	// AT4G31500 // AT5G02790 // AT4G14880 // AT5G17520 // AT4G30020 // AT3G22890 // AT5G05260 // AT4G13840 // AT5G09650 // AT4G21960 // AT5G65140 // AT5G04360
GO:0009875	P	pollen-pistil interaction	5	619	44	28397	0.0038	0.083	// AT4G21390 // AT4G21380 // AT3G22200 // AT2G19130 // AT1G11410
GO:0006090	P	pyruvate metabolic process	18	619	398	28397	0.0039	0.084	// AT4G31500 // AT1G75780 // AT1G23740 // AT4G37870 // AT1G11840 // AT3G12110 // AT4G14880 // AT3G22890 // AT3G04790 // AT3G45140 // AT2G07050 // AT5G17520 // AT5G09810 // AT3G58610 // AT5G04360 // AT3G10050 // AT1G18660 // AT3G26710
GO:0010374	P	stomatal complex development	12	619	217	28397	0.004	0.085	// AT1G72610 // AT3G49260 // AT1G47890 // AT2G16250 // AT2G45190 // AT3G21870 // AT5G56040 // AT4G01370 // AT3G57230 // AT1G49620 // AT5G49980 // AT1G49040
GO:0010264	P	myo-inositol hexakisphosphate biosynthetic process	6	619	65	28397	0.0041	0.087	// AT2G45990 // AT1G23740 // AT5G67030 // AT1G70985 // AT1G64780 // AT1G70580
GO:0033517	P	myo-inositol hexakisphosphate metabolic process	6	619	65	28397	0.0041	0.087	// AT2G45990 // AT1G23740 // AT5G67030 // AT1G70985 // AT1G64780 // AT1G70580
GO:0009664	P	plant-type cell wall organization	17	619	369	28397	0.0042	0.088	// AT4G17030 // AT3G08860 // AT5G35090 // AT4G39130 // AT4G36360 // AT2G05920 // AT3G16370 // AT4G18240 // AT2G13680 // AT5G64330 // AT1G06750 // AT5G04360 // AT3G57670 // AT1G76160 // AT1G20190 // AT1G17020 // AT5G55230
GO:0006096	P	glycolysis	12	619	219	28397	0.0042	0.089	// AT4G01370 // AT3G22960 // AT1G11840 // AT3G53420 // AT4G26530 // AT3G22890 // AT4G14880 // AT4G18710 // AT3G58610 // AT4G17260 // AT1G47128 // AT3G51550
GO:0019252	P	starch biosynthetic process	11	619	191	28397	0.0043	0.089	// AT1G70820 // AT4G17360 // AT3G19000 // AT4G26530 // AT4G30020 // AT2G27040 // AT3G45140 // AT3G28760 // AT4G18240 // AT5G17520 // AT5G04360
GO:0032958	P	inositol phosphate biosynthetic process	6	619	66	28397	0.0044	0.091	// AT2G45990 // AT1G23740 // AT5G67030 // AT1G70985 // AT1G64780 // AT1G70580
GO:0006468	P	protein amino acid phosphorylation	39	619	1134	28397	0.0045	0.093	// AT4G01370 // AT4G30960 // AT3G06483 // AT5G65500 // AT4G18710 // AT1G11410 // AT1G29750 // AT5G55830 // AT3G26700 // AT5G01550 // AT4G21410 // AT4G21390 // AT2G16250 // AT1G35710 // AT3G24190 // AT5G25110 // AT5G14210 // AT5G59010 // AT1G48480 // AT1G49730 // AT4G04850 // AT5G39000 // AT1G70250 // AT5G06740 // AT3G07360 // AT2G19130 // AT3G13690 // AT3G23000 // AT3G20200 // AT2G30040 // AT4G21…
GO:0009826	P	unidimensional cell growth	21	619	502	28397	0.0046	0.094	// AT4G17030 // AT1G60420 // AT1G70940 // AT1G75780 // AT4G39130 // AT4G38430 // AT5G23530 // AT5G35090 // AT3G22200 // AT3G27960 // AT4G00150 // AT4G25570 // AT4G22010 // AT4G33000 // AT5G64330 // AT2G13680 // AT3G57670 // AT5G13140 // AT3G16370 // AT1G20190 // AT1G06750
GO:0060560	P	developmental growth involved in morphogenesis	21	619	502	28397	0.0046	0.094	// AT4G17030 // AT1G60420 // AT1G70940 // AT1G75780 // AT4G39130 // AT4G38430 // AT5G23530 // AT5G35090 // AT3G22200 // AT3G27960 // AT4G00150 // AT4G25570 // AT4G22010 // AT4G33000 // AT5G64330 // AT2G13680 // AT3G57670 // AT5G13140 // AT3G16370 // AT1G20190 // AT1G06750
GO:0006021	P	inositol biosynthetic process	6	619	67	28397	0.0047	0.096	// AT2G45990 // AT1G23740 // AT5G67030 // AT1G70985 // AT1G64780 // AT1G70580
GO:0009743	P	response to carbohydrate stimulus	30	619	812	28397	0.0047	0.096	// AT4G26090 // AT3G53420 // AT2G39200 // AT3G61220 // AT2G30040 // AT4G21960 // AT1G78570 // AT2G23910 // AT1G16310 // AT5G01550 // AT4G21390 // AT5G52060 // AT1G74670 // AT3G24190 // AT3G19970 // AT3G04790 // AT4G01370 // AT1G65060 // AT5G20250 // AT5G09650 // AT3G23000 // AT5G12860 // AT3G47340 // AT2G33700 // AT2G27310 // AT4G25140 // AT5G67030 // AT5G03680 // AT5G03840 // AT4G37260
GO:0048437	P	floral organ development	24	619	605	28397	0.0048	0.098	// AT4G01370 // AT5G58530 // AT2G45190 // AT2G05920 // AT3G57230 // AT5G53390 // AT1G32240 // AT2G16250 // AT1G04390 // AT5G60970 // AT4G22010 // AT5G49980 // AT2G40300 // AT1G47890 // AT3G57070 // AT1G11790 // AT2G27040 // AT2G03710 // AT5G56040 // AT1G13710 // AT1G63650 // AT5G03680 // AT4G25960 // AT5G43270
GO:0071669	P	plant-type cell wall organization or biogenesis	20	619	473	28397	0.005	0.1	// AT4G17030 // AT3G08860 // AT5G55230 // AT5G35090 // AT3G22960 // AT3G08600 // AT4G36360 // AT5G12860 // AT2G05920 // AT3G16370 // AT4G18240 // AT2G13680 // AT5G64330 // AT1G06750 // AT5G04360 // AT3G57670 // AT1G76160 // AT1G20190 // AT1G17020 // AT4G39130
GO:0048569	P	post-embryonic organ development	24	619	608	28397	0.0051	0.1	// AT4G01370 // AT5G58530 // AT2G45190 // AT2G05920 // AT3G57230 // AT5G53390 // AT1G32240 // AT2G16250 // AT1G04390 // AT5G60970 // AT4G22010 // AT5G49980 // AT2G40300 // AT1G47890 // AT3G57070 // AT1G11790 // AT2G27040 // AT2G03710 // AT5G56040 // AT1G13710 // AT1G63650 // AT5G03680 // AT4G25960 // AT5G43270
GO:0009850	P	auxin metabolic process	9	619	142	28397	0.0052	0.11	// AT4G31500 // AT1G44350 // AT1G13750 // AT4G14880 // AT3G22890 // AT3G04790 // AT5G05260 // AT5G09650 // AT3G51660
GO:0048438	P	floral whorl development	21	619	510	28397	0.0054	0.11	// AT2G40300 // AT4G01370 // AT1G47890 // AT1G32240 // AT5G58530 // AT1G11790 // AT5G60970 // AT2G05920 // AT2G03710 // AT5G56040 // AT3G57230 // AT4G22010 // AT5G03680 // AT3G57670 // AT4G25960 // AT3G57070 // AT5G43270 // AT5G53390 // AT2G45190 // AT5G49980 // AT2G16250
GO:0044275	P	cellular carbohydrate catabolic process	22	619	545	28397	0.0056	0.11	// AT5G03040 // AT5G20710 // AT1G11840 // AT3G53420 // AT4G26530 // AT1G14520 // AT4G18710 // AT3G58610 // AT3G26380 // AT4G17260 // AT3G04790 // AT1G47128 // AT4G01370 // AT4G14880 // AT4G36360 // AT3G22890 // AT5G04360 // AT3G22960 // AT5G17520 // AT5G09810 // AT1G13700 // AT3G51550
GO:0043900	P	regulation of multi-organism process	8	619	118	28397	0.0057	0.11	// AT1G44350 // AT4G01370 // AT4G26090 // AT3G04790 // AT4G38430 // AT1G60420 // AT5G09650 // AT2G13680
GO:0009926	P	auxin polar transport	7	619	95	28397	0.0063	0.12	// AT1G70940 // AT4G30960 // AT4G38430 // AT1G76520 // AT4G25960 // AT5G13140 // AT3G16370
GO:0016310	P	phosphorylation	44	619	1354	28397	0.0069	0.13	// AT4G01370 // AT3G20200 // AT4G30960 // AT2G20900 // AT1G70250 // AT3G06483 // AT5G65500 // AT4G18710 // AT1G11410 // AT1G29750 // AT5G55830 // AT3G26700 // AT5G01550 // AT4G21410 // AT4G21390 // AT2G16250 // AT1G35710 // AT3G24190 // AT5G25110 // AT5G14210 // AT5G59010 // AT1G48480 // AT1G49730 // AT4G04850 // AT5G39000 // AT3G21870 // AT5G06740 // AT3G07360 // AT2G19130 // AT5G09600 // AT3G13…
GO:0016143	P	S-glycoside metabolic process	11	619	205	28397	0.007	0.14	// AT4G31500 // AT5G02790 // AT4G14880 // AT5G17520 // AT4G30020 // AT3G22890 // AT5G05260 // AT4G13840 // AT5G09650 // AT4G21960 // AT5G04360
GO:0019757	P	glycosinolate metabolic process	11	619	205	28397	0.007	0.14	// AT4G31500 // AT5G02790 // AT4G14880 // AT5G17520 // AT4G30020 // AT3G22890 // AT5G05260 // AT4G13840 // AT5G09650 // AT4G21960 // AT5G04360
GO:0019760	P	glucosinolate metabolic process	11	619	205	28397	0.007	0.14	// AT4G31500 // AT5G02790 // AT4G14880 // AT5G17520 // AT4G30020 // AT3G22890 // AT5G05260 // AT4G13840 // AT5G09650 // AT4G21960 // AT5G04360
GO:0044248	P	cellular catabolic process	63	619	2095	28397	0.0071	0.14	// AT4G31500 // AT5G03040 // AT5G20710 // AT2G26040 // AT3G20660 // AT1G15220 // AT3G12110 // AT3G53420 // AT2G39200 // AT1G14520 // AT1G02205 // AT3G22200 // AT3G22890 // AT4G09720 // AT4G01370 // AT2G36080 // AT4G18710 // AT3G06860 // AT5G04360 // AT1G20560 // AT3G58610 // AT3G26380 // AT5G13700 // AT1G23740 // AT1G11840 // AT4G17260 // AT4G01070 // AT1G77670 // AT3G04790 // AT4G34640 // AT4G14…
GO:0009908	P	flower development	33	619	948	28397	0.0072	0.14	// AT4G01370 // AT5G58530 // AT2G45190 // AT2G05920 // AT3G57230 // AT2G38110 // AT5G53390 // AT1G32240 // AT2G16250 // AT1G04390 // AT5G60970 // AT4G22010 // AT1G22770 // AT5G49980 // AT2G40300 // AT1G47890 // AT3G57070 // AT4G25960 // AT3G55510 // AT3G18990 // AT3G57670 // AT1G11790 // AT4G25140 // AT2G27040 // AT2G03710 // AT5G56040 // AT1G13710 // AT1G63650 // AT5G03680 // AT2G20570 // AT4G26…
GO:0015824	P	proline transport	6	619	74	28397	0.0073	0.14	// AT2G39200 // AT1G76520 // AT5G15240 // AT5G39090 // AT3G43270 // AT5G16970
GO:0030243	P	cellulose metabolic process	9	619	150	28397	0.0073	0.14	// AT3G22960 // AT3G08600 // AT2G32290 // AT4G24010 // AT5G55230 // AT2G32530 // AT5G12860 // AT1G76160 // AT3G51550
GO:0006555	P	methionine metabolic process	12	619	236	28397	0.0074	0.14	// AT4G12110 // AT2G05920 // AT2G27310 // AT1G77670 // AT4G33680 // AT2G33990 // AT3G57050 // AT3G17390 // AT1G70580 // AT1G11680 // AT3G25900 // AT5G11720
GO:0048466	P	androecium development	10	619	178	28397	0.0074	0.14	// AT1G47890 // AT3G57070 // AT2G16250 // AT2G05920 // AT2G03710 // AT5G56040 // AT4G22010 // AT5G43270 // AT5G49980 // AT5G58530
GO:0048443	P	stamen development	10	619	178	28397	0.0074	0.14	// AT1G47890 // AT3G57070 // AT2G16250 // AT2G05920 // AT2G03710 // AT5G56040 // AT4G22010 // AT5G43270 // AT5G49980 // AT5G58530
GO:0009851	P	auxin biosynthetic process	8	619	124	28397	0.0075	0.14	// AT4G31500 // AT1G13750 // AT4G14880 // AT3G22890 // AT3G04790 // AT5G05260 // AT5G09650 // AT3G51660
GO:0050793	P	regulation of developmental process	30	619	844	28397	0.0078	0.15	// AT4G03210 // AT2G45190 // AT2G05920 // AT4G00150 // AT1G13710 // AT5G60970 // AT4G22010 // AT2G13680 // AT1G22770 // AT1G48480 // AT2G42840 // AT3G47620 // AT4G36360 // AT1G78060 // AT3G18990 // AT4G38430 // AT1G70940 // AT4G25140 // AT2G27040 // AT2G03710 // AT5G56040 // AT1G60420 // AT2G15570 // AT1G63650 // AT5G03680 // AT2G20570 // AT4G26150 // AT5G03840 // AT5G43270 // AT3G21510
GO:0006546	P	glycine catabolic process	5	619	53	28397	0.0079	0.15	// AT3G45140 // AT4G31500 // AT1G23740 // AT3G52500 // AT3G04790
GO:0006766	P	vitamin metabolic process	9	619	153	28397	0.0082	0.15	// AT4G31500 // AT3G20660 // AT2G43840 // AT5G59750 // AT4G15550 // AT3G04790 // AT3G45140 // AT1G23740 // AT5G64300
GO:0044264	P	cellular polysaccharide metabolic process	23	619	601	28397	0.0084	0.16	// AT4G17360 // AT4G03210 // AT5G25820 // AT3G19000 // AT4G26530 // AT4G18240 // AT4G24010 // AT3G10910 // AT1G78570 // AT2G27040 // AT3G28760 // AT1G70230 // AT2G13680 // AT1G22770 // AT3G45140 // AT5G55230 // AT5G04360 // AT1G70820 // AT2G32290 // AT4G30020 // AT5G17520 // AT2G32530 // AT3G51550
GO:0048507	P	meristem development	20	619	498	28397	0.0084	0.16	// AT2G42840 // AT1G70940 // AT4G03210 // AT1G13710 // AT4G36360 // AT2G45190 // AT2G05920 // AT2G27040 // AT1G78060 // AT2G03710 // AT5G56040 // AT2G15570 // AT4G22010 // AT5G03680 // AT3G55510 // AT4G25140 // AT1G48480 // AT5G43270 // AT4G00150 // AT4G38430
GO:0009086	P	methionine biosynthetic process	7	619	101	28397	0.0085	0.16	// AT4G12110 // AT2G05920 // AT2G33990 // AT3G57050 // AT1G11680 // AT3G25900 // AT5G11720
GO:0015804	P	neutral amino acid transport	6	619	77	28397	0.0087	0.16	// AT2G39200 // AT1G76520 // AT5G15240 // AT5G39090 // AT3G43270 // AT5G16970
GO:0006720	P	isoprenoid metabolic process	20	619	500	28397	0.0088	0.16	// AT4G31500 // AT4G25700 // AT1G23740 // AT5G13710 // AT1G76490 // AT4G11820 // AT5G67030 // AT1G78950 // AT3G45140 // AT2G07050 // AT4G21200 // AT5G17520 // AT3G04790 // AT5G58770 // AT5G04360 // AT5G53560 // AT1G11680 // AT1G18660 // AT3G26710 // AT2G32720
GO:0040008	P	regulation of growth	14	619	304	28397	0.0089	0.16	// AT2G42840 // AT1G70940 // AT4G03210 // AT1G13710 // AT4G36360 // AT2G05920 // AT1G78060 // AT5G56040 // AT1G60420 // AT4G22010 // AT5G03680 // AT2G13680 // AT1G48480 // AT4G38430
GO:0009071	P	serine family amino acid catabolic process	5	619	55	28397	0.0091	0.16	// AT3G45140 // AT4G31500 // AT1G23740 // AT3G52500 // AT3G04790
GO:0019722	P	calcium-mediated signaling	5	619	55	28397	0.0091	0.16	// AT4G30960 // AT1G05200 // AT4G33000 // AT2G23290 // AT4G36250
GO:0046395	P	carboxylic acid catabolic process	17	619	402	28397	0.0092	0.16	// AT4G31500 // AT3G52500 // AT2G26040 // AT3G20660 // AT3G47340 // AT3G22200 // AT3G22890 // AT3G04790 // AT1G77670 // AT3G45140 // AT2G36080 // AT3G06860 // AT5G14800 // AT1G23740 // AT5G05260 // AT3G51660 // AT1G13750
GO:0016054	P	organic acid catabolic process	17	619	402	28397	0.0092	0.16	// AT4G31500 // AT3G52500 // AT2G26040 // AT3G20660 // AT3G47340 // AT3G22200 // AT3G22890 // AT3G04790 // AT1G77670 // AT3G45140 // AT2G36080 // AT3G06860 // AT5G14800 // AT1G23740 // AT5G05260 // AT3G51660 // AT1G13750
GO:0032989	P	cellular component morphogenesis	27	619	748	28397	0.0093	0.17	// AT5G15310 // AT5G35090 // AT3G22200 // AT3G27960 // AT2G46600 // AT4G33000 // AT1G75780 // AT4G38430 // AT5G12330 // AT4G22010 // AT2G13680 // AT5G23530 // AT1G20190 // AT1G06750 // AT4G39130 // AT2G19070 // AT1G65060 // AT4G25570 // AT3G57670 // AT3G16370 // AT4G17030 // AT1G70940 // AT4G00150 // AT1G60420 // AT5G64330 // AT5G13140 // AT3G51550
GO:0009072	P	aromatic amino acid family metabolic process	12	619	245	28397	0.0096	0.17	// AT4G31500 // AT3G20660 // AT1G11790 // AT2G43840 // AT4G15550 // AT3G04790 // AT3G22890 // AT3G45140 // AT1G23740 // AT5G05260 // AT3G51660 // AT1G13750
GO:0006952	P	defense response	51	619	1653	28397	0.0096	0.17	// AT4G31500 // AT1G44350 // AT5G12170 // AT4G37870 // AT2G39200 // AT3G61220 // AT3G22890 // AT3G27960 // AT3G23400 // AT5G24660 // AT5G17680 // AT2G27920 // AT3G17860 // AT4G25720 // AT3G14470 // AT1G23740 // AT4G26090 // AT1G35710 // AT3G18830 // AT5G60970 // AT3G19970 // AT2G27040 // AT3G04790 // AT5G25110 // AT1G70890 // AT3G23240 // AT3G18280 // AT4G01070 // AT1G47128 // AT4G01370 // AT1G47…
GO:0000272	P	polysaccharide catabolic process	5	619	56	28397	0.0097	0.17	// AT5G04360 // AT4G18240 // AT2G32290 // AT5G55230 // AT5G17520
GO:0006569	P	tryptophan catabolic process	6	619	79	28397	0.0097	0.17	// AT4G31500 // AT1G13750 // AT3G22890 // AT3G04790 // AT5G05260 // AT3G51660
GO:0046218	P	indolalkylamine catabolic process	6	619	79	28397	0.0097	0.17	// AT4G31500 // AT1G13750 // AT3G22890 // AT3G04790 // AT5G05260 // AT3G51660
GO:0006752	P	group transfer coenzyme metabolic process	6	619	80	28397	0.01	0.18	// AT2G38660 // AT2G43840 // AT4G15550 // AT3G20660 // AT4G17360 // AT1G76490
GO:0050832	P	defense response to fungus	15	619	342	28397	0.01	0.18	// AT4G01370 // AT4G11650 // AT4G21390 // AT4G26090 // AT4G37870 // AT2G39200 // AT3G04790 // AT4G20970 // AT5G09650 // AT3G25780 // AT1G47128 // AT5G25110 // AT1G51090 // AT3G51550 // AT1G02205
GO:0009064	P	glutamine family amino acid metabolic process	5	619	57	28397	0.01	0.18	// AT5G14800 // AT5G64290 // AT3G22200 // AT1G77670 // AT5G12860
GO:0042436	P	indole derivative catabolic process	6	619	81	28397	0.011	0.19	// AT4G31500 // AT1G13750 // AT3G22890 // AT3G04790 // AT5G05260 // AT3G51660
GO:0008299	P	isoprenoid biosynthetic process	19	619	477	28397	0.011	0.19	// AT4G31500 // AT4G25700 // AT1G23740 // AT5G13710 // AT1G76490 // AT4G11820 // AT5G67030 // AT1G78950 // AT3G45140 // AT2G07050 // AT5G17520 // AT3G04790 // AT5G58770 // AT5G04360 // AT5G53560 // AT1G11680 // AT1G18660 // AT3G26710 // AT2G32720
GO:0046173	P	polyol biosynthetic process	6	619	81	28397	0.011	0.19	// AT2G45990 // AT1G23740 // AT5G67030 // AT1G70985 // AT1G64780 // AT1G70580
GO:0022414	P	reproductive process	65	619	2224	28397	0.011	0.19	// AT4G01370 // AT1G61850 // AT5G58530 // AT4G21020 // AT2G05920 // AT3G22200 // AT3G27960 // AT4G38430 // AT3G57230 // AT3G47620 // AT1G11410 // AT1G74670 // AT5G53390 // AT4G24120 // AT1G32240 // AT4G21390 // AT2G16250 // AT2G28200 // AT1G04390 // AT1G11680 // AT5G60970 // AT1G51140 // AT5G57685 // AT5G01670 // AT4G22010 // AT2G33990 // AT2G13680 // AT1G22770 // AT5G01040 // AT5G35090 // AT5G23…
GO:0046148	P	pigment biosynthetic process	13	619	282	28397	0.011	0.19	// AT1G23740 // AT4G26530 // AT1G65060 // AT5G67030 // AT3G45140 // AT2G07050 // AT4G25700 // AT4G04330 // AT2G20570 // AT4G26150 // AT5G54160 // AT1G78570 // AT1G16310
GO:0055086	P	nucleobase, nucleoside and nucleotide metabolic process	26	619	726	28397	0.012	0.2	// AT4G31500 // AT4G17360 // AT4G26530 // AT1G76490 // AT4G09720 // AT3G17390 // AT4G01850 // AT3G16780 // AT3G58610 // AT1G75780 // AT1G23740 // AT3G04790 // AT4G28940 // AT5G39040 // AT2G36880 // AT4G36020 // AT4G25960 // AT3G55510 // AT3G45140 // AT3G54470 // AT5G03555 // AT1G69070 // AT5G04360 // AT2G19570 // AT5G17520 // AT1G13700
GO:0000902	P	cell morphogenesis	25	619	691	28397	0.012	0.2	// AT5G15310 // AT3G16370 // AT5G35090 // AT3G22200 // AT3G27960 // AT2G46600 // AT4G33000 // AT1G75780 // AT4G38430 // AT5G12330 // AT4G22010 // AT2G13680 // AT5G23530 // AT1G20190 // AT1G06750 // AT4G39130 // AT4G25570 // AT3G57670 // AT4G00150 // AT4G17030 // AT1G70940 // AT1G60420 // AT5G64330 // AT5G13140 // AT3G51550
GO:0019439	P	aromatic compound catabolic process	7	619	108	28397	0.012	0.2	// AT4G31500 // AT1G13750 // AT3G22890 // AT3G04790 // AT5G05260 // AT5G01040 // AT3G51660
GO:0000003	P	reproduction	66	619	2272	28397	0.012	0.2	// AT4G01370 // AT1G61850 // AT5G58530 // AT4G21020 // AT2G05920 // AT3G22200 // AT3G27960 // AT4G38430 // AT3G57230 // AT3G47620 // AT1G11410 // AT1G74670 // AT5G53390 // AT4G24120 // AT1G32240 // AT4G21390 // AT2G16250 // AT2G28200 // AT1G04390 // AT1G11680 // AT5G60970 // AT1G51140 // AT5G57685 // AT5G01670 // AT4G22010 // AT2G33990 // AT2G13680 // AT1G22770 // AT5G01040 // AT5G35090 // AT5G23…
GO:0019751	P	polyol metabolic process	8	619	136	28397	0.012	0.21	// AT2G45990 // AT1G23740 // AT3G22200 // AT1G14520 // AT5G67030 // AT1G70985 // AT1G64780 // AT1G70580
GO:0033692	P	cellular polysaccharide biosynthetic process	20	619	523	28397	0.014	0.23	// AT1G70820 // AT4G17360 // AT2G32530 // AT5G25820 // AT3G19000 // AT4G26530 // AT2G32290 // AT4G30020 // AT2G27040 // AT3G45140 // AT3G28760 // AT4G18240 // AT2G13680 // AT4G24010 // AT3G10910 // AT5G17520 // AT5G04360 // AT1G78570 // AT3G51550 // AT5G55230
GO:0042435	P	indole derivative biosynthetic process	8	619	139	28397	0.014	0.23	// AT4G31500 // AT1G13750 // AT4G14880 // AT3G22890 // AT3G04790 // AT5G05260 // AT5G09650 // AT3G51660
GO:0006796	P	phosphate metabolic process	48	619	1571	28397	0.014	0.23	// AT4G01370 // AT3G20200 // AT4G30960 // AT2G20900 // AT1G70250 // AT3G06483 // AT5G65500 // AT4G18710 // AT1G11410 // AT1G29750 // AT5G55830 // AT3G26700 // AT5G01550 // AT3G25690 // AT4G21410 // AT4G21390 // AT2G16250 // AT1G35710 // AT5G60970 // AT5G25110 // AT5G14210 // AT5G59010 // AT1G48480 // AT1G49730 // AT4G04850 // AT2G20570 // AT5G39000 // AT3G21870 // AT5G06740 // AT3G07360 // AT2G19…
GO:0006793	P	phosphorus metabolic process	48	619	1572	28397	0.014	0.23	// AT4G01370 // AT3G20200 // AT4G30960 // AT2G20900 // AT1G70250 // AT3G06483 // AT5G65500 // AT4G18710 // AT1G11410 // AT1G29750 // AT5G55830 // AT3G26700 // AT5G01550 // AT3G25690 // AT4G21410 // AT4G21390 // AT2G16250 // AT1G35710 // AT5G60970 // AT5G25110 // AT5G14210 // AT5G59010 // AT1G48480 // AT1G49730 // AT4G04850 // AT2G20570 // AT5G39000 // AT3G21870 // AT5G06740 // AT3G07360 // AT2G19…
GO:0043647	P	inositol phosphate metabolic process	6	619	86	28397	0.014	0.23	// AT2G45990 // AT1G23740 // AT5G67030 // AT1G70985 // AT1G64780 // AT1G70580
GO:0070887	P	cellular response to chemical stimulus	44	619	1417	28397	0.014	0.23	// AT5G02790 // AT2G26040 // AT3G20660 // AT4G26090 // AT2G27310 // AT2G46600 // AT2G30040 // AT1G75390 // AT4G18710 // AT4G01850 // AT3G17860 // AT1G05200 // AT1G78570 // AT3G18050 // AT5G01550 // AT4G21390 // AT1G74670 // AT5G60970 // AT3G19970 // AT2G27040 // AT3G04790 // AT3G23240 // AT4G01070 // AT1G47128 // AT3G07360 // AT4G01370 // AT3G29575 // AT4G29210 // AT2G43840 // AT4G25960 // AT4G33…
GO:0046164	P	alcohol catabolic process	19	619	491	28397	0.014	0.23	// AT4G01370 // AT5G03040 // AT5G04360 // AT3G22960 // AT1G11840 // AT3G53420 // AT4G26530 // AT1G14520 // AT3G22890 // AT3G04790 // AT4G14880 // AT5G17520 // AT5G09810 // AT3G58610 // AT1G13700 // AT4G18710 // AT1G47128 // AT4G17260 // AT3G51550
GO:0006094	P	gluconeogenesis	9	619	169	28397	0.015	0.24	// AT1G75780 // AT3G10050 // AT1G11840 // AT4G37870 // AT3G12110 // AT4G14880 // AT3G22890 // AT5G09810 // AT3G58610
GO:0009074	P	aromatic amino acid family catabolic process	6	619	87	28397	0.015	0.24	// AT4G31500 // AT1G13750 // AT3G22890 // AT3G04790 // AT5G05260 // AT3G51660
GO:0031347	P	regulation of defense response	20	619	529	28397	0.015	0.24	// AT1G44350 // AT4G01370 // AT3G18830 // AT3G47620 // AT1G13750 // AT4G26090 // AT5G60970 // AT3G19970 // AT3G18280 // AT3G04790 // AT5G09650 // AT3G25780 // AT5G24660 // AT3G23000 // AT4G01070 // AT3G17860 // AT4G21390 // AT3G27960 // AT4G25720 // AT2G20570
GO:0006084	P	acetyl-CoA metabolic process	7	619	114	28397	0.015	0.25	// AT5G13710 // AT4G12110 // AT1G76490 // AT4G11820 // AT5G56040 // AT4G34640 // AT4G12730
GO:0048653	P	anther development	6	619	88	28397	0.015	0.25	// AT2G05920 // AT5G58530 // AT3G57070 // AT5G56040 // AT4G22010 // AT5G43270
GO:0050794	P	regulation of cellular process	121	619	4595	28397	0.016	0.25	// AT4G26090 // AT2G27310 // AT1G76490 // AT2G20900 // AT5G60850 // AT2G36080 // AT4G33000 // AT3G49950 // AT5G01550 // AT5G42750 // AT2G40620 // AT2G16250 // AT2G28200 // AT2G15320 // AT1G51140 // AT3G19970 // AT5G17680 // AT4G32160 // AT3G18280 // AT5G49980 // AT5G23280 // AT3G21870 // AT4G33680 // AT3G19420 // AT5G67030 // AT5G08520 // AT5G64330 // AT4G26150 // AT5G43270 // AT4G37260 // AT5G58…
GO:0042558	P	pteridine and derivative metabolic process	5	619	64	28397	0.016	0.25	// AT4G17360 // AT2G43840 // AT3G20660 // AT4G15550 // AT3G10420
GO:0009845	P	seed germination	11	619	233	28397	0.016	0.26	// AT5G01550 // AT1G32240 // AT3G22640 // AT4G25140 // AT2G45190 // AT3G47620 // AT5G09810 // AT3G21510 // AT4G26150 // AT1G75390 // AT1G17020
GO:0009240	P	isopentenyl diphosphate biosynthetic process	11	619	233	28397	0.016	0.26	// AT4G31500 // AT1G23740 // AT1G76490 // AT4G11820 // AT3G04790 // AT3G45140 // AT2G07050 // AT5G17520 // AT5G04360 // AT1G18660 // AT3G26710
GO:0046490	P	isopentenyl diphosphate metabolic process	11	619	233	28397	0.016	0.26	// AT4G31500 // AT1G23740 // AT1G76490 // AT4G11820 // AT3G04790 // AT3G45140 // AT2G07050 // AT5G17520 // AT5G04360 // AT1G18660 // AT3G26710
GO:0009750	P	response to fructose stimulus	8	619	144	28397	0.017	0.26	// AT5G52060 // AT3G53420 // AT5G20250 // AT1G74670 // AT4G21960 // AT3G23000 // AT5G12860 // AT3G47340
GO:0009791	P	post-embryonic development	63	619	2188	28397	0.017	0.26	// AT1G72610 // AT3G49260 // AT1G61850 // AT5G58530 // AT4G21020 // AT2G05920 // AT3G55510 // AT3G21870 // AT4G01370 // AT3G57230 // AT3G47620 // AT2G38110 // AT1G75390 // AT1G74670 // AT5G53390 // AT1G49040 // AT4G24120 // AT5G01550 // AT5G55230 // AT1G32240 // AT2G16250 // AT2G28200 // AT1G04390 // AT1G11680 // AT5G60970 // AT1G51140 // AT5G01670 // AT4G22010 // AT2G33990 // AT1G22770 // AT5G01…
GO:0007165	P	signal transduction	50	619	1670	28397	0.017	0.26	// AT2G26040 // AT4G26090 // AT2G27310 // AT4G30960 // AT4G09720 // AT2G30040 // AT4G33000 // AT4G18710 // AT3G04790 // AT3G17860 // AT1G05200 // AT5G25110 // AT1G66150 // AT5G01550 // AT1G78570 // AT4G21390 // AT2G16250 // AT2G15320 // AT3G18050 // AT5G60970 // AT3G19970 // AT5G17680 // AT4G32160 // AT3G23240 // AT5G49980 // AT4G01370 // AT3G29575 // AT1G47890 // AT3G23000 // AT4G25960 // AT4G33…
GO:0006760	P	folic acid and derivative metabolic process	5	619	65	28397	0.017	0.26	// AT2G38660 // AT2G43840 // AT3G20660 // AT4G15550 // AT4G17360
GO:0006865	P	amino acid transport	12	619	266	28397	0.017	0.26	// AT3G18830 // AT5G23810 // AT5G46800 // AT2G39200 // AT5G64290 // AT5G57685 // AT1G76520 // AT5G15240 // AT3G30390 // AT5G39090 // AT3G43270 // AT5G16970
GO:0016132	P	brassinosteroid biosynthetic process	7	619	117	28397	0.017	0.27	// AT5G42750 // AT5G13710 // AT4G12110 // AT5G56040 // AT4G34640 // AT3G11320 // AT4G12730
GO:0050790	P	regulation of catalytic activity	14	619	332	28397	0.017	0.27	// AT2G34470 // AT3G21870 // AT4G17360 // AT3G51030 // AT3G19000 // AT2G20900 // AT5G17520 // AT2G05920 // AT5G59190 // AT4G30020 // AT2G15570 // AT1G49620 // AT3G19420 // AT2G27040
GO:0016129	P	phytosteroid biosynthetic process	7	619	118	28397	0.018	0.28	// AT5G42750 // AT5G13710 // AT4G12110 // AT5G56040 // AT4G34640 // AT3G11320 // AT4G12730
GO:0009617	P	response to bacterium	21	619	577	28397	0.019	0.29	// AT4G31500 // AT4G01370 // AT1G47890 // AT1G23740 // AT2G16250 // AT4G26090 // AT1G12240 // AT4G11650 // AT5G60970 // AT2G27040 // AT3G22890 // AT3G04790 // AT5G56040 // AT3G45140 // AT3G23400 // AT5G18520 // AT2G20570 // AT1G73260 // AT5G09650 // AT5G49980 // AT1G02205
GO:0048608	P	reproductive structure development	51	619	1722	28397	0.019	0.29	// AT4G01370 // AT1G61850 // AT5G58530 // AT4G21020 // AT2G05920 // AT3G22200 // AT3G57230 // AT3G47620 // AT2G38110 // AT1G74670 // AT5G53390 // AT4G24120 // AT1G32240 // AT2G16250 // AT2G28200 // AT1G04390 // AT1G11680 // AT5G60970 // AT1G51140 // AT5G01670 // AT4G22010 // AT2G33990 // AT1G22770 // AT5G01040 // AT2G45190 // AT5G49980 // AT2G40300 // AT3G22490 // AT1G47890 // AT3G57070 // AT3G18…
GO:0042434	P	indole derivative metabolic process	8	619	148	28397	0.019	0.29	// AT4G31500 // AT1G13750 // AT4G14880 // AT3G22890 // AT3G04790 // AT5G05260 // AT5G09650 // AT3G51660
GO:0042430	P	indole and derivative metabolic process	8	619	148	28397	0.019	0.29	// AT4G31500 // AT1G13750 // AT4G14880 // AT3G22890 // AT3G04790 // AT5G05260 // AT5G09650 // AT3G51660
GO:0080134	P	regulation of response to stress	20	619	544	28397	0.02	0.3	// AT1G44350 // AT4G01370 // AT3G18830 // AT3G47620 // AT1G13750 // AT4G26090 // AT5G60970 // AT3G19970 // AT3G18280 // AT3G04790 // AT5G09650 // AT3G25780 // AT5G24660 // AT3G23000 // AT4G01070 // AT3G17860 // AT4G21390 // AT3G27960 // AT4G25720 // AT2G20570
GO:0006007	P	glucose catabolic process	18	619	474	28397	0.02	0.3	// AT4G01370 // AT5G03040 // AT5G04360 // AT3G22960 // AT1G11840 // AT3G53420 // AT4G26530 // AT3G22890 // AT3G04790 // AT4G14880 // AT5G17520 // AT5G09810 // AT3G58610 // AT1G13700 // AT4G18710 // AT1G47128 // AT4G17260 // AT3G51550
GO:0023060	P	signal transmission	52	619	1767	28397	0.02	0.3	// AT2G26040 // AT4G26090 // AT2G27310 // AT4G30960 // AT4G09720 // AT2G30040 // AT4G33000 // AT4G18710 // AT3G04790 // AT3G17860 // AT1G05200 // AT5G25110 // AT1G66150 // AT5G01550 // AT1G78570 // AT4G21390 // AT2G16250 // AT2G15320 // AT3G18050 // AT5G60970 // AT3G19970 // AT2G27040 // AT5G17680 // AT4G32160 // AT3G23240 // AT5G49980 // AT4G01370 // AT3G29575 // AT1G47890 // AT1G72970 // AT3G23…
GO:0023046	P	signaling process	52	619	1768	28397	0.02	0.3	// AT2G26040 // AT4G26090 // AT2G27310 // AT4G30960 // AT4G09720 // AT2G30040 // AT4G33000 // AT4G18710 // AT3G04790 // AT3G17860 // AT1G05200 // AT5G25110 // AT1G66150 // AT5G01550 // AT1G78570 // AT4G21390 // AT2G16250 // AT2G15320 // AT3G18050 // AT5G60970 // AT3G19970 // AT2G27040 // AT5G17680 // AT4G32160 // AT3G23240 // AT5G49980 // AT4G01370 // AT3G29575 // AT1G47890 // AT1G72970 // AT3G23…
GO:0006979	P	response to oxidative stress	21	619	582	28397	0.02	0.3	// AT2G40300 // AT5G02790 // AT2G47180 // AT4G21390 // AT1G73260 // AT5G67400 // AT5G64510 // AT3G11050 // AT3G22200 // AT3G08670 // AT5G20250 // AT1G56600 // AT4G21960 // AT4G21860 // AT1G22770 // AT5G48570 // AT1G47128 // AT2G46600 // AT1G17860 // AT1G75280 // AT5G16970
GO:0019320	P	hexose catabolic process	18	619	476	28397	0.02	0.3	// AT4G01370 // AT5G03040 // AT5G04360 // AT3G22960 // AT1G11840 // AT3G53420 // AT4G26530 // AT3G22890 // AT3G04790 // AT4G14880 // AT5G17520 // AT5G09810 // AT3G58610 // AT1G13700 // AT4G18710 // AT1G47128 // AT4G17260 // AT3G51550
GO:0009744	P	response to sucrose stimulus	10	619	210	28397	0.02	0.3	// AT1G65060 // AT1G74670 // AT3G24190 // AT3G61220 // AT5G20250 // AT5G03840 // AT1G78570 // AT3G47340 // AT2G23910 // AT1G16310
GO:0003006	P	reproductive developmental process	59	619	2050	28397	0.02	0.3	// AT4G01370 // AT1G61850 // AT5G58530 // AT4G21020 // AT2G05920 // AT3G22200 // AT3G27960 // AT4G38430 // AT3G57230 // AT3G47620 // AT2G38110 // AT1G74670 // AT5G53390 // AT4G24120 // AT1G32240 // AT2G16250 // AT2G28200 // AT1G04390 // AT1G11680 // AT5G60970 // AT1G51140 // AT5G01670 // AT4G22010 // AT2G33990 // AT2G13680 // AT1G22770 // AT5G01040 // AT5G35090 // AT5G23530 // AT2G45190 // AT1G06…
GO:0016131	P	brassinosteroid metabolic process	7	619	122	28397	0.021	0.31	// AT5G42750 // AT5G13710 // AT4G12110 // AT5G56040 // AT4G34640 // AT3G11320 // AT4G12730
GO:0016128	P	phytosteroid metabolic process	7	619	123	28397	0.022	0.32	// AT5G42750 // AT5G13710 // AT4G12110 // AT5G56040 // AT4G34640 // AT3G11320 // AT4G12730
GO:0009856	P	pollination	15	619	376	28397	0.022	0.32	// AT4G21380 // AT4G21390 // AT4G39130 // AT5G35090 // AT3G22200 // AT2G19130 // AT3G27960 // AT4G38430 // AT1G60420 // AT1G11410 // AT3G51550 // AT3G57670 // AT5G23530 // AT1G06750 // AT2G13680
GO:0046365	P	monosaccharide catabolic process	18	619	480	28397	0.022	0.32	// AT4G01370 // AT5G03040 // AT5G04360 // AT3G22960 // AT1G11840 // AT3G53420 // AT4G26530 // AT3G22890 // AT3G04790 // AT4G14880 // AT5G17520 // AT5G09810 // AT3G58610 // AT1G13700 // AT4G18710 // AT1G47128 // AT4G17260 // AT3G51550
GO:0034285	P	response to disaccharide stimulus	10	619	213	28397	0.022	0.32	// AT1G65060 // AT1G74670 // AT3G24190 // AT3G61220 // AT5G20250 // AT5G03840 // AT1G78570 // AT3G47340 // AT2G23910 // AT1G16310
GO:0006636	P	unsaturated fatty acid biosynthetic process	5	619	70	28397	0.022	0.32	// AT3G45140 // AT2G07050 // AT4G31500 // AT1G23740 // AT3G04790
GO:0033559	P	unsaturated fatty acid metabolic process	5	619	71	28397	0.023	0.34	// AT3G45140 // AT2G07050 // AT4G31500 // AT1G23740 // AT3G04790
GO:0071495	P	cellular response to endogenous stimulus	27	619	815	28397	0.024	0.35	// AT2G26040 // AT4G26090 // AT3G19970 // AT2G30040 // AT4G18710 // AT3G17860 // AT1G05200 // AT1G78570 // AT3G18050 // AT5G01550 // AT1G74670 // AT5G60970 // AT2G27310 // AT3G04790 // AT3G23240 // AT4G01370 // AT3G07360 // AT4G25960 // AT3G29575 // AT1G12240 // AT5G09650 // AT3G21510 // AT3G25780 // AT1G70940 // AT4G30020 // AT2G20570 // AT4G26150
GO:0006972	P	hyperosmotic response	11	619	251	28397	0.026	0.37	// AT4G01370 // AT3G53420 // AT2G27310 // AT3G19970 // AT3G22890 // AT4G30960 // AT4G14880 // AT4G33000 // AT4G18710 // AT1G47128 // AT3G51550
GO:0006568	P	tryptophan metabolic process	6	619	102	28397	0.028	0.41	// AT4G31500 // AT1G13750 // AT3G22890 // AT3G04790 // AT5G05260 // AT3G51660
GO:0006586	P	indolalkylamine metabolic process	6	619	102	28397	0.028	0.41	// AT4G31500 // AT1G13750 // AT3G22890 // AT3G04790 // AT5G05260 // AT3G51660
GO:0007242	P	intracellular signaling cascade	38	619	1252	28397	0.029	0.41	// AT2G26040 // AT4G26090 // AT2G27310 // AT4G30960 // AT4G09720 // AT2G30040 // AT4G33000 // AT4G18710 // AT2G23290 // AT3G17860 // AT1G05200 // AT1G78570 // AT3G18050 // AT5G01550 // AT4G21390 // AT1G35710 // AT5G60970 // AT3G19970 // AT3G04790 // AT3G23240 // AT4G01370 // AT3G29575 // AT4G25960 // AT4G33680 // AT5G09650 // AT3G21510 // AT3G19420 // AT3G25780 // AT3G12700 // AT1G70940 // AT4G25…
GO:0009963	P	positive regulation of flavonoid biosynthetic process	6	619	103	28397	0.029	0.42	// AT3G23000 // AT4G26090 // AT3G18280 // AT4G01070 // AT5G54160 // AT4G34050
GO:0010224	P	response to UV-B	6	619	104	28397	0.031	0.43	// AT1G65060 // AT3G24190 // AT3G61220 // AT1G78570 // AT2G23910 // AT1G16310
GO:0045229	P	external encapsulating structure organization	5	619	78	28397	0.032	0.46	// AT3G08860 // AT2G19070 // AT1G65060 // AT2G13680 // AT1G17020
GO:0009657	P	plastid organization	15	619	398	28397	0.033	0.47	// AT2G40300 // AT3G25690 // AT4G38470 // AT4G17810 // AT3G23400 // AT5G60970 // AT5G51100 // AT5G10490 // AT2G30040 // AT2G07050 // AT5G24660 // AT2G20570 // AT2G26570 // AT2G45190 // AT3G26710
GO:0019932	P	second-messenger-mediated signaling	5	619	79	28397	0.034	0.48	// AT4G30960 // AT1G05200 // AT4G33000 // AT2G23290 // AT4G36250
GO:0045454	P	cell redox homeostasis	7	619	136	28397	0.034	0.48	// AT5G58530 // AT3G57070 // AT1G60420 // AT2G15570 // AT5G42850 // AT4G21990 // AT3G51030
GO:0009753	P	response to jasmonic acid stimulus	17	619	471	28397	0.034	0.48	// AT1G44350 // AT2G30040 // AT5G15310 // AT4G26090 // AT3G19970 // AT5G60970 // AT3G11480 // AT3G04790 // AT3G45140 // AT3G25780 // AT5G09650 // AT3G23240 // AT5G53750 // AT2G20570 // AT3G17860 // AT4G01370 // AT4G37260
GO:0006644	P	phospholipid metabolic process	17	619	472	28397	0.035	0.48	// AT4G31500 // AT3G52105 // AT1G23740 // AT3G54950 // AT1G76490 // AT4G11820 // AT3G04790 // AT1G60890 // AT3G45140 // AT2G07050 // AT5G17520 // AT2G38110 // AT3G19420 // AT5G04360 // AT5G09960 // AT1G18660 // AT3G26710
GO:0006091	P	generation of precursor metabolites and energy	24	619	730	28397	0.035	0.49	// AT1G11840 // AT3G53420 // AT4G26530 // AT3G22890 // AT4G18710 // AT3G58610 // AT3G25690 // AT4G17260 // AT3G04790 // ATCG00270 // AT1G47128 // AT4G01370 // AT2G45990 // ATCG00530 // AT4G14880 // AT5G09600 // AT5G09650 // AT3G26710 // AT3G22960 // AT4G04020 // AT5G64210 // AT2G20570 // ATCG00280 // AT3G51550
GO:0006081	P	cellular aldehyde metabolic process	13	619	334	28397	0.037	0.51	// AT4G31500 // AT1G23740 // AT1G11840 // AT1G15220 // AT4G36250 // AT3G04790 // AT3G45140 // AT2G07050 // AT5G17520 // AT5G04360 // AT1G18660 // AT3G26710 // AT1G02205
GO:0034284	P	response to monosaccharide stimulus	8	619	170	28397	0.038	0.52	// AT5G52060 // AT3G53420 // AT5G20250 // AT1G74670 // AT4G21960 // AT3G23000 // AT5G12860 // AT3G47340
GO:0009746	P	response to hexose stimulus	8	619	170	28397	0.038	0.52	// AT5G52060 // AT3G53420 // AT5G20250 // AT1G74670 // AT4G21960 // AT3G23000 // AT5G12860 // AT3G47340
GO:0034754	P	cellular hormone metabolic process	8	619	171	28397	0.039	0.53	// AT4G31500 // AT1G13750 // AT4G14880 // AT3G22890 // AT3G04790 // AT5G05260 // AT5G09650 // AT3G51660
GO:0048583	P	regulation of response to stimulus	22	619	667	28397	0.041	0.56	// AT1G44350 // AT4G26090 // AT3G27960 // AT5G24660 // AT3G17860 // AT4G25720 // AT1G13750 // AT5G60970 // AT3G19970 // AT3G04790 // AT3G18280 // AT1G22770 // AT4G01070 // AT4G01370 // AT3G18830 // AT3G47620 // AT5G09650 // AT3G23000 // AT3G25780 // AT4G21390 // AT2G20570 // AT3G21510
GO:0019637	P	organophosphate metabolic process	17	619	483	28397	0.041	0.57	// AT4G31500 // AT3G52105 // AT1G23740 // AT3G54950 // AT1G76490 // AT4G11820 // AT3G04790 // AT1G60890 // AT3G45140 // AT2G07050 // AT5G17520 // AT2G38110 // AT3G19420 // AT5G04360 // AT5G09960 // AT1G18660 // AT3G26710
GO:0009624	P	response to nematode	5	619	84	28397	0.042	0.57	// AT5G52450 // AT5G12860 // AT5G17520 // AT5G64290 // AT1G64780
GO:0065009	P	regulation of molecular function	14	619	378	28397	0.043	0.59	// AT2G34470 // AT3G21870 // AT4G17360 // AT3G51030 // AT3G19000 // AT2G20900 // AT5G17520 // AT2G05920 // AT5G59190 // AT4G30020 // AT2G15570 // AT1G49620 // AT3G19420 // AT2G27040
GO:0046283	P	anthocyanin metabolic process	5	619	87	28397	0.047	0.64	// AT4G26530 // AT1G65060 // AT4G04330 // AT3G21510 // AT1G16310
GO:0009832	P	plant-type cell wall biogenesis	7	619	147	28397	0.048	0.64	// AT3G22960 // AT3G08600 // AT4G36360 // AT2G05920 // AT3G16370 // AT5G64330 // AT5G12860
GO:0015833	P	peptide transport	6	619	117	28397	0.049	0.65	// AT4G24120 // AT2G39200 // AT5G12170 // AT4G18910 // AT1G29750 // AT4G10770
GO:0006857	P	oligopeptide transport	6	619	117	28397	0.049	0.65	// AT4G24120 // AT2G39200 // AT5G12170 // AT4G18910 // AT1G29750 // AT4G10770
GO:0010103	P	stomatal complex morphogenesis	7	619	149	28397	0.05	0.67	// AT1G72610 // AT3G49260 // AT1G47890 // AT2G16250 // AT2G45190 // AT5G56040 // AT5G49980
GO:0006721	P	terpenoid metabolic process	11	619	290	28397	0.059	0.79	// AT1G23740 // AT5G67030 // AT3G45140 // AT2G07050 // AT4G21200 // AT4G25700 // AT1G78950 // AT5G13710 // AT5G53560 // AT1G11680 // AT2G32720
GO:0009962	P	regulation of flavonoid biosynthetic process	6	619	124	28397	0.06	0.8	// AT3G23000 // AT4G26090 // AT3G18280 // AT4G01070 // AT5G54160 // AT4G34050
GO:0009827	P	plant-type cell wall modification	9	619	222	28397	0.061	0.81	// AT4G17030 // AT3G08860 // AT4G39130 // AT5G35090 // AT1G17020 // AT3G57670 // AT1G20190 // AT1G06750 // AT2G13680
GO:0015994	P	chlorophyll metabolic process	8	619	189	28397	0.061	0.81	// AT1G23740 // AT3G45140 // AT2G07050 // AT2G20570 // AT4G26150 // AT5G04360 // AT1G47128 // AT1G20560
GO:0043455	P	regulation of secondary metabolic process	7	619	157	28397	0.063	0.83	// AT4G26090 // AT3G21510 // AT3G18280 // AT4G01070 // AT5G54160 // AT4G34050 // AT3G23000
GO:0009860	P	pollen tube growth	10	619	258	28397	0.063	0.83	// AT4G39130 // AT5G35090 // AT3G22200 // AT3G27960 // AT4G38430 // AT1G60420 // AT2G13680 // AT3G57670 // AT5G23530 // AT1G06750
GO:0070882	P	cellular cell wall organization or biogenesis	13	619	367	28397	0.066	0.86	// AT3G08860 // AT5G44670 // AT3G22960 // AT5G25820 // AT3G08600 // AT4G36360 // AT2G05920 // AT3G16370 // AT1G70230 // AT3G10910 // AT5G12860 // AT5G64330 // AT1G17020
GO:0016043	P	cellular component organization	81	619	3141	28397	0.067	0.87	// AT4G01370 // AT5G10490 // AT1G15220 // AT3G12110 // AT3G53420 // AT2G27040 // AT1G76490 // AT5G35090 // AT3G22200 // AT3G22890 // AT3G27960 // AT3G16370 // AT2G30040 // AT3G23400 // AT5G24660 // AT4G33000 // AT4G18710 // AT1G10780 // AT3G16780 // AT5G55830 // AT3G57230 // AT1G49040 // AT3G25690 // AT1G75780 // AT2G46600 // AT2G25050 // AT5G67470 // AT4G32940 // AT5G60970 // AT5G51100 // AT3G06…
GO:0008654	P	phospholipid biosynthetic process	14	619	405	28397	0.067	0.88	// AT4G31500 // AT3G52105 // AT1G23740 // AT1G76490 // AT4G11820 // AT3G04790 // AT3G45140 // AT2G07050 // AT5G17520 // AT2G38110 // AT5G04360 // AT5G09960 // AT1G18660 // AT3G26710
GO:0007166	P	cell surface receptor linked signaling pathway	7	619	160	28397	0.068	0.88	// AT2G16250 // AT1G35710 // AT2G20900 // AT5G56040 // AT5G14210 // AT1G48480 // AT1G29750
GO:0006767	P	water-soluble vitamin metabolic process	5	619	98	28397	0.07	0.91	// AT2G43840 // AT5G59750 // AT3G20660 // AT4G15550 // AT5G64300
GO:0019288	P	isopentenyl diphosphate biosynthetic process, mevalonate-independent pathway	9	619	229	28397	0.07	0.91	// AT4G31500 // AT1G23740 // AT3G04790 // AT3G45140 // AT2G07050 // AT5G17520 // AT5G04360 // AT1G18660 // AT3G26710
GO:0007167	P	enzyme linked receptor protein signaling pathway	6	619	130	28397	0.072	0.92	// AT2G16250 // AT1G35710 // AT5G56040 // AT5G14210 // AT1G48480 // AT1G29750
GO:0007169	P	transmembrane receptor protein tyrosine kinase signaling pathway	6	619	130	28397	0.072	0.92	// AT2G16250 // AT1G35710 // AT5G56040 // AT5G14210 // AT1G48480 // AT1G29750
GO:0009108	P	coenzyme biosynthetic process	7	619	164	28397	0.075	0.96	// AT4G31500 // AT2G38660 // AT3G04790 // AT3G45140 // AT5G58770 // AT1G23740 // AT3G10420
GO:0019682	P	glyceraldehyde-3-phosphate metabolic process	9	619	232	28397	0.075	0.96	// AT4G31500 // AT1G23740 // AT3G04790 // AT3G45140 // AT2G07050 // AT5G17520 // AT5G04360 // AT1G18660 // AT3G26710
GO:0016114	P	terpenoid biosynthetic process	10	619	268	28397	0.076	0.97	// AT1G23740 // AT5G67030 // AT3G45140 // AT2G07050 // AT4G25700 // AT1G78950 // AT5G13710 // AT5G53560 // AT1G11680 // AT2G32720
GO:0048467	P	gynoecium development	10	619	268	28397	0.076	0.97	// AT2G40300 // AT4G01370 // AT1G32240 // AT1G11790 // AT5G60970 // AT2G03710 // AT3G57230 // AT4G25960 // AT3G57670 // AT2G45190
GO:0007154	P	cell communication	23	619	758	28397	0.076	0.97	// AT3G20660 // AT4G37870 // AT3G53420 // AT3G22200 // AT1G72970 // AT1G11410 // AT5G48850 // AT4G21390 // AT4G32160 // AT3G52820 // AT4G01370 // AT2G19130 // AT3G54470 // AT3G21510 // AT3G19420 // AT3G47340 // AT3G08860 // AT1G70820 // AT4G21380 // AT2G27040 // AT4G36250 // AT2G15570 // AT5G17520
GO:0009739	P	response to gibberellin stimulus	7	619	166	28397	0.078	0.99	// AT5G15310 // AT3G47620 // AT1G74670 // AT1G12240 // AT4G26150 // AT3G18050 // AT1G22690
GO:0002237	P	response to molecule of bacterial origin	5	619	102	28397	0.079	1	// AT5G18520 // AT5G49980 // AT1G47890 // AT2G16250 // AT5G56040
GO:0010016	P	shoot morphogenesis	17	619	529	28397	0.079	1	// AT1G72610 // AT3G49260 // AT1G47890 // AT1G03055 // AT2G16250 // AT1G13710 // AT5G60970 // AT2G27040 // AT4G17810 // AT5G56040 // AT5G12330 // AT1G63650 // AT4G18710 // AT2G20570 // AT2G46600 // AT2G45190 // AT5G49980
GO:0022621	P	shoot system development	21	619	723	28397	0.12	1	// AT2G40300 // AT3G49260 // AT1G47890 // AT1G03055 // AT2G16250 // AT2G36985 // AT1G13710 // AT2G27040 // AT5G60970 // AT3G22200 // AT4G17810 // AT5G56040 // AT5G12330 // AT1G63650 // AT4G18710 // AT3G21510 // AT1G72610 // AT2G46600 // AT2G45190 // AT5G49980 // AT2G20570
GO:0051049	P	regulation of transport	5	619	172	28397	0.33	1	// AT4G18710 // AT4G33000 // AT5G64330 // AT4G04850 // AT5G57685
GO:0009696	P	salicylic acid metabolic process	6	619	222	28397	0.36	1	// AT4G01370 // AT4G26090 // AT2G43840 // AT3G04790 // AT5G09650 // AT3G14470
GO:0009697	P	salicylic acid biosynthetic process	5	619	209	28397	0.48	1	// AT4G01370 // AT5G09650 // AT3G14470 // AT3G04790 // AT4G26090
GO:0051716	P	cellular response to stimulus	60	619	2355	28397	0.12	1	// AT4G31500 // AT5G02790 // AT2G26040 // AT3G20660 // AT4G37870 // AT3G53420 // AT2G27310 // AT5G64510 // AT2G46600 // AT2G30040 // AT1G75390 // AT4G18710 // AT2G27920 // AT3G17860 // AT1G05200 // AT1G78570 // AT3G18050 // AT4G01850 // AT5G01550 // AT5G48850 // AT4G21390 // AT4G26090 // AT1G74670 // AT5G60970 // AT3G19970 // AT2G27040 // AT3G04790 // AT3G23240 // AT3G18280 // AT4G01070 // AT1G47…
GO:0000165	P	MAPKKK cascade	7	619	209	28397	0.18	1	// AT4G01370 // AT4G26090 // AT1G35710 // AT5G60970 // AT3G04790 // AT5G09650 // AT2G20570
GO:0016108	P	tetraterpenoid metabolic process	5	619	111	28397	0.1	1	// AT3G45140 // AT2G07050 // AT4G25700 // AT1G23740 // AT5G67030
GO:0016109	P	tetraterpenoid biosynthetic process	5	619	106	28397	0.089	1	// AT3G45140 // AT2G07050 // AT4G25700 // AT1G23740 // AT5G67030
GO:0033013	P	tetrapyrrole metabolic process	8	619	227	28397	0.13	1	// AT1G23740 // AT3G45140 // AT2G07050 // AT2G20570 // AT4G26150 // AT5G04360 // AT1G47128 // AT1G20560
GO:0046486	P	glycerolipid metabolic process	7	619	262	28397	0.35	1	// AT3G52105 // AT3G51520 // AT1G60890 // AT2G38110 // AT2G07050 // AT3G19420 // AT5G09960
GO:0006779	P	porphyrin biosynthetic process	5	619	157	28397	0.26	1	// AT3G45140 // AT2G07050 // AT1G23740 // AT2G20570 // AT4G26150
GO:0019538	P	protein metabolic process	94	619	5220	28397	0.98	1	// AT1G61850 // AT1G18660 // AT3G66654 // AT5G01550 // AT2G16250 // AT2G28200 // AT3G02110 // AT1G48480 // AT4G04850 // AT4G10160 // AT5G59010 // AT2G19130 // AT1G25510 // AT3G19420 // AT3G26700 // AT2G30580 // AT3G12700 // AT5G64330 // AT1G17860 // AT1G09850 // AT3G51550 // AT1G44350 // AT2G05920 // AT3G22200 // AT1G10350 // AT3G06483 // AT5G65500 // AT1G29750 // AT3G10050 // AT1G35710 // AT5G60…
GO:0080010	P	regulation of oxygen and reactive oxygen species metabolic process	6	619	188	28397	0.23	1	// AT4G01370 // AT4G26090 // AT5G60970 // AT3G04790 // AT5G09650 // AT2G20570
GO:0009165	P	nucleotide biosynthetic process	7	619	336	28397	0.6	1	// AT4G17360 // AT4G36020 // AT3G55510 // AT3G54470 // AT1G69070 // AT3G16780 // AT3G58610
GO:0006457	P	protein folding	7	619	339	28397	0.61	1	// AT5G64510 // AT1G10350 // AT3G14200 // AT2G42750 // AT5G48570 // AT1G17860 // AT3G66654
GO:0009893	P	positive regulation of metabolic process	15	619	623	28397	0.39	1	// AT3G29575 // AT3G25690 // AT4G26090 // AT5G60970 // AT5G51100 // AT3G18280 // AT2G30040 // AT5G24660 // AT5G11590 // AT3G23000 // AT4G01070 // AT5G54160 // AT4G34050 // AT4G17810 // AT2G20570
GO:0009890	P	negative regulation of biosynthetic process	8	619	425	28397	0.71	1	// AT5G42750 // AT2G30400 // AT2G27040 // AT4G14550 // AT4G36750 // AT2G36080 // AT3G16780 // AT3G52820
GO:0009891	P	positive regulation of biosynthetic process	15	619	600	28397	0.34	1	// AT3G29575 // AT3G25690 // AT4G26090 // AT5G60970 // AT5G51100 // AT3G18280 // AT2G30040 // AT5G24660 // AT5G11590 // AT3G23000 // AT4G01070 // AT5G54160 // AT4G34050 // AT4G17810 // AT2G20570
GO:0000302	P	response to reactive oxygen species	11	619	338	28397	0.13	1	// AT2G40300 // AT5G02790 // AT1G22770 // AT3G11050 // AT5G64510 // AT2G46600 // AT2G47180 // AT1G73260 // AT5G48570 // AT1G47128 // AT1G17860
GO:0044036	P	cell wall macromolecule metabolic process	5	619	319	28397	0.82	1	// AT1G76160 // AT5G20540 // AT1G70230 // AT3G10910 // AT5G25820
GO:0015995	P	chlorophyll biosynthetic process	5	619	125	28397	0.15	1	// AT3G45140 // AT2G07050 // AT1G23740 // AT2G20570 // AT4G26150
GO:0009863	P	salicylic acid mediated signaling pathway	10	619	349	28397	0.24	1	// AT4G01370 // AT4G21390 // AT4G26090 // AT5G60970 // AT3G19970 // AT4G33680 // AT3G04790 // AT5G09650 // AT2G20570 // AT3G25780
GO:0009862	P	systemic acquired resistance, salicylic acid mediated signaling pathway	7	619	251	28397	0.31	1	// AT4G01370 // AT4G26090 // AT5G60970 // AT4G33680 // AT3G04790 // AT5G09650 // AT2G20570
GO:0006886	P	intracellular protein transport	17	619	1044	28397	0.91	1	// AT4G01370 // AT4G21390 // AT4G26090 // AT4G25140 // AT5G60970 // AT3G19970 // AT3G18280 // AT3G04790 // AT4G09720 // AT5G09650 // AT4G18710 // AT3G23000 // AT4G01070 // AT3G25780 // AT5G03840 // AT2G24820 // AT2G20570
GO:0009867	P	jasmonic acid mediated signaling pathway	9	619	282	28397	0.17	1	// AT4G01370 // AT4G26090 // AT5G60970 // AT3G19970 // AT3G04790 // AT5G09650 // AT3G23240 // AT2G20570 // AT3G17860
GO:0042254	P	ribosome biogenesis	5	619	437	28397	0.96	1	// AT3G25690 // AT5G51100 // AT3G16780 // AT2G20570 // AT3G26710
GO:0002682	P	regulation of immune system process	13	619	419	28397	0.14	1	// AT1G44350 // AT4G01370 // AT4G21390 // AT4G26090 // AT5G60970 // AT3G19970 // AT3G18280 // AT3G04790 // AT5G09650 // AT3G23000 // AT4G01070 // AT3G25780 // AT2G20570
GO:0018130	P	heterocycle biosynthetic process	8	619	258	28397	0.21	1	// AT4G31500 // AT1G23740 // AT5G14800 // AT3G45140 // AT2G07050 // AT2G20570 // AT4G26150 // AT3G10420
GO:0048316	P	seed development	15	619	696	28397	0.55	1	// AT2G40300 // AT4G24120 // AT1G32240 // AT5G13710 // AT3G22960 // AT3G22490 // AT1G74670 // AT4G25140 // AT4G21020 // AT2G45190 // AT1G48175 // AT3G18050 // AT1G11680 // AT5G60970 // AT1G17020
GO:0043412	P	macromolecule modification	65	619	3199	28397	0.74	1	// AT4G01370 // AT1G61850 // AT3G20200 // AT2G27040 // AT4G30960 // AT3G06483 // AT5G65500 // AT4G18710 // AT1G11410 // AT5G12860 // AT1G29750 // AT3G16780 // AT5G55830 // AT4G25720 // AT3G26380 // AT3G25690 // AT4G21410 // AT4G21390 // AT2G16250 // AT2G28200 // AT1G35710 // AT5G60970 // AT5G25110 // AT4G27570 // AT5G14210 // AT5G59010 // AT1G48480 // AT1G49730 // AT4G04850 // AT2G20570 // AT5G39…
GO:0009267	P	cellular response to starvation	6	619	336	28397	0.74	1	// AT5G48850 // AT4G37870 // AT3G53420 // AT3G54470 // AT3G52820 // AT3G47340
GO:0048367	P	shoot development	21	619	723	28397	0.12	1	// AT2G40300 // AT3G49260 // AT1G47890 // AT1G03055 // AT2G16250 // AT2G36985 // AT1G13710 // AT2G27040 // AT5G60970 // AT3G22200 // AT4G17810 // AT5G56040 // AT5G12330 // AT1G63650 // AT4G18710 // AT3G21510 // AT1G72610 // AT2G46600 // AT2G45190 // AT5G49980 // AT2G20570
GO:0048366	P	leaf development	10	619	451	28397	0.52	1	// AT2G40300 // AT4G17810 // AT1G13710 // AT5G60970 // AT2G27040 // AT2G46600 // AT5G12330 // AT1G63650 // AT4G18710 // AT2G20570
GO:0010557	P	positive regulation of macromolecule biosynthetic process	9	619	491	28397	0.74	1	// AT3G29575 // AT3G25690 // AT5G60970 // AT5G51100 // AT4G17810 // AT2G30040 // AT5G24660 // AT5G11590 // AT2G20570
GO:0010558	P	negative regulation of macromolecule biosynthetic process	7	619	418	28397	0.8	1	// AT2G30400 // AT2G27040 // AT4G14550 // AT4G36750 // AT2G36080 // AT3G16780 // AT3G52820
GO:0048229	P	gametophyte development	13	619	533	28397	0.38	1	// AT4G01370 // AT1G18750 // AT4G33790 // AT3G57230 // AT2G19070 // AT2G27040 // AT1G65060 // AT5G64510 // AT1G72970 // AT2G07050 // AT5G52560 // AT3G21510 // AT2G13680
GO:0010363	P	regulation of plant-type hypersensitive response	12	619	371	28397	0.12	1	// AT4G01370 // AT4G21390 // AT4G26090 // AT5G60970 // AT3G19970 // AT3G18280 // AT3G04790 // AT5G09650 // AT3G23000 // AT4G01070 // AT3G25780 // AT2G20570
GO:0015672	P	monovalent inorganic cation transport	8	619	245	28397	0.18	1	// AT5G55470 // AT5G47560 // AT4G33000 // AT5G64330 // AT4G00630 // AT1G75630 // AT3G19490 // AT4G04850
GO:0008283	P	cell proliferation	7	619	269	28397	0.38	1	// AT3G47620 // AT2G36985 // AT3G49780 // AT1G13710 // AT2G27040 // AT5G55230 // AT1G10780
GO:0043687	P	post-translational protein modification	51	619	2075	28397	0.21	1	// AT4G01370 // AT1G61850 // AT3G20200 // AT4G30960 // AT3G06483 // AT5G65500 // AT4G18710 // AT1G11410 // AT1G29750 // AT3G16780 // AT5G55830 // AT3G26700 // AT5G01550 // AT3G25690 // AT4G21410 // AT4G21390 // AT2G16250 // AT2G28200 // AT1G35710 // AT5G60970 // AT5G25110 // AT5G14210 // AT5G59010 // AT1G48480 // AT1G49730 // AT4G04850 // AT2G20570 // AT5G39000 // AT1G70250 // AT4G10160 // AT5G06…
GO:0009648	P	photoperiodism	6	619	172	28397	0.18	1	// AT2G28200 // AT1G51140 // AT5G01670 // AT2G33990 // AT1G22770 // AT5G03840
GO:0044257	P	cellular protein catabolic process	6	619	525	28397	0.97	1	// AT1G75780 // AT3G10050 // AT3G12110 // AT3G22200 // AT3G06860 // AT5G09810
GO:0009644	P	response to high light intensity	5	619	224	28397	0.54	1	// AT5G48570 // AT1G17860 // AT2G47180 // AT5G64510 // AT4G04020
GO:0030258	P	lipid modification	6	619	222	28397	0.36	1	// AT3G20660 // AT3G22200 // AT1G72970 // AT3G06860 // AT3G45140 // AT3G19420
GO:0009642	P	response to light intensity	7	619	282	28397	0.42	1	// AT5G64510 // AT4G04020 // AT2G47180 // AT5G48570 // AT5G18170 // AT1G17860 // AT3G47340
GO:0009909	P	regulation of flower development	9	619	359	28397	0.39	1	// AT4G25140 // AT2G45190 // AT2G27040 // AT1G63650 // AT5G03680 // AT2G20570 // AT4G26150 // AT5G03840 // AT3G18990
GO:0045449	P	regulation of transcription	55	619	2376	28397	0.34	1	// AT5G15310 // AT5G51100 // AT4G14550 // AT5G60850 // AT4G00150 // AT2G30040 // AT3G57230 // AT5G24660 // AT2G23290 // AT1G75390 // AT3G16780 // AT3G49950 // AT4G17810 // AT3G18010 // AT3G25690 // AT1G32240 // AT1G69310 // AT2G28200 // AT5G60970 // AT1G51140 // AT4G36750 // AT1G68190 // AT3G23240 // AT5G11590 // AT1G22770 // AT3G52820 // AT1G58100 // AT1G03840 // AT5G45580 // AT4G01370 // AT5G23…
GO:0010498	P	proteasomal protein catabolic process	6	619	212	28397	0.32	1	// AT1G75780 // AT3G10050 // AT3G12110 // AT3G22200 // AT3G06860 // AT5G09810
GO:0030036	P	actin cytoskeleton organization	5	619	186	28397	0.39	1	// AT5G12330 // AT4G38470 // AT2G25050 // AT5G67470 // AT3G12110
GO:0006098	P	pentose-phosphate shunt	5	619	200	28397	0.44	1	// AT4G26530 // AT5G04360 // AT5G17520 // AT3G04790 // AT1G13700
GO:0022402	P	cell cycle process	7	619	586	28397	0.97	1	// AT4G01370 // AT2G27040 // AT1G49620 // AT5G55230 // AT5G55830 // AT1G10780 // AT1G49040
GO:0042594	P	response to starvation	6	619	344	28397	0.76	1	// AT5G48850 // AT4G37870 // AT3G53420 // AT3G54470 // AT3G52820 // AT3G47340
GO:0008219	P	cell death	15	619	500	28397	0.14	1	// AT4G01370 // AT4G21390 // AT2G34770 // AT4G26090 // AT2G39200 // AT5G60970 // AT3G19970 // AT3G18280 // AT3G04790 // AT5G09650 // AT3G23000 // AT1G73260 // AT4G01070 // AT3G25780 // AT2G20570
GO:0051301	P	cell division	10	619	363	28397	0.28	1	// AT4G01370 // AT1G70940 // AT5G55830 // AT2G27040 // AT4G00150 // AT5G09810 // AT5G55230 // AT1G49040 // AT4G38430 // AT3G21510
GO:0009639	P	response to red or far red light	5	619	406	28397	0.94	1	// AT4G31500 // AT4G25140 // AT1G70940 // AT1G22770 // AT5G67030
GO:0009820	P	alkaloid metabolic process	5	619	225	28397	0.55	1	// AT4G26530 // AT5G04360 // AT5G17520 // AT3G04790 // AT1G13700
GO:0009738	P	abscisic acid mediated signaling pathway	7	619	252	28397	0.32	1	// AT4G01370 // AT5G01550 // AT3G29575 // AT2G26040 // AT2G27310 // AT2G30040 // AT3G25780
GO:0018409	P	peptide or protein amino-terminal blocking	9	619	529	28397	0.81	1	// AT3G26380 // AT2G30400 // AT5G59010 // AT4G27570 // AT3G57070 // AT5G45290 // AT5G48570 // AT5G12860 // AT4G38690
GO:0060548	P	negative regulation of cell death	5	619	174	28397	0.34	1	// AT3G25780 // AT4G01370 // AT4G21390 // AT2G34770 // AT4G26090
GO:0043069	P	negative regulation of programmed cell death	5	619	170	28397	0.32	1	// AT3G25780 // AT4G01370 // AT4G21390 // AT2G34770 // AT4G26090
GO:0009733	P	response to auxin stimulus	12	619	431	28397	0.24	1	// AT4G01370 // AT1G70940 // AT4G18710 // AT4G14550 // AT5G15310 // AT5G12330 // AT5G09810 // AT4G25960 // AT1G72430 // AT1G78570 // AT3G04730 // AT4G34760
GO:0045088	P	regulation of innate immune response	13	619	415	28397	0.13	1	// AT1G44350 // AT4G01370 // AT4G21390 // AT4G26090 // AT5G60970 // AT3G19970 // AT3G18280 // AT3G04790 // AT5G09650 // AT3G23000 // AT4G01070 // AT3G25780 // AT2G20570
GO:0007389	P	pattern specification process	9	619	345	28397	0.34	1	// AT1G70940 // AT1G32240 // AT1G04390 // AT2G45190 // AT2G27040 // AT3G16370 // AT5G03680 // AT5G13140 // AT4G38430
GO:0019219	P	regulation of nucleobase, nucleoside, nucleotide and nucleic acid metabolic process	56	619	2496	28397	0.43	1	// AT5G15310 // AT5G51100 // AT4G14550 // AT5G60850 // AT4G00150 // AT2G30040 // AT3G57230 // AT5G24660 // AT2G23290 // AT1G75390 // AT3G16780 // AT3G49950 // AT4G17810 // AT3G18010 // AT3G25690 // AT1G32240 // AT1G69310 // AT2G28200 // AT5G60970 // AT1G51140 // AT4G36750 // AT1G68190 // AT3G23240 // AT5G11590 // AT1G22770 // AT3G52820 // AT1G58100 // AT1G03840 // AT5G45580 // AT4G01370 // AT5G23…
GO:0045087	P	innate immune response	24	619	930	28397	0.23	1	// AT4G31500 // AT1G44350 // AT4G26090 // AT2G39200 // AT2G27920 // AT3G14470 // AT3G19970 // AT1G13750 // AT4G37870 // AT1G35710 // AT5G60970 // AT2G27310 // AT3G04790 // AT3G18280 // AT4G01070 // AT4G01370 // AT4G11650 // AT4G33680 // AT5G09650 // AT3G23000 // AT3G25780 // AT4G21390 // AT2G27040 // AT2G20570
GO:0006464	P	protein modification process	61	619	2773	28397	0.49	1	// AT4G01370 // AT1G61850 // AT3G20200 // AT4G30960 // AT3G06483 // AT5G65500 // AT4G18710 // AT1G11410 // AT1G29750 // AT3G16780 // AT5G55830 // AT4G25720 // AT3G26380 // AT3G25690 // AT4G21410 // AT4G21390 // AT2G16250 // AT2G28200 // AT1G35710 // AT5G60970 // AT5G25110 // AT4G27570 // AT5G14210 // AT5G59010 // AT1G48480 // AT1G49730 // AT4G04850 // AT2G20570 // AT5G39000 // AT1G70250 // AT4G10…
GO:0010228	P	vegetative to reproductive phase transition of meristem	12	619	451	28397	0.29	1	// AT2G40300 // AT1G61850 // AT2G28200 // AT4G25140 // AT5G60970 // AT1G51140 // AT5G01670 // AT2G33990 // AT1G22770 // AT5G01040 // AT5G03840 // AT2G45190
GO:0051276	P	chromosome organization	5	619	752	28397	1	1	// AT1G63650 // AT2G45190 // AT2G27040 // AT3G16780 // AT1G10780
GO:0006996	P	organelle organization	47	619	2044	28397	0.38	1	// AT4G01370 // AT5G10490 // AT3G12110 // AT3G53420 // AT2G27040 // AT1G76490 // AT3G22200 // AT3G22890 // AT2G30040 // AT3G23400 // AT5G24660 // AT4G18710 // AT3G16780 // AT5G55830 // AT5G67470 // AT1G49040 // AT3G25690 // AT1G75780 // AT3G10050 // AT2G25050 // AT5G60970 // AT5G51100 // AT3G06860 // AT5G12330 // AT4G12730 // AT1G47128 // AT3G16240 // AT2G45190 // AT4G17810 // AT2G20570 // AT2G40…
GO:0048523	P	negative regulation of cellular process	17	619	789	28397	0.55	1	// AT4G01370 // AT5G42750 // AT3G52820 // AT4G21390 // AT2G34770 // AT4G26090 // AT2G30400 // AT2G27040 // AT4G14550 // AT4G36750 // AT2G03710 // AT4G00150 // AT2G36080 // AT1G49620 // AT3G25780 // AT3G16780 // AT4G04020
GO:0048522	P	positive regulation of cellular process	18	619	793	28397	0.47	1	// AT3G29575 // AT3G25690 // AT4G26090 // AT2G20570 // AT1G13710 // AT5G60970 // AT5G51100 // AT3G18280 // AT2G30040 // AT2G15570 // AT5G24660 // AT5G11590 // AT3G23000 // AT4G01070 // AT5G54160 // AT4G34050 // AT4G17810 // AT5G55230
GO:0034440	P	lipid oxidation	5	619	182	28397	0.37	1	// AT3G45140 // AT3G22200 // AT3G20660 // AT1G72970 // AT3G06860
GO:0043603	P	cellular amide metabolic process	5	619	222	28397	0.53	1	// AT4G26530 // AT5G04360 // AT5G17520 // AT3G04790 // AT1G13700
GO:0009451	P	RNA modification	6	619	418	28397	0.89	1	// AT5G60970 // AT1G24020 // AT3G55510 // AT5G04360 // AT3G16780 // AT5G59750
GO:0031348	P	negative regulation of defense response	8	619	273	28397	0.25	1	// AT4G01370 // AT3G18830 // AT4G26090 // AT5G60970 // AT3G04790 // AT5G09650 // AT2G20570 // AT4G25720
GO:0010310	P	regulation of hydrogen peroxide metabolic process	6	619	187	28397	0.23	1	// AT4G01370 // AT4G26090 // AT5G60970 // AT3G04790 // AT5G09650 // AT2G20570
GO:0043067	P	regulation of programmed cell death	13	619	397	28397	0.1	1	// AT4G01370 // AT4G21390 // AT2G34770 // AT4G26090 // AT5G60970 // AT3G19970 // AT3G18280 // AT3G04790 // AT5G09650 // AT3G23000 // AT4G01070 // AT3G25780 // AT2G20570
GO:0044092	P	negative regulation of molecular function	5	619	122	28397	0.14	1	// AT4G30020 // AT2G05920 // AT5G59190 // AT3G19420 // AT1G49620
GO:0033036	P	macromolecule localization	23	619	1541	28397	0.98	1	// AT4G31500 // AT4G26090 // AT4G09720 // AT3G57230 // AT4G18710 // AT4G21390 // AT5G60970 // AT2G10940 // AT3G19970 // AT3G04790 // AT3G18280 // AT4G01070 // AT4G01370 // AT3G22640 // AT2G24820 // AT5G09650 // AT3G23000 // AT3G25780 // AT4G25140 // AT5G09810 // AT2G20570 // AT4G16160 // AT5G03840
GO:0009658	P	chloroplast organization	9	619	237	28397	0.082	1	// AT5G10490 // AT4G38470 // AT5G51100 // AT3G25690 // AT2G30040 // AT3G23400 // AT5G24660 // AT2G20570 // AT2G26570
GO:0031668	P	cellular response to extracellular stimulus	10	619	388	28397	0.34	1	// AT3G08860 // AT1G70820 // AT5G48850 // AT3G20660 // AT4G37870 // AT3G53420 // AT4G36250 // AT3G54470 // AT3G52820 // AT3G47340
GO:0031669	P	cellular response to nutrient levels	7	619	350	28397	0.64	1	// AT3G08860 // AT5G48850 // AT4G37870 // AT3G53420 // AT3G54470 // AT3G52820 // AT3G47340
GO:0016567	P	protein ubiquitination	6	619	266	28397	0.52	1	// AT4G10160 // AT2G30580 // AT3G07360 // AT5G65500 // AT5G64330 // AT4G25140
GO:0016117	P	carotenoid biosynthetic process	5	619	106	28397	0.089	1	// AT3G45140 // AT2G07050 // AT4G25700 // AT1G23740 // AT5G67030
GO:0016116	P	carotenoid metabolic process	5	619	111	28397	0.1	1	// AT3G45140 // AT2G07050 // AT4G25700 // AT1G23740 // AT5G67030
GO:0010629	P	negative regulation of gene expression	9	619	611	28397	0.91	1	// AT3G16780 // AT2G30400 // AT2G27040 // AT1G76490 // AT4G36750 // AT2G36080 // AT4G14550 // AT3G52820 // AT3G20420
GO:0006800	P	oxygen and reactive oxygen species metabolic process	11	619	347	28397	0.15	1	// AT4G01370 // AT1G61850 // AT4G26090 // AT2G28200 // AT5G60970 // AT5G02790 // AT3G04790 // AT2G46600 // AT5G09650 // AT2G20570 // AT1G47128
GO:0046496	P	nicotinamide nucleotide metabolic process	5	619	212	28397	0.49	1	// AT4G26530 // AT5G04360 // AT5G17520 // AT3G04790 // AT1G13700
GO:0023034	P	intracellular signaling pathway	12	619	433	28397	0.24	1	// AT4G01370 // AT2G16250 // AT1G35710 // AT2G27310 // AT5G64510 // AT5G56040 // AT2G30040 // AT1G75390 // AT3G23240 // AT5G14210 // AT1G48480 // AT1G29750
GO:0034660	P	ncRNA metabolic process	5	619	481	28397	0.98	1	// AT3G25690 // AT5G51100 // AT2G20570 // AT3G26710 // AT1G72550
GO:0023033	P	signaling pathway	16	619	519	28397	0.11	1	// AT4G01370 // AT1G70940 // AT2G27310 // AT2G16250 // AT1G35710 // AT2G20900 // AT5G64510 // AT5G56040 // AT2G30040 // AT1G75390 // AT3G23240 // AT5G14210 // AT4G25960 // AT1G48480 // AT1G29750 // AT1G78570
GO:0044267	P	cellular protein metabolic process	76	619	4775	28397	1	1	// AT4G01370 // AT1G61850 // AT3G20200 // AT5G59010 // AT3G12110 // AT3G22200 // AT1G10350 // AT3G06483 // AT5G65500 // AT4G18710 // AT1G11410 // AT1G29750 // AT3G16780 // AT5G55830 // AT4G25720 // AT4G17810 // AT3G66654 // AT3G26380 // AT3G25690 // AT4G21410 // AT3G10050 // AT2G16250 // AT2G28200 // AT1G35710 // AT5G60970 // AT1G72550 // AT3G06860 // AT5G25110 // AT4G27570 // AT3G14200 // AT4G21…
GO:0044260	P	cellular macromolecule metabolic process	170	619	8616	28397	0.94	1	// AT1G61850 // AT4G03210 // AT5G60850 // AT2G36080 // AT3G49950 // AT3G66654 // AT5G01550 // AT2G40620 // AT2G16250 // AT2G28200 // AT3G20420 // AT1G51140 // AT3G28760 // AT1G48480 // AT5G14210 // AT4G04850 // AT5G23280 // AT4G10160 // AT5G59010 // AT2G19130 // AT3G55510 // AT3G19420 // AT3G26700 // AT2G30580 // AT1G24020 // AT5G08520 // AT5G17520 // AT5G64330 // AT4G26150 // AT5G43270 // AT3G51…
GO:0051188	P	cofactor biosynthetic process	13	619	388	28397	0.09	1	// AT2G40300 // AT4G31500 // AT1G23740 // AT5G60970 // AT5G58770 // AT3G04790 // AT3G10420 // AT3G45140 // AT2G07050 // AT2G20570 // AT4G26150 // AT2G38660 // AT2G45190
GO:0009887	P	organ morphogenesis	13	619	629	28397	0.61	1	// AT4G17810 // AT3G49780 // AT1G13710 // AT5G60970 // AT2G27040 // AT2G46600 // AT5G12330 // AT1G63650 // AT5G03680 // AT4G18710 // AT2G20570 // AT5G53390 // AT2G45190
GO:0009886	P	post-embryonic morphogenesis	13	619	503	28397	0.31	1	// AT1G72610 // AT3G49260 // AT1G47890 // AT2G16250 // AT1G04390 // AT4G14550 // AT2G27040 // AT5G56040 // AT1G63650 // AT5G03680 // AT5G53390 // AT2G45190 // AT5G49980
GO:0009889	P	regulation of biosynthetic process	63	619	2634	28397	0.24	1	// AT5G15310 // AT5G51100 // AT4G26090 // AT4G14550 // AT5G60850 // AT4G00150 // AT2G30040 // AT3G57230 // AT5G24660 // AT2G23290 // AT1G75390 // AT3G16780 // AT3G49950 // AT4G17810 // AT3G18010 // AT3G25690 // AT1G32240 // AT1G69310 // AT2G28200 // AT5G60970 // AT1G51140 // AT4G36750 // AT1G68190 // AT3G23240 // AT5G11590 // AT3G18280 // AT1G22770 // AT4G01070 // AT3G52820 // AT1G58100 // AT1G03…
GO:0042545	P	cell wall modification	12	619	386	28397	0.15	1	// AT4G17030 // AT4G31500 // AT4G39130 // AT5G35090 // AT3G57230 // AT1G17020 // AT3G43270 // AT3G57670 // AT1G20190 // AT3G08860 // AT1G06750 // AT2G13680
GO:0042546	P	cell wall biogenesis	10	619	336	28397	0.21	1	// AT5G44670 // AT3G22960 // AT5G25820 // AT3G08600 // AT4G36360 // AT2G05920 // AT3G16370 // AT5G64330 // AT3G10910 // AT5G12860
GO:0010162	P	seed dormancy	6	619	158	28397	0.14	1	// AT1G32240 // AT1G74670 // AT4G25140 // AT2G45190 // AT3G18050 // AT1G17020
GO:0042542	P	response to hydrogen peroxide	9	619	263	28397	0.13	1	// AT5G02790 // AT1G22770 // AT5G64510 // AT2G46600 // AT2G47180 // AT1G73260 // AT5G48570 // AT1G47128 // AT1G17860
GO:0009814	P	defense response, incompatible interaction	16	619	536	28397	0.14	1	// AT1G44350 // AT4G01370 // AT4G11650 // AT1G13750 // AT4G26090 // AT4G37870 // AT1G35710 // AT2G39200 // AT5G60970 // AT2G27040 // AT4G33680 // AT3G04790 // AT5G09650 // AT2G20570 // AT2G27920 // AT3G14470
GO:0010027	P	thylakoid membrane organization	7	619	198	28397	0.15	1	// AT2G40300 // AT3G25690 // AT5G60970 // AT2G07050 // AT2G20570 // AT2G45190 // AT3G26710
GO:0051171	P	regulation of nitrogen compound metabolic process	56	619	2517	28397	0.46	1	// AT5G15310 // AT5G51100 // AT4G14550 // AT5G60850 // AT4G00150 // AT2G30040 // AT3G57230 // AT5G24660 // AT2G23290 // AT1G75390 // AT3G16780 // AT3G49950 // AT4G17810 // AT3G18010 // AT3G25690 // AT1G32240 // AT1G69310 // AT2G28200 // AT5G60970 // AT1G51140 // AT4G36750 // AT1G68190 // AT3G23240 // AT5G11590 // AT1G22770 // AT3G52820 // AT1G58100 // AT1G03840 // AT5G45580 // AT4G01370 // AT5G23…
GO:0006739	P	NADP metabolic process	5	619	204	28397	0.46	1	// AT4G26530 // AT5G04360 // AT5G17520 // AT3G04790 // AT1G13700
GO:0070271	P	protein complex biogenesis	11	619	577	28397	0.71	1	// AT2G45990 // AT1G75780 // AT1G15220 // AT3G22200 // AT3G25690 // AT3G06860 // ATCG00270 // AT5G55230 // ATCG00280 // AT3G26710 // AT2G20570
GO:0051649	P	establishment of localization in cell	27	619	1554	28397	0.91	1	// AT4G26090 // AT4G09720 // AT4G18710 // AT3G25690 // AT4G21390 // AT2G34770 // AT5G60970 // AT3G19970 // AT3G04790 // AT5G57685 // AT4G32940 // AT3G18280 // AT4G01070 // AT4G01370 // AT2G24820 // AT5G09650 // AT5G55230 // AT3G19420 // AT3G25780 // AT2G26570 // AT5G54280 // AT5G46800 // AT4G25140 // AT2G20570 // AT5G03840 // AT3G51550 // AT3G23000
GO:0048563	P	post-embryonic organ morphogenesis	5	619	233	28397	0.58	1	// AT2G27040 // AT2G45190 // AT5G03680 // AT5G53390 // AT1G63650
GO:0009892	P	negative regulation of metabolic process	11	619	659	28397	0.85	1	// AT5G42750 // AT2G30400 // AT2G27040 // AT1G76490 // AT4G36750 // AT4G04020 // AT2G36080 // AT3G16780 // AT4G14550 // AT3G52820 // AT3G20420
GO:0009259	P	ribonucleotide metabolic process	8	619	323	28397	0.41	1	// AT1G75780 // AT4G17360 // AT3G55510 // AT4G09720 // AT3G54470 // AT4G25960 // AT3G16780 // AT5G39040
GO:0007049	P	cell cycle	11	619	802	28397	0.96	1	// AT4G01370 // AT3G21870 // AT4G33790 // AT2G13680 // AT2G27040 // AT3G57230 // AT1G49620 // AT5G55230 // AT5G55830 // AT1G10780 // AT1G49040
GO:0051246	P	regulation of protein metabolic process	5	619	237	28397	0.59	1	// AT4G01370 // AT3G25690 // AT5G60970 // AT4G17810 // AT2G20570
GO:0009057	P	macromolecule catabolic process	30	619	1255	28397	0.33	1	// AT5G03040 // AT5G20710 // AT1G11840 // AT3G12110 // AT3G53420 // AT4G26530 // AT1G14520 // AT3G22200 // AT3G22890 // AT4G18240 // AT4G18710 // AT3G06860 // AT3G58610 // AT3G26380 // AT1G75780 // AT3G10050 // AT4G17260 // AT3G04790 // AT1G47128 // AT4G01370 // AT4G14880 // AT4G36360 // AT5G55230 // AT5G04360 // AT3G22960 // AT2G32290 // AT5G17520 // AT5G09810 // AT1G13700 // AT3G51550
GO:0048827	P	phyllome development	10	619	497	28397	0.64	1	// AT2G40300 // AT4G17810 // AT1G13710 // AT5G60970 // AT2G27040 // AT2G46600 // AT5G12330 // AT1G63650 // AT4G18710 // AT2G20570
GO:0051641	P	cellular localization	29	619	1613	28397	0.88	1	// AT4G31500 // AT4G26090 // AT4G09720 // AT3G57230 // AT4G18710 // AT3G25690 // AT4G21390 // AT2G34770 // AT5G60970 // AT3G19970 // AT3G04790 // AT5G57685 // AT4G32940 // AT3G18280 // AT4G01070 // AT4G01370 // AT2G24820 // AT5G09650 // AT5G55230 // AT3G19420 // AT3G25780 // AT2G26570 // AT5G54280 // AT5G46800 // AT4G25140 // AT2G20570 // AT5G03840 // AT3G51550 // AT3G23000
GO:0048609	P	reproductive process in a multicellular organism	7	619	378	28397	0.72	1	// AT1G32240 // AT3G22960 // AT1G74670 // AT4G25140 // AT2G45190 // AT3G18050 // AT1G17020
GO:0071395	P	cellular response to jasmonic acid stimulus	9	619	282	28397	0.17	1	// AT4G01370 // AT4G26090 // AT5G60970 // AT3G19970 // AT3G04790 // AT5G09650 // AT3G23240 // AT2G20570 // AT3G17860
GO:0009404	P	toxin metabolic process	7	619	211	28397	0.19	1	// AT3G20660 // AT2G15490 // AT2G30400 // AT2G39200 // AT3G22200 // AT3G06860 // AT5G16970
GO:0009407	P	toxin catabolic process	7	619	211	28397	0.19	1	// AT3G20660 // AT2G15490 // AT2G30400 // AT2G39200 // AT3G22200 // AT3G06860 // AT5G16970
GO:0009408	P	response to heat	8	619	303	28397	0.35	1	// AT5G12380 // AT2G27310 // AT5G14800 // AT5G64510 // AT5G67030 // AT2G47180 // AT5G48570 // AT1G17860
GO:0006740	P	NADPH regeneration	5	619	201	28397	0.45	1	// AT4G26530 // AT5G04360 // AT5G17520 // AT3G04790 // AT1G13700
GO:0030244	P	cellulose biosynthetic process	5	619	103	28397	0.082	1	// AT2G32290 // AT4G24010 // AT5G55230 // AT3G51550 // AT2G32530
GO:0034622	P	cellular macromolecular complex assembly	11	619	592	28397	0.74	1	// AT2G45990 // AT1G75780 // AT1G15220 // AT3G22200 // AT3G25690 // AT3G06860 // ATCG00270 // AT5G55230 // ATCG00280 // AT3G26710 // AT2G20570
GO:0006325	P	chromatin organization	5	619	566	28397	0.99	1	// AT1G63650 // AT2G45190 // AT2G27040 // AT3G16780 // AT1G10780
GO:0018377	P	protein myristoylation	9	619	529	28397	0.81	1	// AT3G26380 // AT2G30400 // AT5G59010 // AT4G27570 // AT3G57070 // AT5G45290 // AT5G48570 // AT5G12860 // AT4G38690
GO:0045935	P	positive regulation of nucleobase, nucleoside, nucleotide and nucleic acid metabolic process	9	619	479	28397	0.72	1	// AT3G29575 // AT3G25690 // AT5G60970 // AT5G51100 // AT4G17810 // AT2G30040 // AT5G24660 // AT5G11590 // AT2G20570
GO:0045934	P	negative regulation of nucleobase, nucleoside, nucleotide and nucleic acid metabolic process	7	619	413	28397	0.79	1	// AT2G30400 // AT2G27040 // AT4G14550 // AT4G36750 // AT2G36080 // AT3G16780 // AT3G52820
GO:0030029	P	actin filament-based process	6	619	261	28397	0.51	1	// AT2G25050 // AT3G12110 // AT5G12330 // AT4G38470 // AT5G67470 // AT5G54280
GO:0000904	P	cell morphogenesis involved in differentiation	12	619	408	28397	0.19	1	// AT5G23530 // AT4G39130 // AT5G35090 // AT3G22200 // AT3G27960 // AT2G46600 // AT1G60420 // AT5G12330 // AT2G13680 // AT3G57670 // AT4G38430 // AT1G06750
GO:0034050	P	host programmed cell death induced by symbiont	12	619	402	28397	0.18	1	// AT4G01370 // AT4G21390 // AT4G26090 // AT5G60970 // AT3G19970 // AT3G18280 // AT3G04790 // AT5G09650 // AT3G23000 // AT4G01070 // AT3G25780 // AT2G20570
GO:0035295	P	tube development	10	619	308	28397	0.14	1	// AT4G39130 // AT5G35090 // AT3G22200 // AT3G27960 // AT4G38430 // AT1G60420 // AT2G13680 // AT3G57670 // AT5G23530 // AT1G06750
GO:0043623	P	cellular protein complex assembly	11	619	504	28397	0.54	1	// AT2G45990 // AT1G75780 // AT1G15220 // AT3G22200 // AT3G25690 // AT3G06860 // ATCG00270 // AT5G55230 // ATCG00280 // AT3G26710 // AT2G20570
GO:0006497	P	protein amino acid lipidation	9	619	551	28397	0.85	1	// AT3G26380 // AT2G30400 // AT5G59010 // AT4G27570 // AT3G57070 // AT5G45290 // AT5G48570 // AT5G12860 // AT4G38690
GO:0006499	P	N-terminal protein myristoylation	9	619	529	28397	0.81	1	// AT3G26380 // AT2G30400 // AT5G59010 // AT4G27570 // AT3G57070 // AT5G45290 // AT5G48570 // AT5G12860 // AT4G38690
GO:0006498	P	N-terminal protein lipidation	9	619	529	28397	0.81	1	// AT3G26380 // AT2G30400 // AT5G59010 // AT4G27570 // AT3G57070 // AT5G45290 // AT5G48570 // AT5G12860 // AT4G38690
GO:0045892	P	negative regulation of transcription, DNA-dependent	7	619	400	28397	0.77	1	// AT2G30400 // AT2G27040 // AT4G14550 // AT4G36750 // AT2G36080 // AT3G16780 // AT3G52820
GO:0019362	P	pyridine nucleotide metabolic process	5	619	214	28397	0.5	1	// AT4G26530 // AT5G04360 // AT5G17520 // AT3G04790 // AT1G13700
GO:0006396	P	RNA processing	12	619	967	28397	0.99	1	// AT3G25690 // AT5G51100 // AT4G12110 // AT3G20420 // AT2G05920 // AT2G27040 // AT2G33990 // AT2G20570 // AT3G57050 // AT1G11680 // AT3G26710 // AT5G11720
GO:0019220	P	regulation of phosphate metabolic process	8	619	231	28397	0.14	1	// AT4G01370 // AT3G25690 // AT5G60970 // AT2G20900 // AT3G21870 // AT1G49620 // AT2G20570 // AT3G19420
GO:0019222	P	regulation of metabolic process	75	619	3186	28397	0.26	1	// AT4G01370 // AT5G15310 // AT5G51100 // AT1G03840 // AT4G26090 // AT1G76490 // AT2G20900 // AT5G60850 // AT4G00150 // AT2G30040 // AT3G57230 // AT3G21510 // AT3G47620 // AT2G23290 // AT1G75390 // AT3G16780 // AT5G08520 // AT4G17810 // AT3G18010 // AT3G25690 // AT1G32240 // AT1G23740 // AT1G69310 // AT2G28200 // AT5G60970 // AT1G51140 // AT4G36750 // AT3G04790 // AT1G68190 // AT3G23240 // AT5G11…
GO:0006470	P	protein amino acid dephosphorylation	5	619	214	28397	0.5	1	// AT4G01370 // AT3G25690 // AT5G60970 // AT3G19420 // AT2G20570
GO:0048585	P	negative regulation of response to stimulus	8	619	349	28397	0.49	1	// AT4G01370 // AT3G18830 // AT4G26090 // AT5G60970 // AT3G04790 // AT5G09650 // AT2G20570 // AT4G25720
GO:0006778	P	porphyrin metabolic process	8	619	226	28397	0.13	1	// AT1G23740 // AT3G45140 // AT2G07050 // AT2G20570 // AT4G26150 // AT5G04360 // AT1G47128 // AT1G20560
GO:0008104	P	protein localization	19	619	1216	28397	0.95	1	// AT4G01370 // AT4G21390 // AT4G26090 // AT4G25140 // AT5G60970 // AT4G01070 // AT3G19970 // AT3G18280 // AT3G04790 // AT2G24820 // AT5G03840 // AT5G09650 // AT5G09810 // AT3G23000 // AT4G16160 // AT3G25780 // AT4G18710 // AT4G09720 // AT2G20570
GO:0042538	P	hyperosmotic salinity response	5	619	162	28397	0.29	1	// AT4G01370 // AT2G27310 // AT4G33000 // AT3G19970 // AT4G30960
GO:0048868	P	pollen tube development	10	619	308	28397	0.14	1	// AT4G39130 // AT5G35090 // AT3G22200 // AT3G27960 // AT4G38430 // AT1G60420 // AT2G13680 // AT3G57670 // AT5G23530 // AT1G06750
GO:0009965	P	leaf morphogenesis	9	619	347	28397	0.35	1	// AT4G17810 // AT1G13710 // AT5G60970 // AT2G27040 // AT2G46600 // AT5G12330 // AT1G63650 // AT4G18710 // AT2G20570
GO:0032446	P	protein modification by small protein conjugation	6	619	286	28397	0.59	1	// AT4G10160 // AT2G30580 // AT3G07360 // AT5G65500 // AT5G64330 // AT4G25140
GO:0048518	P	positive regulation of biological process	20	619	896	28397	0.49	1	// AT3G29575 // AT3G25690 // AT4G26090 // AT2G20570 // AT1G13710 // AT5G60970 // AT5G51100 // AT3G18280 // AT2G30040 // AT2G15570 // AT5G24660 // AT5G11590 // AT3G23000 // AT1G22770 // AT4G01070 // AT4G18710 // AT5G54160 // AT4G34050 // AT4G17810 // AT5G55230
GO:0048519	P	negative regulation of biological process	28	619	1243	28397	0.46	1	// AT4G26090 // AT1G76490 // AT4G00150 // AT2G36080 // AT3G16780 // AT4G25720 // AT5G42750 // AT4G21390 // AT2G34770 // AT5G60970 // AT4G36750 // AT3G04790 // AT1G49620 // AT3G52820 // AT4G14550 // AT4G01370 // AT3G18830 // AT2G30400 // AT5G09650 // AT3G25780 // AT2G27040 // AT2G03710 // AT4G04020 // AT5G03680 // AT2G20570 // AT4G26150 // AT5G03840 // AT3G20420
GO:0006605	P	protein targeting	16	619	906	28397	0.83	1	// AT4G01370 // AT4G21390 // AT4G26090 // AT4G25140 // AT5G60970 // AT3G19970 // AT3G18280 // AT3G04790 // AT2G24820 // AT5G09650 // AT4G18710 // AT3G23000 // AT4G01070 // AT3G25780 // AT5G03840 // AT2G20570
GO:0045184	P	establishment of protein localization	18	619	1160	28397	0.95	1	// AT4G01370 // AT4G21390 // AT4G26090 // AT4G25140 // AT5G60970 // AT4G01070 // AT3G19970 // AT3G18280 // AT3G04790 // AT4G09720 // AT5G09650 // AT4G18710 // AT3G23000 // AT4G16160 // AT3G25780 // AT5G03840 // AT2G24820 // AT2G20570
GO:0000394	P	RNA splicing, via endonucleolytic cleavage and ligation	6	619	143	28397	0.1	1	// AT4G12110 // AT2G05920 // AT2G33990 // AT3G57050 // AT1G11680 // AT5G11720
GO:0016192	P	vesicle-mediated transport	6	619	598	28397	0.99	1	// AT2G34770 // AT4G09720 // AT4G32940 // AT5G55230 // AT3G19420 // AT3G51550
GO:0002376	P	immune system process	25	619	984	28397	0.25	1	// AT4G31500 // AT1G44350 // AT4G26090 // AT2G39200 // AT2G27920 // AT3G14470 // AT3G19970 // AT1G13750 // AT4G37870 // AT1G35710 // AT5G60970 // AT2G27310 // AT3G04790 // AT3G18280 // AT4G01070 // AT4G01370 // AT4G11650 // AT4G33680 // AT5G09650 // AT3G23000 // AT3G25780 // AT4G21390 // AT2G27040 // AT2G20570 // AT3G20420
GO:0071446	P	cellular response to salicylic acid stimulus	10	619	351	28397	0.24	1	// AT4G01370 // AT4G21390 // AT4G26090 // AT5G60970 // AT3G19970 // AT4G33680 // AT3G04790 // AT5G09650 // AT2G20570 // AT3G25780
GO:0033554	P	cellular response to stress	33	619	1473	28397	0.46	1	// AT4G31500 // AT5G02790 // AT3G20660 // AT4G37870 // AT3G53420 // AT5G64510 // AT2G46600 // AT2G27920 // AT1G75390 // AT1G05200 // AT5G48850 // AT4G21390 // AT4G26090 // AT5G60970 // AT3G19970 // AT3G04790 // AT3G18280 // AT4G01070 // AT1G47128 // AT3G52820 // AT4G01370 // AT5G09650 // AT3G54470 // AT3G23000 // AT3G25780 // AT3G47340 // AT1G70820 // AT2G27040 // AT4G36250 // AT2G20570 // AT5G48…
GO:0010431	P	seed maturation	7	619	180	28397	0.11	1	// AT1G32240 // AT3G22960 // AT1G74670 // AT4G25140 // AT2G45190 // AT3G18050 // AT1G17020
GO:0022607	P	cellular component assembly	15	619	832	28397	0.8	1	// AT3G25690 // AT1G75780 // AT2G27040 // AT1G15220 // AT2G19070 // AT2G13680 // AT1G65060 // AT3G22200 // AT2G45990 // AT3G06860 // ATCG00270 // AT5G55230 // ATCG00280 // AT3G26710 // AT2G20570
GO:0009062	P	fatty acid catabolic process	5	619	220	28397	0.53	1	// AT3G22200 // AT2G36080 // AT2G26040 // AT3G20660 // AT3G06860
GO:0042157	P	lipoprotein metabolic process	9	619	552	28397	0.85	1	// AT3G26380 // AT2G30400 // AT5G59010 // AT4G27570 // AT3G57070 // AT5G45290 // AT5G48570 // AT5G12860 // AT4G38690
GO:0042158	P	lipoprotein biosynthetic process	9	619	551	28397	0.85	1	// AT3G26380 // AT2G30400 // AT5G59010 // AT4G27570 // AT3G57070 // AT5G45290 // AT5G48570 // AT5G12860 // AT4G38690
GO:0043543	P	protein amino acid acylation	10	619	560	28397	0.78	1	// AT3G26380 // AT2G30400 // AT5G59010 // AT4G27570 // AT3G57070 // AT1G32150 // AT5G45290 // AT5G48570 // AT5G12860 // AT4G38690
GO:0071215	P	cellular response to abscisic acid stimulus	8	619	267	28397	0.24	1	// AT4G01370 // AT5G01550 // AT3G29575 // AT2G26040 // AT3G07360 // AT2G27310 // AT2G30040 // AT3G25780
GO:0048645	P	organ formation	5	619	192	28397	0.41	1	// AT1G13710 // AT2G45190 // AT5G03680 // AT2G27040 // AT1G63650
GO:0048646	P	anatomical structure formation involved in morphogenesis	10	619	331	28397	0.2	1	// AT1G14520 // AT1G03055 // AT1G13710 // AT2G45190 // AT1G65060 // AT2G27040 // AT2G19070 // AT1G63650 // AT5G03680 // AT2G13680
GO:0012501	P	programmed cell death	14	619	451	28397	0.13	1	// AT4G01370 // AT4G21390 // AT2G34770 // AT4G26090 // AT5G60970 // AT3G19970 // AT3G18280 // AT3G04790 // AT5G09650 // AT3G23000 // AT1G73260 // AT4G01070 // AT3G25780 // AT2G20570
GO:0006955	P	immune response	25	619	984	28397	0.25	1	// AT4G31500 // AT1G44350 // AT4G26090 // AT2G39200 // AT2G27920 // AT3G14470 // AT3G19970 // AT1G13750 // AT4G37870 // AT1G35710 // AT5G60970 // AT2G27310 // AT3G04790 // AT3G18280 // AT4G01070 // AT4G01370 // AT4G11650 // AT4G33680 // AT5G09650 // AT3G23000 // AT3G25780 // AT4G21390 // AT2G27040 // AT2G20570 // AT3G20420
GO:0009751	P	response to salicylic acid stimulus	13	619	470	28397	0.23	1	// AT4G01370 // AT5G15310 // AT4G21390 // AT4G26090 // AT5G60970 // AT3G19970 // AT4G33680 // AT3G04790 // AT5G09650 // AT2G20570 // AT1G73260 // AT3G25780 // AT4G37260
GO:0010604	P	positive regulation of macromolecule metabolic process	9	619	508	28397	0.78	1	// AT3G29575 // AT3G25690 // AT5G60970 // AT5G51100 // AT4G17810 // AT2G30040 // AT5G24660 // AT5G11590 // AT2G20570
GO:0043094	P	cellular metabolic compound salvage	5	619	185	28397	0.38	1	// AT4G14880 // AT1G70580 // AT4G17360 // AT1G79870 // AT5G03555
GO:0051606	P	detection of stimulus	5	619	148	28397	0.23	1	// AT4G01370 // AT5G09650 // AT4G18710 // AT3G04790 // AT4G26090
GO:0010154	P	fruit development	16	619	721	28397	0.51	1	// AT2G40300 // AT4G24120 // AT1G32240 // AT5G13710 // AT3G22960 // AT3G22490 // AT1G74670 // AT4G25140 // AT4G21020 // AT3G22200 // AT2G45190 // AT1G48175 // AT3G18050 // AT1G11680 // AT5G60970 // AT1G17020
GO:0046907	P	intracellular transport	24	619	1423	28397	0.92	1	// AT4G26090 // AT4G09720 // AT4G18710 // AT4G21390 // AT2G34770 // AT5G60970 // AT3G19970 // AT3G04790 // AT4G32940 // AT3G18280 // AT4G01070 // AT4G01370 // AT2G24820 // AT5G09650 // AT5G55230 // AT3G19420 // AT3G25780 // AT5G54280 // AT5G46800 // AT4G25140 // AT2G20570 // AT5G03840 // AT3G51550 // AT3G23000
GO:0080135	P	regulation of cellular response to stress	12	619	379	28397	0.13	1	// AT4G01370 // AT4G21390 // AT4G26090 // AT5G60970 // AT3G19970 // AT3G18280 // AT3G04790 // AT5G09650 // AT3G23000 // AT4G01070 // AT3G25780 // AT2G20570
GO:0006355	P	regulation of transcription, DNA-dependent	55	619	2372	28397	0.34	1	// AT5G15310 // AT5G51100 // AT4G14550 // AT5G60850 // AT4G00150 // AT2G30040 // AT3G57230 // AT5G24660 // AT2G23290 // AT1G75390 // AT3G16780 // AT3G49950 // AT4G17810 // AT3G18010 // AT3G25690 // AT1G32240 // AT1G69310 // AT2G28200 // AT5G60970 // AT1G51140 // AT4G36750 // AT1G68190 // AT3G23240 // AT5G11590 // AT1G22770 // AT3G52820 // AT1G58100 // AT1G03840 // AT5G45580 // AT4G01370 // AT5G23…
GO:0006350	P	transcription	58	619	2620	28397	0.47	1	// AT5G15310 // AT5G51100 // ATCG00280 // AT4G14550 // AT5G60850 // AT4G00150 // AT2G30040 // AT3G57230 // AT5G24660 // AT2G23290 // AT1G75390 // AT3G16780 // AT3G49950 // AT4G17810 // AT3G18010 // AT3G25690 // AT1G32240 // AT1G69310 // AT2G28200 // AT5G60970 // AT1G51140 // AT4G36750 // ATCG00270 // AT3G23240 // AT5G11590 // AT1G22770 // AT3G52820 // AT1G58100 // AT1G03840 // AT5G45580 // AT4G01…
GO:0006351	P	transcription, DNA-dependent	58	619	2618	28397	0.47	1	// AT5G15310 // AT5G51100 // ATCG00280 // AT4G14550 // AT5G60850 // AT4G00150 // AT2G30040 // AT3G57230 // AT5G24660 // AT2G23290 // AT1G75390 // AT3G16780 // AT3G49950 // AT4G17810 // AT3G18010 // AT3G25690 // AT1G32240 // AT1G69310 // AT2G28200 // AT5G60970 // AT1G51140 // AT4G36750 // ATCG00270 // AT3G23240 // AT5G11590 // AT1G22770 // AT3G52820 // AT1G58100 // AT1G03840 // AT5G45580 // AT4G01…
GO:0032774	P	RNA biosynthetic process	58	619	2621	28397	0.47	1	// AT5G15310 // AT5G51100 // ATCG00280 // AT4G14550 // AT5G60850 // AT4G00150 // AT2G30040 // AT3G57230 // AT5G24660 // AT2G23290 // AT1G75390 // AT3G16780 // AT3G49950 // AT4G17810 // AT3G18010 // AT3G25690 // AT1G32240 // AT1G69310 // AT2G28200 // AT5G60970 // AT1G51140 // AT4G36750 // ATCG00270 // AT3G23240 // AT5G11590 // AT1G22770 // AT3G52820 // AT1G58100 // AT1G03840 // AT5G45580 // AT4G01…
GO:0009991	P	response to extracellular stimulus	10	619	406	28397	0.4	1	// AT3G08860 // AT1G70820 // AT5G48850 // AT3G20660 // AT4G37870 // AT3G53420 // AT4G36250 // AT3G54470 // AT3G52820 // AT3G47340
GO:0006139	P	nucleobase, nucleoside, nucleotide and nucleic acid metabolic process	101	619	4798	28397	0.66	1	// AT4G31500 // AT1G76490 // AT5G60850 // AT2G36080 // AT3G49950 // AT2G40620 // AT1G23740 // AT2G28200 // AT3G20420 // AT1G51140 // AT4G28940 // AT5G23280 // AT3G55510 // AT3G54470 // AT5G52560 // AT1G58100 // AT1G24020 // AT5G08520 // AT5G17520 // AT4G26150 // AT5G43270 // AT4G37260 // AT4G26530 // AT2G05920 // AT2G30040 // AT3G58610 // AT5G11720 // AT3G18010 // AT1G69310 // AT5G60970 // AT4G36…
GO:0043933	P	macromolecular complex subunit organization	11	619	691	28397	0.89	1	// AT2G45990 // AT1G75780 // AT1G15220 // AT3G22200 // AT3G25690 // AT3G06860 // ATCG00270 // AT5G55230 // ATCG00280 // AT3G26710 // AT2G20570
GO:0006508	P	proteolysis	24	619	943	28397	0.25	1	// AT4G14570 // AT1G44350 // AT3G12110 // AT2G05920 // AT5G59190 // AT4G16563 // AT2G27920 // AT1G18660 // AT1G75780 // AT3G10050 // AT3G06860 // AT4G32940 // AT3G02110 // AT1G47128 // AT3G07990 // AT3G22200 // AT1G25510 // AT3G52500 // AT4G30020 // AT3G12700 // AT5G09810 // AT5G07030 // AT1G09850 // AT3G45310
GO:0016070	P	RNA metabolic process	72	619	3734	28397	0.88	1	// AT5G15310 // AT5G51100 // ATCG00280 // AT2G27040 // AT4G14550 // AT2G05920 // AT5G60850 // AT4G00150 // AT2G30040 // AT3G57230 // AT5G24660 // AT2G23290 // AT5G04360 // AT1G75390 // AT3G16780 // AT3G49950 // AT1G11680 // AT4G17810 // AT5G11720 // AT3G57050 // AT3G25690 // AT1G32240 // AT1G69310 // AT2G28200 // AT5G60970 // AT1G51140 // AT4G36750 // AT3G18010 // ATCG00270 // AT2G33990 // AT5G11…
GO:0006643	P	membrane lipid metabolic process	7	619	179	28397	0.1	1	// AT3G26380 // AT3G13620 // AT4G12110 // AT3G54950 // AT4G18240 // AT5G21105 // AT3G52820
GO:0032504	P	multicellular organism reproduction	7	619	405	28397	0.78	1	// AT1G32240 // AT3G22960 // AT1G74670 // AT4G25140 // AT2G45190 // AT3G18050 // AT1G17020
GO:0051603	P	proteolysis involved in cellular protein catabolic process	6	619	497	28397	0.96	1	// AT1G75780 // AT3G10050 // AT3G12110 // AT3G22200 // AT3G06860 // AT5G09810
GO:0032870	P	cellular response to hormone stimulus	19	619	641	28397	0.12	1	// AT4G01370 // AT5G01550 // AT1G70940 // AT2G26040 // AT1G74670 // AT4G30020 // AT3G07360 // AT4G25960 // AT2G27310 // AT3G29575 // AT2G30040 // AT1G12240 // AT3G23240 // AT4G18710 // AT3G21510 // AT4G26150 // AT3G25780 // AT1G78570 // AT3G18050
GO:0032879	P	regulation of localization	6	619	207	28397	0.3	1	// AT5G09810 // AT5G57685 // AT4G33000 // AT5G64330 // AT4G18710 // AT4G04850
GO:0016481	P	negative regulation of transcription	7	619	400	28397	0.77	1	// AT2G30400 // AT2G27040 // AT4G14550 // AT4G36750 // AT2G36080 // AT3G16780 // AT3G52820
GO:0010207	P	photosystem II assembly	6	619	177	28397	0.2	1	// AT3G25690 // AT2G45990 // ATCG00270 // AT2G20570 // ATCG00280 // AT3G26710
GO:0050776	P	regulation of immune response	13	619	419	28397	0.14	1	// AT1G44350 // AT4G01370 // AT4G21390 // AT4G26090 // AT5G60970 // AT3G19970 // AT3G18280 // AT3G04790 // AT5G09650 // AT3G23000 // AT4G01070 // AT3G25780 // AT2G20570
GO:0010200	P	response to chitin	13	619	421	28397	0.14	1	// AT4G01370 // AT5G01550 // AT2G33700 // AT2G27310 // AT4G21390 // AT4G26090 // AT2G39200 // AT3G19970 // AT3G04790 // AT2G30040 // AT5G09650 // AT5G03680 // AT4G37260
GO:0051253	P	negative regulation of RNA metabolic process	7	619	400	28397	0.77	1	// AT2G30400 // AT2G27040 // AT4G14550 // AT4G36750 // AT2G36080 // AT3G16780 // AT3G52820
GO:0051252	P	regulation of RNA metabolic process	55	619	2388	28397	0.36	1	// AT5G15310 // AT5G51100 // AT4G14550 // AT5G60850 // AT4G00150 // AT2G30040 // AT3G57230 // AT5G24660 // AT2G23290 // AT1G75390 // AT3G16780 // AT3G49950 // AT4G17810 // AT3G18010 // AT3G25690 // AT1G32240 // AT1G69310 // AT2G28200 // AT5G60970 // AT1G51140 // AT4G36750 // AT1G68190 // AT3G23240 // AT5G11590 // AT1G22770 // AT3G52820 // AT1G58100 // AT1G03840 // AT5G45580 // AT4G01370 // AT5G23…
GO:0051254	P	positive regulation of RNA metabolic process	9	619	471	28397	0.7	1	// AT3G29575 // AT3G25690 // AT5G60970 // AT5G51100 // AT4G17810 // AT2G30040 // AT5G24660 // AT5G11590 // AT2G20570
GO:0009723	P	response to ethylene stimulus	10	619	353	28397	0.25	1	// AT4G01370 // AT5G15310 // AT2G15490 // AT2G27310 // AT2G20900 // AT2G30040 // AT3G23240 // AT3G25780 // AT4G25720 // AT4G37260
GO:0034621	P	cellular macromolecular complex subunit organization	11	619	617	28397	0.79	1	// AT2G45990 // AT1G75780 // AT1G15220 // AT3G22200 // AT3G25690 // AT3G06860 // ATCG00270 // AT5G55230 // ATCG00280 // AT3G26710 // AT2G20570
GO:0048610	P	reproductive cellular process	11	619	414	28397	0.3	1	// AT4G39130 // AT4G25140 // AT5G35090 // AT3G22200 // AT3G27960 // AT4G38430 // AT1G60420 // AT2G13680 // AT3G57670 // AT5G23530 // AT1G06750
GO:0009668	P	plastid membrane organization	7	619	198	28397	0.15	1	// AT2G40300 // AT3G25690 // AT5G60970 // AT2G07050 // AT2G20570 // AT2G45190 // AT3G26710
GO:0010628	P	positive regulation of gene expression	9	619	473	28397	0.7	1	// AT3G29575 // AT3G25690 // AT5G60970 // AT5G51100 // AT4G17810 // AT2G30040 // AT5G24660 // AT5G11590 // AT2G20570
GO:0045017	P	glycerolipid biosynthetic process	5	619	200	28397	0.44	1	// AT2G07050 // AT3G51520 // AT5G09960 // AT2G38110 // AT3G52105
GO:0010941	P	regulation of cell death	13	619	405	28397	0.11	1	// AT4G01370 // AT4G21390 // AT2G34770 // AT4G26090 // AT5G60970 // AT3G19970 // AT3G18280 // AT3G04790 // AT5G09650 // AT3G23000 // AT4G01070 // AT3G25780 // AT2G20570
GO:0006733	P	oxidoreduction coenzyme metabolic process	9	619	267	28397	0.14	1	// AT4G31500 // AT1G23740 // AT4G26530 // AT1G13700 // AT3G04790 // AT3G45140 // AT5G17520 // AT5G58770 // AT5G04360
GO:0071310	P	cellular response to organic substance	34	619	1234	28397	0.1	1	// AT2G26040 // AT4G26090 // AT2G27310 // AT2G30040 // AT1G75390 // AT4G18710 // AT3G17860 // AT1G05200 // AT1G78570 // AT3G18050 // AT5G01550 // AT4G21390 // AT1G74670 // AT5G60970 // AT3G19970 // AT2G27040 // AT3G04790 // AT3G23240 // AT4G01370 // AT3G29575 // AT3G07360 // AT4G25960 // AT4G33680 // AT1G12240 // AT5G09650 // AT3G21510 // AT3G25780 // AT1G70940 // AT4G25140 // AT4G30020 // AT5G67…
GO:0010556	P	regulation of macromolecule biosynthetic process	56	619	2491	28397	0.43	1	// AT5G15310 // AT5G51100 // AT4G14550 // AT5G60850 // AT4G00150 // AT2G30040 // AT3G57230 // AT5G24660 // AT2G23290 // AT1G75390 // AT3G16780 // AT3G49950 // AT4G17810 // AT3G18010 // AT3G25690 // AT1G32240 // AT1G69310 // AT2G28200 // AT5G60970 // AT1G51140 // AT4G36750 // AT1G68190 // AT3G23240 // AT5G11590 // AT1G22770 // AT3G52820 // AT1G58100 // AT1G03840 // AT5G45580 // AT4G01370 // AT5G23…
GO:0015698	P	inorganic anion transport	9	619	266	28397	0.14	1	// AT5G14120 // AT3G20660 // AT4G18910 // AT5G13550 // AT1G70230 // AT3G21510 // AT1G73260 // AT5G24030 // AT1G17860
GO:0034613	P	cellular protein localization	17	619	1059	28397	0.92	1	// AT4G01370 // AT4G21390 // AT4G26090 // AT4G25140 // AT5G60970 // AT3G19970 // AT3G18280 // AT3G04790 // AT4G09720 // AT5G09650 // AT4G18710 // AT3G23000 // AT4G01070 // AT3G25780 // AT5G03840 // AT2G24820 // AT2G20570
GO:0051174	P	regulation of phosphorus metabolic process	8	619	231	28397	0.14	1	// AT4G01370 // AT3G25690 // AT5G60970 // AT2G20900 // AT3G21870 // AT1G49620 // AT2G20570 // AT3G19420
GO:0009059	P	macromolecule biosynthetic process	99	619	5312	28397	0.96	1	// AT5G60850 // AT3G16370 // AT2G36080 // AT4G33000 // AT3G49950 // AT2G40620 // AT2G28200 // AT1G51140 // AT3G28760 // AT4G22010 // AT5G23280 // AT5G59010 // AT4G25570 // AT5G08520 // AT5G17520 // AT5G64330 // AT4G26150 // AT5G43270 // AT3G51550 // AT4G37260 // AT4G26530 // AT4G38430 // AT2G30040 // AT4G18240 // AT3G10910 // AT3G18010 // AT1G69310 // AT5G60970 // AT4G36750 // AT1G68190 // AT1G22…
GO:0009117	P	nucleotide metabolic process	20	619	685	28397	0.12	1	// AT4G31500 // AT1G75780 // AT1G23740 // AT4G26530 // AT1G76490 // AT4G25960 // AT4G17360 // AT3G04790 // AT4G09720 // AT3G45140 // AT3G54470 // AT5G17520 // AT3G55510 // AT1G13700 // AT1G69070 // AT5G04360 // AT3G16780 // AT5G39040 // AT4G36020 // AT3G58610
GO:0051172	P	negative regulation of nitrogen compound metabolic process	7	619	415	28397	0.8	1	// AT2G30400 // AT2G27040 // AT4G14550 // AT4G36750 // AT2G36080 // AT3G16780 // AT3G52820
GO:0051173	P	positive regulation of nitrogen compound metabolic process	9	619	480	28397	0.72	1	// AT3G29575 // AT3G25690 // AT5G60970 // AT5G51100 // AT4G17810 // AT2G30040 // AT5G24660 // AT5G11590 // AT2G20570
GO:0006753	P	nucleoside phosphate metabolic process	20	619	687	28397	0.12	1	// AT4G31500 // AT1G75780 // AT1G23740 // AT4G26530 // AT1G76490 // AT4G25960 // AT4G17360 // AT3G04790 // AT4G09720 // AT3G45140 // AT3G54470 // AT5G17520 // AT3G55510 // AT1G13700 // AT1G69070 // AT5G04360 // AT3G16780 // AT5G39040 // AT4G36020 // AT3G58610
GO:0080090	P	regulation of primary metabolic process	66	619	2761	28397	0.24	1	// AT5G15310 // AT5G51100 // AT4G26090 // AT4G14550 // AT5G60850 // AT4G00150 // AT2G30040 // AT3G57230 // AT3G21510 // AT2G23290 // AT1G75390 // AT3G16780 // AT3G49950 // AT4G17810 // AT3G18010 // AT3G25690 // AT1G32240 // AT1G23740 // AT1G69310 // AT2G28200 // AT5G60970 // AT1G51140 // AT4G36750 // AT1G68190 // AT3G23240 // AT5G11590 // AT3G18280 // AT1G22770 // AT4G01070 // AT3G52820 // AT1G58…
GO:0061025	P	membrane fusion	5	619	275	28397	0.72	1	// AT4G32940 // AT4G21390 // AT2G34770 // AT3G19420 // AT3G57230
GO:0061024	P	membrane organization	12	619	543	28397	0.52	1	// AT2G40300 // AT3G25690 // AT4G21390 // AT2G34770 // AT2G07050 // AT5G60970 // AT4G32940 // AT2G20570 // AT3G19420 // AT3G57230 // AT2G45190 // AT3G26710
GO:0006820	P	anion transport	12	619	350	28397	0.089	1	// AT5G14120 // AT3G20660 // AT5G64290 // AT4G18910 // AT5G13550 // AT3G19490 // AT1G70230 // AT3G21510 // AT1G73260 // AT5G24030 // AT5G12860 // AT1G17860
GO:0015979	P	photosynthesis	12	619	435	28397	0.25	1	// AT2G40300 // AT3G25690 // ATCG00530 // AT3G11050 // AT2G45990 // AT3G04790 // AT4G04020 // ATCG00270 // AT5G09650 // AT2G20570 // ATCG00280 // AT3G26710
GO:0009755	P	hormone-mediated signaling pathway	17	619	600	28397	0.17	1	// AT4G01370 // AT5G01550 // AT1G70940 // AT2G26040 // AT1G74670 // AT4G30020 // AT4G25960 // AT2G27310 // AT3G29575 // AT2G30040 // AT3G23240 // AT4G18710 // AT3G21510 // AT4G26150 // AT3G25780 // AT1G78570 // AT3G18050
GO:0010605	P	negative regulation of macromolecule metabolic process	9	619	636	28397	0.93	1	// AT3G16780 // AT2G30400 // AT2G27040 // AT1G76490 // AT4G36750 // AT2G36080 // AT4G14550 // AT3G52820 // AT3G20420
GO:0070727	P	cellular macromolecule localization	19	619	1093	28397	0.87	1	// AT4G31500 // AT4G01370 // AT4G21390 // AT4G26090 // AT4G25140 // AT5G60970 // AT3G19970 // AT3G18280 // AT3G04790 // AT4G09720 // AT3G57230 // AT5G09650 // AT4G18710 // AT3G23000 // AT4G01070 // AT3G25780 // AT5G03840 // AT2G24820 // AT2G20570
GO:0070647	P	protein modification by small protein conjugation or removal	8	619	418	28397	0.69	1	// AT1G61850 // AT2G28200 // AT2G30580 // AT3G07360 // AT4G10160 // AT5G65500 // AT5G64330 // AT4G25140
GO:0018193	P	peptidyl-amino acid modification	10	619	610	28397	0.85	1	// AT3G26380 // AT2G30400 // AT5G59010 // AT4G27570 // AT3G57070 // AT5G45290 // AT5G48570 // AT5G12860 // AT4G25720 // AT4G38690
GO:0048573	P	photoperiodism, flowering	6	619	165	28397	0.16	1	// AT2G28200 // AT1G51140 // AT5G01670 // AT2G33990 // AT1G22770 // AT5G03840
GO:0060255	P	regulation of macromolecule metabolic process	58	619	2829	28397	0.71	1	// AT5G15310 // AT5G51100 // AT1G03840 // AT1G76490 // AT5G60850 // AT4G00150 // AT2G30040 // AT3G57230 // AT5G24660 // AT2G23290 // AT1G75390 // AT3G16780 // AT3G49950 // AT4G17810 // AT3G18010 // AT3G25690 // AT1G32240 // AT1G69310 // AT2G28200 // AT5G60970 // AT1G51140 // AT4G36750 // AT1G68190 // AT3G23240 // AT5G11590 // AT1G22770 // AT3G52820 // AT1G58100 // AT4G14550 // AT5G45580 // AT4G01…
GO:0006769	P	nicotinamide metabolic process	5	619	212	28397	0.49	1	// AT4G26530 // AT5G04360 // AT5G17520 // AT3G04790 // AT1G13700
GO:0030163	P	protein catabolic process	6	619	540	28397	0.98	1	// AT1G75780 // AT3G10050 // AT3G12110 // AT3G22200 // AT3G06860 // AT5G09810
GO:0000910	P	cytokinesis	5	619	235	28397	0.58	1	// AT4G01370 // AT5G55830 // AT2G27040 // AT5G55230 // AT1G49040
GO:0043648	P	dicarboxylic acid metabolic process	5	619	143	28397	0.21	1	// AT4G31500 // AT3G22200 // AT1G77670 // AT1G11790 // AT4G33680
GO:0015706	P	nitrate transport	6	619	207	28397	0.3	1	// AT5G14120 // AT3G20660 // AT1G70230 // AT1G73260 // AT5G24030 // AT1G17860
GO:0006612	P	protein targeting to membrane	12	619	392	28397	0.16	1	// AT4G01370 // AT4G21390 // AT4G26090 // AT5G60970 // AT3G19970 // AT3G18280 // AT3G04790 // AT5G09650 // AT3G23000 // AT4G01070 // AT3G25780 // AT2G20570
GO:0031667	P	response to nutrient levels	7	619	367	28397	0.69	1	// AT3G08860 // AT5G48850 // AT4G37870 // AT3G53420 // AT3G54470 // AT3G52820 // AT3G47340
GO:0042743	P	hydrogen peroxide metabolic process	11	619	335	28397	0.12	1	// AT4G01370 // AT1G61850 // AT4G26090 // AT2G28200 // AT5G60970 // AT5G02790 // AT3G04790 // AT2G46600 // AT5G09650 // AT2G20570 // AT1G47128
GO:0042742	P	defense response to bacterium	12	619	394	28397	0.16	1	// AT4G31500 // AT4G01370 // AT4G11650 // AT1G23740 // AT1G02205 // AT4G26090 // AT2G27040 // AT3G22890 // AT3G04790 // AT3G23400 // AT5G09650 // AT1G73260
GO:0031365	P	N-terminal protein amino acid modification	9	619	533	28397	0.82	1	// AT3G26380 // AT2G30400 // AT5G59010 // AT4G27570 // AT3G57070 // AT5G45290 // AT5G48570 // AT5G12860 // AT4G38690
GO:0048481	P	ovule development	6	619	159	28397	0.14	1	// AT2G40300 // AT4G01370 // AT1G32240 // AT5G60970 // AT3G57230 // AT2G45190
GO:0006163	P	purine nucleotide metabolic process	6	619	217	28397	0.34	1	// AT1G75780 // AT4G17360 // AT4G09720 // AT4G25960 // AT5G39040 // AT3G58610
GO:0016044	P	cellular membrane organization	12	619	543	28397	0.52	1	// AT2G40300 // AT3G25690 // AT4G21390 // AT2G34770 // AT2G07050 // AT5G60970 // AT4G32940 // AT2G20570 // AT3G19420 // AT3G57230 // AT2G45190 // AT3G26710
GO:0016042	P	lipid catabolic process	7	619	262	28397	0.35	1	// AT3G26380 // AT2G26040 // AT3G20660 // AT3G22200 // AT3G06860 // AT2G36080 // AT3G14075
GO:0065003	P	macromolecular complex assembly	11	619	665	28397	0.86	1	// AT2G45990 // AT1G75780 // AT1G15220 // AT3G22200 // AT3G25690 // AT3G06860 // ATCG00270 // AT5G55230 // ATCG00280 // AT3G26710 // AT2G20570
GO:0033014	P	tetrapyrrole biosynthetic process	5	619	160	28397	0.28	1	// AT3G45140 // AT2G07050 // AT1G23740 // AT2G20570 // AT4G26150
GO:0016265	P	death	15	619	500	28397	0.14	1	// AT4G01370 // AT4G21390 // AT2G34770 // AT4G26090 // AT2G39200 // AT5G60970 // AT3G19970 // AT3G18280 // AT3G04790 // AT5G09650 // AT3G23000 // AT1G73260 // AT4G01070 // AT3G25780 // AT2G20570
GO:0009150	P	purine ribonucleotide metabolic process	5	619	184	28397	0.38	1	// AT1G75780 // AT4G17360 // AT4G09720 // AT5G39040 // AT4G25960
GO:0010048	P	vernalization response	5	619	116	28397	0.12	1	// AT5G01670 // AT1G11790 // AT3G18990 // AT2G03710 // AT4G25960
GO:0015931	P	nucleobase, nucleoside, nucleotide and nucleic acid transport	6	619	238	28397	0.42	1	// AT3G17430 // AT1G28230 // AT5G03555 // AT4G24010 // AT3G11320 // AT4G25140
GO:0016311	P	dephosphorylation	5	619	245	28397	0.62	1	// AT4G01370 // AT3G25690 // AT5G60970 // AT3G19420 // AT2G20570
GO:0009790	P	embryonic development	12	619	638	28397	0.73	1	// AT2G40300 // AT3G22490 // AT1G32240 // AT5G13710 // AT1G15220 // AT4G25140 // AT4G21020 // AT2G45190 // AT1G48175 // AT1G11680 // AT5G60970 // AT1G17020
GO:0009793	P	embryonic development ending in seed dormancy	11	619	563	28397	0.68	1	// AT2G40300 // AT3G22490 // AT1G32240 // AT5G13710 // AT4G25140 // AT4G21020 // AT2G45190 // AT1G48175 // AT1G11680 // AT5G60970 // AT1G17020
GO:0006944	P	cellular membrane fusion	5	619	275	28397	0.72	1	// AT4G32940 // AT4G21390 // AT2G34770 // AT3G19420 // AT3G57230
GO:0034645	P	cellular macromolecule biosynthetic process	89	619	5243	28397	1	1	// AT5G60850 // AT2G36080 // AT3G49950 // AT2G40620 // AT2G28200 // AT1G51140 // AT3G28760 // AT5G23280 // AT5G59010 // AT5G08520 // AT5G17520 // AT4G26150 // AT5G43270 // AT3G51550 // AT4G37260 // AT4G26530 // AT2G30040 // AT4G18240 // AT3G10910 // AT3G18010 // AT1G69310 // AT5G60970 // AT4G36750 // AT1G68190 // AT1G22770 // AT3G52820 // AT1G58100 // AT1G08280 // AT5G45290 // AT5G55230 // AT2G24…
GO:0044242	P	cellular lipid catabolic process	6	619	252	28397	0.47	1	// AT3G26380 // AT2G26040 // AT3G20660 // AT3G22200 // AT3G06860 // AT2G36080
GO:0043086	P	negative regulation of catalytic activity	5	619	112	28397	0.11	1	// AT4G30020 // AT2G05920 // AT5G59190 // AT3G19420 // AT1G49620
GO:0018319	P	protein amino acid myristoylation	9	619	529	28397	0.81	1	// AT3G26380 // AT2G30400 // AT5G59010 // AT4G27570 // AT3G57070 // AT5G45290 // AT5G48570 // AT5G12860 // AT4G38690
GO:0010167	P	response to nitrate	5	619	199	28397	0.44	1	// AT5G14120 // AT1G70230 // AT1G17860 // AT1G73260 // AT5G24030
GO:0009555	P	pollen development	11	619	322	28397	0.1	1	// AT4G01370 // AT1G18750 // AT4G33790 // AT3G57230 // AT2G19070 // AT2G27040 // AT1G65060 // AT5G64510 // AT2G07050 // AT5G52560 // AT2G13680
GO:0000041	P	transition metal ion transport	5	619	243	28397	0.61	1	// AT2G40300 // AT3G53420 // AT3G11050 // AT3G21510 // AT5G06740
GO:0022613	P	ribonucleoprotein complex biogenesis	5	619	447	28397	0.97	1	// AT3G25690 // AT5G51100 // AT3G16780 // AT2G20570 // AT3G26710
GO:0046467	P	membrane lipid biosynthetic process	5	619	149	28397	0.23	1	// AT4G12110 // AT5G21105 // AT4G18240 // AT3G52820 // AT3G13620
GO:0022611	P	dormancy process	6	619	158	28397	0.14	1	// AT1G32240 // AT1G74670 // AT4G25140 // AT2G45190 // AT3G18050 // AT1G17020
GO:0008380	P	RNA splicing	6	619	302	28397	0.64	1	// AT4G12110 // AT2G05920 // AT2G33990 // AT3G57050 // AT1G11680 // AT5G11720
GO:0045595	P	regulation of cell differentiation	5	619	136	28397	0.18	1	// AT1G60420 // AT4G38430 // AT2G13680 // AT2G03710 // AT4G00150
GO:0045893	P	positive regulation of transcription, DNA-dependent	9	619	467	28397	0.69	1	// AT3G29575 // AT3G25690 // AT5G60970 // AT5G51100 // AT4G17810 // AT2G30040 // AT5G24660 // AT5G11590 // AT2G20570
GO:0051093	P	negative regulation of developmental process	5	619	154	28397	0.25	1	// AT5G03840 // AT4G26150 // AT2G20570 // AT2G03710 // AT4G00150
GO:0006461	P	protein complex assembly	11	619	577	28397	0.71	1	// AT2G45990 // AT1G75780 // AT1G15220 // AT3G22200 // AT3G25690 // AT3G06860 // ATCG00270 // AT5G55230 // ATCG00280 // AT3G26710 // AT2G20570
GO:0032268	P	regulation of cellular protein metabolic process	5	619	215	28397	0.51	1	// AT4G01370 // AT3G25690 // AT5G60970 // AT4G17810 // AT2G20570
GO:0007568	P	aging	5	619	145	28397	0.22	1	// AT4G14880 // AT2G39200 // AT3G08860 // AT1G17020 // AT5G20250
GO:0007243	P	protein kinase cascade	8	619	223	28397	0.12	1	// AT4G01370 // AT4G26090 // AT1G35710 // AT5G60970 // AT3G04790 // AT5G09650 // AT2G20570 // AT3G19420
GO:0043170	P	macromolecule metabolic process	196	619	9246	28397	0.7	1	// AT1G61850 // AT4G03210 // AT1G76490 // AT5G60850 // AT3G16370 // AT2G36080 // AT4G33000 // AT3G49950 // AT1G18660 // AT3G66654 // AT5G01550 // AT2G40620 // AT2G16250 // AT2G28200 // AT3G20420 // AT1G51140 // AT3G28760 // AT4G22010 // AT3G02110 // AT1G48480 // AT5G14210 // AT4G04850 // AT5G04360 // AT5G23280 // AT4G10160 // AT3G08600 // AT5G59010 // AT2G19130 // AT3G55510 // AT1G25510 // AT4G25…
GO:0045941	P	positive regulation of transcription	9	619	467	28397	0.69	1	// AT3G29575 // AT3G25690 // AT5G60970 // AT5G51100 // AT4G17810 // AT2G30040 // AT5G24660 // AT5G11590 // AT2G20570
GO:0000226	P	microtubule cytoskeleton organization	7	619	246	28397	0.3	1	// AT4G01370 // AT2G27040 // AT4G30020 // AT5G55230 // AT5G55830 // AT3G07990 // AT1G49040
GO:0034976	P	response to endoplasmic reticulum stress	6	619	352	28397	0.78	1	// AT4G01370 // AT5G64510 // AT1G75390 // AT2G27920 // AT5G48570 // AT1G17860
GO:0048440	P	carpel development	9	619	258	28397	0.12	1	// AT2G40300 // AT4G01370 // AT1G32240 // AT1G11790 // AT5G60970 // AT2G03710 // AT3G57230 // AT4G25960 // AT2G45190
GO:0006650	P	glycerophospholipid metabolic process	6	619	240	28397	0.43	1	// AT3G52105 // AT1G60890 // AT2G38110 // AT2G07050 // AT3G19420 // AT5G09960
GO:0048444	P	floral organ morphogenesis	5	619	233	28397	0.58	1	// AT2G27040 // AT2G45190 // AT5G03680 // AT5G53390 // AT1G63650
GO:0031328	P	positive regulation of cellular biosynthetic process	15	619	600	28397	0.34	1	// AT3G29575 // AT3G25690 // AT4G26090 // AT5G60970 // AT5G51100 // AT3G18280 // AT2G30040 // AT5G24660 // AT5G11590 // AT3G23000 // AT4G01070 // AT5G54160 // AT4G34050 // AT4G17810 // AT2G20570
GO:0031327	P	negative regulation of cellular biosynthetic process	8	619	425	28397	0.71	1	// AT5G42750 // AT2G30400 // AT2G27040 // AT4G14550 // AT4G36750 // AT2G36080 // AT3G16780 // AT3G52820
GO:0031326	P	regulation of cellular biosynthetic process	63	619	2631	28397	0.24	1	// AT5G15310 // AT5G51100 // AT4G26090 // AT4G14550 // AT5G60850 // AT4G00150 // AT2G30040 // AT3G57230 // AT5G24660 // AT2G23290 // AT1G75390 // AT3G16780 // AT3G49950 // AT4G17810 // AT3G18010 // AT3G25690 // AT1G32240 // AT1G69310 // AT2G28200 // AT5G60970 // AT1G51140 // AT4G36750 // AT1G68190 // AT3G23240 // AT5G11590 // AT3G18280 // AT1G22770 // AT4G01070 // AT3G52820 // AT1G58100 // AT1G03…
GO:0031325	P	positive regulation of cellular metabolic process	15	619	615	28397	0.37	1	// AT3G29575 // AT3G25690 // AT4G26090 // AT5G60970 // AT5G51100 // AT3G18280 // AT2G30040 // AT5G24660 // AT5G11590 // AT3G23000 // AT4G01070 // AT5G54160 // AT4G34050 // AT4G17810 // AT2G20570
GO:0031324	P	negative regulation of cellular metabolic process	9	619	449	28397	0.64	1	// AT5G42750 // AT2G30400 // AT2G27040 // AT4G14550 // AT4G36750 // AT4G04020 // AT2G36080 // AT3G16780 // AT3G52820
GO:0031323	P	regulation of cellular metabolic process	71	619	2928	28397	0.19	1	// AT5G15310 // AT5G51100 // AT4G26090 // AT4G14550 // AT2G20900 // AT5G60850 // AT4G00150 // AT2G30040 // AT3G57230 // AT3G21510 // AT2G23290 // AT1G75390 // AT3G16780 // AT3G49950 // AT4G17810 // AT3G18010 // AT3G25690 // AT1G32240 // AT1G69310 // AT2G28200 // AT5G60970 // AT1G51140 // AT4G36750 // AT3G04790 // AT1G68190 // AT3G23240 // AT5G11590 // AT3G18280 // AT1G22770 // AT4G01070 // AT3G52…
GO:0071496	P	cellular response to external stimulus	11	619	389	28397	0.24	1	// AT3G08860 // AT1G70820 // AT5G48850 // AT3G20660 // AT4G37870 // AT3G53420 // AT4G36250 // AT3G54470 // AT1G05200 // AT3G52820 // AT3G47340
GO:0009626	P	plant-type hypersensitive response	12	619	401	28397	0.18	1	// AT4G01370 // AT4G21390 // AT4G26090 // AT5G60970 // AT3G19970 // AT3G18280 // AT3G04790 // AT5G09650 // AT3G23000 // AT4G01070 // AT3G25780 // AT2G20570
GO:0048580	P	regulation of post-embryonic development	12	619	459	28397	0.31	1	// AT3G47620 // AT2G20570 // AT4G25140 // AT2G45190 // AT2G27040 // AT1G63650 // AT5G03680 // AT3G21510 // AT1G22770 // AT4G26150 // AT5G03840 // AT3G18990
GO:0019684	P	photosynthesis, light reaction	10	619	333	28397	0.2	1	// AT3G25690 // ATCG00530 // AT2G45990 // AT3G04790 // AT4G04020 // ATCG00270 // AT5G09650 // AT2G20570 // ATCG00280 // AT3G26710
GO:0010467	P	gene expression	69	619	4766	28397	1	1	// AT5G15310 // AT5G51100 // AT1G03840 // AT1G76490 // AT2G05920 // AT5G60850 // AT4G00150 // AT2G30040 // AT3G57230 // AT5G24660 // AT2G23290 // AT3G57670 // AT1G75390 // ATCG00280 // AT3G16780 // AT3G49950 // AT1G11680 // AT4G17810 // AT5G11720 // AT3G57050 // AT3G25690 // AT1G32240 // AT1G69310 // AT2G28200 // AT5G60970 // AT1G51140 // AT4G36750 // AT3G18010 // ATCG00270 // AT2G33990 // AT5G11…
GO:0010468	P	regulation of gene expression	57	619	2695	28397	0.61	1	// AT5G15310 // AT5G51100 // AT1G03840 // AT1G76490 // AT5G60850 // AT4G00150 // AT2G30040 // AT3G57230 // AT5G24660 // AT2G23290 // AT1G75390 // AT3G16780 // AT3G49950 // AT4G17810 // AT3G18010 // AT3G25690 // AT1G32240 // AT1G69310 // AT2G28200 // AT5G60970 // AT1G51140 // AT4G36750 // AT1G68190 // AT3G23240 // AT5G11590 // AT1G22770 // AT3G52820 // AT1G58100 // AT4G14550 // AT5G45580 // AT4G01…
GO:0048193	P	Golgi vesicle transport	5	619	327	28397	0.84	1	// AT4G32940 // AT2G34770 // AT3G51550 // AT3G19420 // AT5G55230
GO:0044265	P	cellular macromolecule catabolic process	27	619	1208	28397	0.48	1	// AT5G03040 // AT5G20710 // AT1G11840 // AT3G12110 // AT3G53420 // AT4G26530 // AT1G14520 // AT3G22200 // AT3G22890 // AT4G18710 // AT3G06860 // AT3G58610 // AT3G26380 // AT1G75780 // AT3G10050 // AT4G17260 // AT3G04790 // AT1G47128 // AT4G01370 // AT4G14880 // AT4G36360 // AT5G04360 // AT3G22960 // AT5G17520 // AT5G09810 // AT1G13700 // AT3G51550
GO:0007017	P	microtubule-based process	9	619	313	28397	0.25	1	// AT4G01370 // AT1G75780 // AT2G27040 // AT4G30020 // AT5G55230 // AT4G27360 // AT5G55830 // AT3G07990 // AT1G49040
GO:0007010	P	cytoskeleton organization	15	619	507	28397	0.15	1	// AT4G01370 // AT1G75780 // AT3G10050 // AT2G25050 // AT3G12110 // AT2G27040 // AT4G30020 // AT4G38470 // AT5G12330 // AT5G09810 // AT5G55230 // AT5G55830 // AT3G07990 // AT5G67470 // AT1G49040
GO:0044085	P	cellular component biogenesis	28	619	1480	28397	0.8	1	// AT5G44670 // AT1G15220 // AT5G25820 // AT2G05920 // AT3G22200 // AT3G16370 // AT3G10910 // AT3G16780 // AT3G25690 // AT1G75780 // AT5G51100 // AT3G06860 // ATCG00270 // AT2G13680 // AT2G45990 // AT3G08600 // AT4G36360 // AT1G65060 // AT5G55230 // AT5G12860 // AT3G26710 // AT3G22960 // AT4G25140 // AT2G27040 // AT2G19070 // AT5G64330 // AT2G20570 // ATCG00280
GO:0002252	P	immune effector process	5	619	273	28397	0.71	1	// AT2G39200 // AT3G20420 // AT2G27310 // AT2G27040 // AT4G21390
GO:0015031	P	protein transport	18	619	1160	28397	0.95	1	// AT4G01370 // AT4G21390 // AT4G26090 // AT4G25140 // AT5G60970 // AT4G01070 // AT3G19970 // AT3G18280 // AT3G04790 // AT4G09720 // AT5G09650 // AT4G18710 // AT3G23000 // AT4G16160 // AT3G25780 // AT5G03840 // AT2G24820 // AT2G20570
GO:0009627	P	systemic acquired resistance	11	619	445	28397	0.38	1	// AT1G44350 // AT4G01370 // AT1G13750 // AT4G26090 // AT5G60970 // AT4G33680 // AT3G04790 // AT5G09650 // AT2G20570 // AT2G27920 // AT3G14470
GO:0003824	F	catalytic activity	293	619	8787	28397	2.8e-17	2.1e-14	// AT4G31500 // AT1G11820 // AT1G61850 // AT3G55260 // AT4G03210 // AT4G26090 // AT4G30960 // AT1G76490 // AT3G61220 // AT2G46210 // AT3G48310 // AT3G16370 // AT4G33680 // AT5G02750 // AT1G70580 // AT5G25110 // AT1G18660 // AT3G66654 // AT1G76790 // AT4G17260 // AT5G06900 // AT1G23740 // AT2G16250 // AT2G23180 // AT3G20420 // AT1G77670 // AT2G28630 // AT3G28760 // AT4G22010 // AT5G24900 // AT2G26…
GO:0016491	F	oxidoreductase activity	73	619	1691	28397	4.8e-08	1.8e-05	// AT4G31500 // AT3G48310 // AT4G33790 // AT5G58530 // AT1G15220 // AT3G19000 // AT1G76490 // AT3G11050 // AT2G46210 // AT1G79870 // AT4G23340 // AT4G21960 // AT3G21420 // AT5G18170 // AT1G78570 // AT1G11680 // AT2G23910 // AT2G47140 // AT3G26330 // AT5G13700 // AT1G23740 // AT1G14520 // AT2G34770 // AT1G13710 // AT4G17260 // AT5G51100 // AT4G36750 // AT3G51680 // AT3G06860 // AT5G01670 // AT3G28…
GO:0016740	F	transferase activity	106	619	3012	28397	8.6e-07	0.00022	// AT4G03210 // AT2G20900 // AT1G70580 // AT1G76790 // AT2G16250 // AT1G77670 // AT2G28630 // AT2G39750 // AT1G48480 // AT1G31850 // AT3G21870 // AT5G59010 // AT4G33680 // AT3G54470 // AT5G52560 // AT3G26700 // AT2G38110 // AT1G56600 // AT2G47180 // AT3G51550 // AT1G36370 // AT3G22200 // AT1G70250 // AT3G06483 // AT5G65500 // AT4G18240 // AT1G29750 // AT1G35710 // AT5G25110 // AT5G14210 // AT4G29…
GO:0022857	F	transmembrane transporter activity	45	619	1020	28397	1.2e-05	0.0023	// AT5G47560 // AT5G10490 // AT3G20660 // AT3G17430 // AT3G53420 // AT5G64290 // AT5G37820 // AT4G18910 // AT3G23560 // AT1G64780 // AT1G05200 // AT1G16310 // AT4G24120 // AT5G23810 // AT4G35100 // AT1G28230 // AT4G18160 // AT5G52450 // AT1G76520 // AT3G19490 // AT5G15240 // AT2G26910 // AT3G16240 // AT5G39040 // AT1G70330 // AT4G00630 // AT3G18830 // AT5G55470 // AT3G13620 // AT1G75630 // AT5G03…
GO:0022891	F	substrate-specific transmembrane transporter activity	38	619	828	28397	2.6e-05	0.004	// AT5G10490 // AT3G20660 // AT3G17430 // AT3G53420 // AT5G64290 // AT5G37820 // AT4G18910 // AT1G64780 // AT1G05200 // AT1G16310 // AT4G24120 // AT5G23810 // AT4G35100 // AT1G28230 // AT4G18160 // AT1G76520 // AT3G19490 // AT5G15240 // AT3G16240 // AT1G70330 // AT4G00630 // AT3G18830 // AT3G13620 // AT5G55470 // AT5G47560 // AT3G11320 // AT5G03555 // AT5G12860 // AT2G37170 // AT5G18840 // AT1G70…
GO:0022892	F	substrate-specific transporter activity	40	619	957	28397	0.00011	0.011	// AT5G10490 // AT3G20660 // AT3G17430 // AT3G53420 // AT5G64290 // AT5G37820 // AT4G18910 // AT1G64780 // AT1G05200 // AT4G10770 // AT1G16310 // AT4G24120 // AT5G23810 // AT4G35100 // AT1G28230 // AT4G18160 // AT1G76520 // AT3G19490 // AT5G15240 // AT3G16240 // AT5G39040 // AT1G70330 // AT4G00630 // AT3G18830 // AT3G13620 // AT5G55470 // AT5G47560 // AT3G11320 // AT5G03555 // AT5G12860 // AT2G37…
GO:0070279	F	vitamin B6 binding	10	619	103	28397	0.00016	0.011	// AT3G08860 // AT1G36370 // AT3G10050 // AT4G14880 // AT3G22200 // AT1G77670 // AT5G51920 // AT3G57050 // AT1G70580 // AT4G33680
GO:0008194	F	UDP-glycosyltransferase activity	16	619	239	28397	0.00013	0.011	// AT2G15490 // AT5G12890 // AT2G43840 // AT4G15550 // AT4G34131 // AT1G56600 // AT2G47180 // AT3G15350 // AT3G02100 // AT2G32530 // AT4G01070 // AT2G23260 // AT4G24010 // AT3G62660 // AT3G16520 // AT2G13680
GO:0005215	F	transporter activity	50	619	1300	28397	0.00012	0.011	// AT5G47560 // AT5G10490 // AT3G20660 // AT3G17430 // AT3G53420 // AT5G24030 // AT5G37820 // AT4G18910 // AT3G23560 // AT1G64780 // AT1G05200 // AT4G10770 // AT1G16310 // AT4G24120 // AT5G23810 // AT5G46800 // AT4G35100 // AT1G28230 // AT5G55470 // AT4G18160 // AT5G52450 // AT1G76520 // AT3G19490 // AT5G15240 // AT2G26910 // AT3G16240 // AT5G39040 // AT1G70330 // AT4G00630 // AT3G18830 // AT5G64…
GO:0030170	F	pyridoxal phosphate binding	10	619	103	28397	0.00016	0.011	// AT3G08860 // AT1G36370 // AT3G10050 // AT4G14880 // AT3G22200 // AT1G77670 // AT5G51920 // AT3G57050 // AT1G70580 // AT4G33680
GO:0019842	F	vitamin binding	12	619	144	28397	0.00014	0.011	// AT3G08860 // AT1G36370 // AT3G10050 // AT4G14880 // AT2G20830 // AT3G22200 // AT1G77670 // AT3G48560 // AT5G51920 // AT3G57050 // AT1G70580 // AT4G33680
GO:0005372	F	water transmembrane transporter activity	6	619	37	28397	0.00029	0.017	// AT3G53420 // AT5G37820 // AT4G18910 // AT4G35100 // AT3G16240 // AT2G37170
GO:0015250	F	water channel activity	6	619	37	28397	0.00029	0.017	// AT3G53420 // AT5G37820 // AT4G18910 // AT4G35100 // AT3G16240 // AT2G37170
GO:0046943	F	carboxylic acid transmembrane transporter activity	9	619	92	28397	0.00032	0.017	// AT5G23810 // AT3G13620 // AT4G16160 // AT5G64290 // AT5G47560 // AT3G19490 // AT5G15240 // AT3G30390 // AT5G12860
GO:0005506	F	iron ion binding	24	619	499	28397	0.00042	0.021	// AT4G31500 // AT3G48310 // AT3G19000 // AT3G11050 // AT2G46210 // AT1G14520 // AT5G05260 // AT4G25700 // AT1G11680 // AT5G53560 // AT2G34770 // AT1G13710 // AT5G24900 // AT2G45550 // AT2G23180 // AT2G32720 // AT2G40300 // AT5G06900 // AT1G77760 // AT1G02205 // AT5G67400 // AT4G12110 // AT3G26330 // AT4G21960
GO:0005342	F	organic acid transmembrane transporter activity	9	619	98	28397	0.00048	0.023	// AT5G23810 // AT3G13620 // AT4G16160 // AT5G64290 // AT5G47560 // AT3G19490 // AT5G15240 // AT3G30390 // AT5G12860
GO:0016758	F	transferase activity, transferring hexosyl groups	20	619	396	28397	0.0007	0.031	// AT4G03210 // AT2G15490 // AT5G12890 // AT2G13680 // AT2G43840 // AT4G15550 // AT4G34131 // AT4G27570 // AT1G56600 // AT4G18240 // AT2G47180 // AT3G15350 // AT3G02100 // AT2G32530 // AT4G01070 // AT2G23260 // AT4G24010 // AT3G62660 // AT3G16520 // AT2G22590
GO:0016757	F	transferase activity, transferring glycosyl groups	26	619	596	28397	0.00098	0.041	// AT4G03210 // AT2G15490 // AT4G18240 // AT4G24010 // AT3G16520 // AT3G21190 // AT4G34131 // AT4G27570 // AT2G13680 // AT4G01070 // AT2G23260 // AT5G41460 // AT2G43840 // AT2G37580 // AT1G08280 // AT4G15550 // AT3G54470 // AT3G15350 // AT2G22590 // AT3G62660 // AT1G11170 // AT1G56600 // AT2G47180 // AT5G12890 // AT3G02100 // AT2G32530
GO:0022804	F	active transmembrane transporter activity	26	619	598	28397	0.001	0.041	// AT3G20660 // AT5G64290 // AT3G23560 // AT5G23810 // AT5G52450 // AT1G76520 // AT5G15240 // AT2G26910 // AT3G16240 // AT5G39040 // AT1G70330 // AT4G04850 // AT3G18830 // AT3G13620 // AT5G55470 // AT5G47560 // AT3G30390 // AT5G12860 // AT5G18840 // AT1G70940 // AT4G16160 // AT5G13550 // AT5G06530 // AT3G19490 // AT4G00630 // AT4G25960
GO:0015291	F	secondary active transmembrane transporter activity	16	619	297	28397	0.0012	0.047	// AT5G18840 // AT1G70940 // AT5G64290 // AT3G20660 // AT4G04850 // AT3G18830 // AT5G47560 // AT5G52450 // AT1G76520 // AT3G19490 // AT5G13550 // AT3G23560 // AT5G55470 // AT5G12860 // AT1G70330 // AT4G00630
GO:0035251	F	UDP-glucosyltransferase activity	9	619	114	28397	0.0013	0.048	// AT2G15490 // AT2G43840 // AT4G34131 // AT4G24010 // AT2G13680 // AT2G32530 // AT4G01070 // AT2G23260 // AT3G16520
GO:0046527	F	glucosyltransferase activity	10	619	142	28397	0.0016	0.056	// AT2G15490 // AT2G43840 // AT4G34131 // AT4G18240 // AT4G24010 // AT2G13680 // AT2G32530 // AT4G01070 // AT2G23260 // AT3G16520
GO:0022838	F	substrate-specific channel activity	9	619	124	28397	0.0023	0.067	// AT5G10490 // AT3G53420 // AT5G37820 // AT4G18910 // AT4G18160 // AT4G35100 // AT1G05200 // AT3G16240 // AT2G37170
GO:0015267	F	channel activity	9	619	125	28397	0.0024	0.067	// AT5G10490 // AT3G53420 // AT5G37820 // AT4G18910 // AT4G18160 // AT4G35100 // AT1G05200 // AT3G16240 // AT2G37170
GO:0005275	F	amine transmembrane transporter activity	7	619	77	28397	0.0021	0.067	// AT5G23810 // AT3G13620 // AT4G16160 // AT5G64290 // AT5G15240 // AT3G30390 // AT3G16240
GO:0022803	F	passive transmembrane transporter activity	9	619	125	28397	0.0024	0.067	// AT5G10490 // AT3G53420 // AT5G37820 // AT4G18910 // AT4G18160 // AT4G35100 // AT1G05200 // AT3G16240 // AT2G37170
GO:0016829	F	lyase activity	17	619	347	28397	0.0023	0.067	// AT1G72970 // AT3G10050 // AT4G37870 // AT1G11790 // AT3G62830 // AT4G14880 // AT4G26530 // AT5G59750 // AT1G77670 // AT1G11840 // AT3G48560 // AT3G54470 // AT3G06860 // AT1G70580 // AT1G78570 // AT5G64300 // AT3G57050
GO:0004553	F	hydrolase activity, hydrolyzing O-glycosyl compounds	19	619	423	28397	0.0033	0.09	// AT1G11820 // AT3G26380 // AT5G20710 // AT3G55260 // AT4G03210 // AT3G06770 // AT4G23500 // AT4G36360 // AT2G32290 // AT1G78060 // AT3G13560 // AT5G20250 // AT2G32990 // AT1G12240 // AT5G34940 // AT5G04360 // AT5G66150 // AT2G43870 // AT5G11720
GO:0015075	F	ion transmembrane transporter activity	24	619	588	28397	0.0034	0.09	// AT5G10490 // AT3G20660 // AT3G17430 // AT5G64290 // AT4G18910 // AT1G05200 // AT1G16310 // AT4G24120 // AT4G18160 // AT1G76520 // AT4G04850 // AT3G18830 // AT3G13620 // AT5G55470 // AT5G47560 // AT3G11320 // AT5G12860 // AT5G18840 // AT1G70940 // AT5G13550 // AT3G19490 // AT4G00630 // AT1G75630 // AT1G64780
GO:0004702	F	receptor signaling protein serine/threonine kinase activity	5	619	45	28397	0.0042	0.096	// AT4G01370 // AT1G29750 // AT1G70250 // AT4G21380 // AT1G66150
GO:0030246	F	carbohydrate binding	11	619	190	28397	0.0041	0.096	// AT5G20710 // AT4G21380 // AT4G21390 // AT5G15140 // AT4G36360 // AT2G19130 // AT1G12710 // AT3G47800 // AT1G11410 // AT5G06740 // AT5G66150
GO:0016830	F	carbon-carbon lyase activity	8	619	110	28397	0.0039	0.096	// AT4G37870 // AT3G62830 // AT4G26530 // AT5G59750 // AT3G48560 // AT1G72970 // AT3G54470 // AT5G64300
GO:0005057	F	receptor signaling protein activity	5	619	45	28397	0.0042	0.096	// AT4G01370 // AT1G29750 // AT1G70250 // AT4G21380 // AT1G66150
GO:0043167	F	ion binding	87	619	3030	28397	0.0055	0.12	// AT4G31500 // AT1G72610 // AT3G48310 // AT3G55260 // AT4G08570 // AT2G46210 // AT5G60850 // AT4G33000 // AT5G02750 // AT1G18660 // AT1G23740 // AT2G28200 // AT4G22010 // AT4G10160 // AT4G33680 // AT1G51090 // AT5G67400 // AT2G30580 // AT3G08840 // AT2G02080 // AT4G26150 // AT1G48175 // AT5G20710 // AT1G11840 // AT3G11050 // AT3G22200 // AT3G10910 // AT5G18170 // AT2G32300 // AT3G58610 // AT2G05…
GO:0015171	F	amino acid transmembrane transporter activity	6	619	70	28397	0.0057	0.12	// AT5G23810 // AT3G13620 // AT4G16160 // AT5G64290 // AT5G15240 // AT3G30390
GO:0043169	F	cation binding	87	619	3029	28397	0.0055	0.12	// AT4G31500 // AT1G72610 // AT3G48310 // AT3G55260 // AT4G08570 // AT2G46210 // AT5G60850 // AT4G33000 // AT5G02750 // AT1G18660 // AT1G23740 // AT2G28200 // AT4G22010 // AT4G10160 // AT4G33680 // AT1G51090 // AT5G67400 // AT2G30580 // AT3G08840 // AT2G02080 // AT4G26150 // AT1G48175 // AT5G20710 // AT1G11840 // AT3G11050 // AT3G22200 // AT3G10910 // AT5G18170 // AT2G32300 // AT3G58610 // AT2G05…
GO:0048037	F	cofactor binding	20	619	479	28397	0.0057	0.12	// AT3G08860 // AT1G77760 // AT3G10050 // AT4G14880 // AT4G36750 // AT1G76490 // AT3G22200 // AT1G77670 // AT3G06860 // AT3G48560 // AT5G13700 // AT5G51920 // AT3G58610 // AT4G33680 // AT1G72970 // AT1G70580 // AT1G78570 // AT1G36370 // AT2G23910 // AT3G57050
GO:0016798	F	hydrolase activity, acting on glycosyl bonds	19	619	448	28397	0.0059	0.12	// AT1G11820 // AT3G26380 // AT5G20710 // AT3G55260 // AT4G03210 // AT3G06770 // AT4G23500 // AT4G36360 // AT2G32290 // AT1G78060 // AT3G13560 // AT5G20250 // AT2G32990 // AT1G12240 // AT5G34940 // AT5G04360 // AT5G66150 // AT2G43870 // AT5G11720
GO:0016769	F	transferase activity, transferring nitrogenous groups	5	619	53	28397	0.0079	0.15	// AT3G08860 // AT1G70580 // AT3G22200 // AT1G77670 // AT4G33680
GO:0016705	F	oxidoreductase activity, acting on paired donors, with incorporation or reduction of molecular oxygen	19	619	462	28397	0.008	0.15	// AT4G31500 // AT3G48310 // AT5G06900 // AT4G12110 // AT3G19000 // AT2G46210 // AT3G12120 // AT5G67030 // AT4G23340 // AT3G26330 // AT1G13710 // AT4G21200 // AT5G24900 // AT3G21420 // AT2G45550 // AT5G05260 // AT1G11680 // AT2G23180 // AT1G17020
GO:0008483	F	transaminase activity	5	619	53	28397	0.0079	0.15	// AT3G08860 // AT1G70580 // AT3G22200 // AT1G77670 // AT4G33680
GO:0005515	F	protein binding	78	619	2709	28397	0.008	0.15	// AT3G52870 // AT5G03040 // AT2G26040 // AT1G03840 // AT4G26090 // AT3G49260 // AT3G53420 // AT2G39200 // AT1G76490 // AT2G05920 // AT5G59190 // AT1G10350 // AT4G00150 // AT1G75390 // AT4G33000 // AT4G18710 // AT3G58480 // AT3G17860 // AT1G05200 // AT5G56540 // AT3G14470 // AT1G76790 // AT5G55230 // AT2G40620 // AT2G46600 // AT1G15220 // AT3G14200 // AT4G35100 // AT5G51100 // AT2G27040 // AT5G12…
GO:0016709	F	oxidoreductase activity, acting on paired donors, with incorporation or reduction of molecular oxygen, NADH or NADPH as one donor, and incorporation of one atom of oxygen	5	619	55	28397	0.0091	0.16	// AT4G31500 // AT4G12110 // AT1G11680 // AT5G67030 // AT5G05260
GO:0004620	F	phospholipase activity	5	619	57	28397	0.01	0.17	// AT4G36945 // AT3G54950 // AT1G61850 // AT2G06925 // AT4G38690
GO:0020037	F	heme binding	16	619	373	28397	0.01	0.17	// AT4G31500 // AT3G48310 // AT1G77760 // AT5G24900 // AT5G67400 // AT1G13710 // AT5G06900 // AT2G46210 // AT5G05260 // AT3G26330 // AT4G21960 // AT2G45550 // AT5G53560 // AT1G11680 // AT2G23180 // AT2G32720
GO:0046906	F	tetrapyrrole binding	17	619	407	28397	0.01	0.17	// AT4G31500 // AT3G48310 // AT1G77760 // AT5G24900 // AT5G67400 // AT1G13710 // AT1G11680 // AT5G06900 // AT2G46210 // AT5G05260 // AT3G26330 // AT4G21960 // AT2G45550 // AT5G53560 // ATCG00280 // AT2G23180 // AT2G32720
GO:0015300	F	solute:solute antiporter activity	6	619	80	28397	0.01	0.17	// AT5G55470 // AT5G64290 // AT3G19490 // AT4G00630 // AT5G12860 // AT4G04850
GO:0016787	F	hydrolase activity	86	619	3099	28397	0.013	0.21	// AT1G11820 // AT1G61850 // AT3G55260 // AT4G03210 // AT4G26090 // AT3G16370 // AT1G18660 // AT1G13750 // AT3G20420 // AT2G26910 // AT3G02110 // AT1G25510 // AT1G47480 // AT2G37010 // AT2G06925 // AT3G12700 // AT3G07990 // AT4G25960 // AT1G09850 // AT1G48175 // AT1G44350 // AT5G20710 // AT3G06770 // AT1G79790 // AT2G05920 // AT2G23540 // AT2G38110 // AT5G33370 // AT5G11720 // AT3G50440 // AT1G26…
GO:0046872	F	metal ion binding	80	619	2853	28397	0.013	0.21	// AT4G31500 // AT1G72610 // AT3G48310 // AT4G08570 // AT1G11840 // AT3G19000 // AT1G14520 // AT3G11050 // AT2G46210 // AT5G60850 // AT1G02205 // AT2G46600 // AT5G05810 // AT4G33000 // AT1G48175 // AT3G10910 // AT5G02750 // AT4G01850 // AT5G09650 // AT5G18170 // AT4G36020 // AT1G18660 // AT3G58610 // AT5G53560 // AT5G06900 // AT1G23740 // AT2G34770 // AT2G28200 // AT1G13710 // AT2G23180 // AT1G72…
GO:0004497	F	monooxygenase activity	7	619	112	28397	0.014	0.21	// AT4G31500 // AT4G12110 // AT5G67030 // AT5G05260 // AT4G25700 // AT2G24820 // AT1G11680
GO:0005488	F	binding	272	619	11247	28397	0.017	0.24	// AT4G31500 // AT1G72610 // AT3G48310 // AT3G55260 // AT4G08570 // AT4G26090 // AT4G30960 // AT1G76490 // AT3G61220 // AT2G46210 // AT5G60850 // AT2G32300 // AT2G33720 // AT2G36080 // AT4G33000 // AT4G33680 // AT5G02750 // AT1G70580 // AT3G49950 // AT1G18660 // AT1G76790 // AT5G55230 // AT2G40620 // AT1G23740 // AT2G16250 // AT2G28200 // AT4G35100 // AT2G23180 // AT3G20420 // AT2G10940 // AT1G77…
GO:0016301	F	kinase activity	42	619	1356	28397	0.017	0.24	// AT4G01370 // AT2G20900 // AT3G21870 // AT3G06483 // AT5G65500 // AT4G18710 // AT1G11410 // AT1G29750 // AT5G55830 // AT3G26700 // AT5G01550 // AT4G21410 // AT4G21390 // AT2G16250 // AT1G35710 // AT3G24190 // AT5G25110 // AT5G14210 // AT5G59010 // AT1G48480 // AT1G49730 // AT1G06750 // AT5G39000 // AT1G47890 // AT5G06740 // AT2G19130 // AT4G30960 // AT3G13690 // AT3G23000 // AT3G20200 // AT1G70…
GO:0008509	F	anion transmembrane transporter activity	7	619	117	28397	0.017	0.24	// AT5G47560 // AT3G17430 // AT5G64290 // AT4G18910 // AT5G13550 // AT5G12860 // AT3G11320
GO:0046914	F	transition metal ion binding	66	619	2313	28397	0.017	0.24	// AT4G31500 // AT1G72610 // AT3G48310 // AT3G19000 // AT1G14520 // AT3G11050 // AT2G46210 // AT5G60850 // AT1G02205 // AT5G05260 // AT5G05810 // AT4G21960 // AT3G10910 // AT5G02750 // AT4G01850 // AT5G18170 // AT4G36020 // AT1G18660 // AT3G58610 // AT5G53560 // AT1G23740 // AT2G34770 // AT2G28200 // AT1G13710 // AT1G11680 // AT2G32300 // AT4G22010 // AT5G24900 // AT5G01040 // AT5G21105 // AT2G45…
GO:0004674	F	protein serine/threonine kinase activity	31	619	940	28397	0.018	0.24	// AT4G01370 // AT1G70250 // AT2G30040 // AT4G18710 // AT1G11410 // AT1G29750 // AT5G55830 // AT3G26700 // AT5G01550 // AT4G21410 // AT4G21390 // AT2G16250 // AT1G35710 // AT5G25110 // AT5G14210 // AT1G48480 // AT1G49730 // AT5G39000 // AT3G21870 // AT5G06740 // AT2G19130 // AT4G30960 // AT3G13690 // AT3G23000 // AT3G20200 // AT4G21380 // AT3G51990 // AT1G66150 // AT5G56040 // AT4G38470 // AT3G51…
GO:0015297	F	antiporter activity	8	619	147	28397	0.018	0.25	// AT5G55470 // AT5G64290 // AT3G23560 // AT5G52450 // AT3G19490 // AT4G00630 // AT5G12860 // AT4G04850
GO:0005507	F	copper ion binding	11	619	244	28397	0.022	0.29	// AT5G21105 // AT2G36880 // AT4G33680 // AT4G22010 // AT5G01040 // AT1G64640 // AT5G18170 // AT1G76160 // AT4G01850 // AT2G32300 // AT3G58610
GO:0004672	F	protein kinase activity	35	619	1113	28397	0.023	0.3	// AT4G01370 // AT1G70250 // AT3G06483 // AT5G65500 // AT4G18710 // AT1G11410 // AT1G29750 // AT5G55830 // AT3G26700 // AT5G01550 // AT4G21410 // AT4G21390 // AT2G16250 // AT1G35710 // AT3G24190 // AT5G25110 // AT5G14210 // AT5G59010 // AT1G48480 // AT1G49730 // AT5G39000 // AT3G21870 // AT5G06740 // AT2G19130 // AT4G30960 // AT3G13690 // AT3G23000 // AT3G20200 // AT2G30040 // AT4G21380 // AT3G51…
GO:0016773	F	phosphotransferase activity, alcohol group as acceptor	39	619	1275	28397	0.024	0.3	// AT4G01370 // AT2G20900 // AT1G70250 // AT3G06483 // AT5G65500 // AT4G18710 // AT1G11410 // AT1G29750 // AT5G55830 // AT3G26700 // AT5G01550 // AT4G21410 // AT4G21390 // AT2G16250 // AT1G35710 // AT3G24190 // AT5G25110 // AT5G14210 // AT5G59010 // AT1G48480 // AT1G49730 // AT5G39000 // AT3G21870 // AT5G06740 // AT2G19130 // AT4G30960 // AT3G13690 // AT3G23000 // AT3G20200 // AT5G51830 // AT2G30…
GO:0008324	F	cation transmembrane transporter activity	17	619	450	28397	0.024	0.3	// AT4G24120 // AT5G18840 // AT1G70940 // AT5G55470 // AT3G20660 // AT3G13620 // AT4G04850 // AT3G18830 // AT5G47560 // AT4G18160 // AT1G76520 // AT3G19490 // AT1G64780 // AT1G75630 // AT1G05200 // AT4G00630 // AT1G16310
GO:0016614	F	oxidoreductase activity, acting on CH-OH group of donors	10	619	217	28397	0.025	0.3	// AT4G17260 // AT1G76490 // AT3G61220 // AT1G54870 // AT1G79870 // AT3G06860 // AT1G72970 // AT4G39230 // AT1G78570 // AT3G58610
GO:0016616	F	oxidoreductase activity, acting on the CH-OH group of donors, NAD or NADP as acceptor	9	619	186	28397	0.025	0.3	// AT4G17260 // AT1G76490 // AT3G61220 // AT1G54870 // AT1G79870 // AT3G06860 // AT4G39230 // AT1G78570 // AT3G58610
GO:0009055	F	electron carrier activity	19	619	525	28397	0.026	0.31	// AT4G31500 // AT3G48310 // AT1G77760 // AT5G58530 // AT1G11680 // AT2G15570 // AT1G13710 // AT2G23180 // AT3G57070 // AT5G05260 // AT3G26330 // ATCG00270 // AT5G24900 // AT1G64640 // AT2G45550 // AT5G06900 // ATCG00280 // AT2G32300 // AT3G51030
GO:0016746	F	transferase activity, transferring acyl groups	12	619	300	28397	0.037	0.44	// AT3G51520 // AT2G19070 // AT4G29210 // AT4G11820 // AT2G28630 // AT4G13840 // AT2G38110 // AT5G39090 // AT3G49190 // AT5G53390 // AT4G25720 // AT5G16970
GO:0019825	F	oxygen binding	10	619	234	28397	0.038	0.44	// AT4G31500 // AT3G48310 // AT1G13710 // AT5G05260 // AT3G26330 // AT5G24900 // AT2G45550 // AT5G06900 // AT1G11680 // AT2G23180
GO:0016853	F	isomerase activity	10	619	237	28397	0.04	0.45	// AT1G70820 // AT5G15140 // AT1G15410 // AT3G04790 // AT2G07050 // AT3G47800 // AT5G48570 // AT1G78950 // AT3G25780 // AT3G66654
GO:0004190	F	aspartic-type endopeptidase activity	5	619	83	28397	0.04	0.45	// AT5G07030 // AT3G52500 // AT3G12700 // AT4G16563 // AT1G25510
GO:0070001	F	aspartic-type peptidase activity	5	619	83	28397	0.04	0.45	// AT5G07030 // AT3G52500 // AT3G12700 // AT4G16563 // AT1G25510
GO:0070011	F	peptidase activity, acting on L-amino acid peptides	18	619	519	28397	0.041	0.45	// AT4G14570 // AT3G52500 // AT3G07990 // AT3G02110 // AT4G30020 // AT2G05920 // AT5G59190 // AT3G12700 // AT1G25510 // AT4G32940 // AT4G16563 // AT2G27920 // AT5G07030 // AT1G44350 // AT1G47128 // AT3G45310 // AT1G09850 // AT1G18660
GO:0008757	F	S-adenosylmethionine-dependent methyltransferase activity	6	619	114	28397	0.044	0.48	// AT5G13710 // AT3G11480 // AT3G23530 // AT4G34050 // AT5G54160 // AT3G25900
GO:0016772	F	transferase activity, transferring phosphorus-containing groups	45	619	1590	28397	0.049	0.52	// AT4G01370 // AT4G30960 // AT2G20900 // AT3G21870 // AT3G06483 // AT5G65500 // AT4G18710 // AT1G11410 // AT1G29750 // AT5G55830 // AT3G26700 // AT5G01550 // AT4G21410 // AT4G21390 // AT2G16250 // AT1G35710 // AT3G24190 // AT5G25110 // AT5G14210 // AT5G59010 // AT1G48480 // AT1G49730 // AT1G06750 // AT5G39000 // AT1G47890 // AT5G06740 // AT2G19130 // AT3G22890 // AT3G56320 // AT3G13690 // AT5G52…
GO:0004091	F	carboxylesterase activity	13	619	353	28397	0.052	0.55	// AT1G61850 // AT3G50440 // AT1G28600 // AT5G23530 // AT2G06925 // AT2G23540 // AT3G16370 // AT2G46930 // AT1G13700 // AT3G43270 // AT5G46940 // AT5G33370 // AT3G14075
GO:0003700	F	transcription factor activity	47	619	1682	28397	0.053	0.55	// AT5G15310 // AT4G14550 // AT5G60850 // AT4G00150 // AT3G57230 // AT2G36080 // AT2G23290 // AT1G75390 // AT3G49950 // AT4G17810 // AT3G18010 // AT1G32240 // AT1G69310 // AT2G28200 // AT5G60970 // AT1G51140 // AT3G23240 // AT5G11590 // AT1G09250 // AT1G58100 // AT1G03840 // AT5G45580 // AT5G23280 // AT3G47620 // AT1G18750 // AT1G68190 // AT1G72210 // AT2G45190 // AT4G20970 // AT2G40620 // AT2G33…
GO:0016741	F	transferase activity, transferring one-carbon groups	11	619	287	28397	0.056	0.55	// AT1G76790 // AT1G36370 // AT5G13710 // AT3G11480 // AT3G23530 // AT4G34050 // AT2G39750 // AT4G17360 // AT5G54160 // AT3G25900 // AT1G31850
GO:0060089	F	molecular transducer activity	11	619	287	28397	0.056	0.55	// AT4G01370 // AT1G70250 // AT4G21380 // AT1G50280 // AT1G66150 // AT3G06483 // AT2G26040 // AT5G64330 // AT3G21510 // AT1G05200 // AT1G29750
GO:0008168	F	methyltransferase activity	11	619	285	28397	0.054	0.55	// AT1G76790 // AT1G36370 // AT5G13710 // AT3G11480 // AT3G23530 // AT4G34050 // AT2G39750 // AT4G17360 // AT5G54160 // AT3G25900 // AT1G31850
GO:0004871	F	signal transducer activity	11	619	287	28397	0.056	0.55	// AT4G01370 // AT1G70250 // AT4G21380 // AT1G50280 // AT1G66150 // AT3G06483 // AT2G26040 // AT5G64330 // AT3G21510 // AT1G05200 // AT1G29750
GO:0046983	F	protein dimerization activity	13	619	361	28397	0.059	0.57	// AT1G76790 // AT5G42750 // AT2G26040 // AT1G18750 // AT2G03710 // AT3G06483 // AT5G12330 // AT2G40620 // AT5G55230 // AT1G75390 // AT1G32150 // AT3G04730 // AT3G57230
GO:0005516	F	calmodulin binding	8	619	190	28397	0.063	0.57	// AT3G52870 // AT5G03040 // AT3G49260 // AT2G39200 // AT3G25030 // AT2G33990 // AT3G58480 // AT5G48570
GO:0015294	F	solute:cation symporter activity	6	619	124	28397	0.06	0.57	// AT5G18840 // AT3G18830 // AT3G20660 // AT1G70940 // AT5G47560 // AT1G76520
GO:0046873	F	metal ion transmembrane transporter activity	7	619	157	28397	0.063	0.57	// AT4G24120 // AT5G55470 // AT4G18160 // AT3G19490 // AT4G00630 // AT1G05200 // AT4G04850
GO:0008233	F	peptidase activity	18	619	548	28397	0.062	0.57	// AT4G14570 // AT3G52500 // AT3G07990 // AT3G02110 // AT4G30020 // AT2G05920 // AT5G59190 // AT3G12700 // AT1G25510 // AT4G32940 // AT4G16563 // AT2G27920 // AT5G07030 // AT1G44350 // AT1G47128 // AT3G45310 // AT1G09850 // AT1G18660
GO:0015293	F	symporter activity	6	619	125	28397	0.062	0.57	// AT5G18840 // AT3G18830 // AT3G20660 // AT1G70940 // AT5G47560 // AT1G76520
GO:0030528	F	transcription regulator activity	48	619	1740	28397	0.061	0.57	// AT5G15310 // AT4G14550 // AT5G60850 // AT4G00150 // AT3G57230 // AT2G36080 // AT2G23290 // AT1G75390 // AT3G49950 // AT4G17810 // AT3G18010 // AT1G32240 // AT1G69310 // AT2G28200 // AT5G60970 // AT1G51140 // AT3G23240 // AT5G11590 // AT1G09250 // AT1G58100 // AT1G03840 // AT5G45580 // AT5G23280 // AT3G47620 // AT1G18750 // AT1G68190 // AT1G72210 // AT2G45190 // AT4G20970 // AT2G40620 // AT2G33…
GO:0004872	F	receptor activity	5	619	100	28397	0.074	0.67	// AT2G26040 // AT1G05200 // AT1G70250 // AT4G21380 // AT1G66150
GO:0000166	F	nucleotide binding	87	619	3438	28397	0.082	0.72	// AT4G26090 // AT1G76490 // AT3G61220 // AT5G01550 // AT1G23740 // AT2G16250 // AT5G17680 // AT3G14470 // AT2G26910 // AT1G48480 // AT5G06060 // AT4G04850 // AT5G59010 // AT2G19130 // AT1G75280 // AT2G37010 // AT3G08840 // AT4G25960 // AT3G51550 // AT4G37870 // AT3G06483 // AT5G65500 // AT1G29750 // AT1G20560 // AT2G23910 // AT2G05160 // AT1G35710 // AT4G36750 // AT5G25110 // AT4G39230 // AT5G14…
GO:0030554	F	adenyl nucleotide binding	61	619	2331	28397	0.083	0.73	// AT4G26090 // AT3G12110 // AT4G30960 // AT3G06483 // AT5G65500 // AT4G18710 // AT1G11410 // AT3G17390 // AT1G29750 // AT5G18170 // AT5G55830 // AT1G20560 // AT3G14470 // AT5G01550 // AT4G21410 // AT4G21390 // AT2G16250 // AT1G35710 // AT3G24190 // AT5G17680 // AT5G25110 // AT4G37870 // AT5G14210 // AT2G26910 // AT5G59010 // AT1G48480 // AT5G39040 // AT1G49730 // AT1G06750 // AT5G39000 // AT1G70…
GO:0001883	F	purine nucleoside binding	61	619	2333	28397	0.084	0.73	// AT4G26090 // AT3G12110 // AT4G30960 // AT3G06483 // AT5G65500 // AT4G18710 // AT1G11410 // AT3G17390 // AT1G29750 // AT5G18170 // AT5G55830 // AT1G20560 // AT3G14470 // AT5G01550 // AT4G21410 // AT4G21390 // AT2G16250 // AT1G35710 // AT3G24190 // AT5G17680 // AT5G25110 // AT4G37870 // AT5G14210 // AT2G26910 // AT5G59010 // AT1G48480 // AT5G39040 // AT1G49730 // AT1G06750 // AT5G39000 // AT1G70…
GO:0032559	F	adenyl ribonucleotide binding	57	619	2169	28397	0.087	0.74	// AT4G26090 // AT3G12110 // AT4G30960 // AT3G06483 // AT5G65500 // AT4G18710 // AT1G11410 // AT3G17390 // AT1G29750 // AT5G18170 // AT5G55830 // AT1G20560 // AT3G14470 // AT5G01550 // AT4G21410 // AT4G21390 // AT2G16250 // AT1G35710 // AT3G24190 // AT5G17680 // AT5G25110 // AT4G37870 // AT5G14210 // AT2G26910 // AT5G59010 // AT1G48480 // AT5G39040 // AT1G49730 // AT1G06750 // AT5G39000 // AT1G70…
GO:0001882	F	nucleoside binding	61	619	2341	28397	0.089	0.75	// AT4G26090 // AT3G12110 // AT4G30960 // AT3G06483 // AT5G65500 // AT4G18710 // AT1G11410 // AT3G17390 // AT1G29750 // AT5G18170 // AT5G55830 // AT1G20560 // AT3G14470 // AT5G01550 // AT4G21410 // AT4G21390 // AT2G16250 // AT1G35710 // AT3G24190 // AT5G17680 // AT5G25110 // AT4G37870 // AT5G14210 // AT2G26910 // AT5G59010 // AT1G48480 // AT5G39040 // AT1G49730 // AT1G06750 // AT5G39000 // AT1G70…
GO:0016810	F	hydrolase activity, acting on carbon-nitrogen (but not peptide) bonds	5	619	109	28397	0.097	0.81	// AT1G44350 // AT5G59750 // AT4G17360 // AT2G19570 // AT5G64300
GO:0016298	F	lipase activity	6	619	146	28397	0.11	0.89	// AT1G61850 // AT3G54950 // AT2G06925 // AT3G14075 // AT4G36945 // AT4G38690
GO:0005524	F	ATP binding	52	619	1996	28397	0.11	0.9	// AT4G37870 // AT3G12110 // AT4G30960 // AT3G06483 // AT5G65500 // AT4G18710 // AT1G11410 // AT3G17390 // AT1G29750 // AT5G18170 // AT5G55830 // AT3G26700 // AT5G01550 // AT4G21410 // AT4G21390 // AT2G16250 // AT1G35710 // AT3G24190 // AT5G25110 // AT5G14210 // AT2G26910 // AT5G59010 // AT1G48480 // AT5G39040 // AT1G49730 // AT1G06750 // AT5G39000 // AT1G70250 // AT1G72550 // AT5G06740 // AT2G36…
GO:0042802	F	identical protein binding	8	619	220	28397	0.12	0.94	// AT2G26040 // AT3G57230 // AT4G30020 // AT2G05920 // AT5G59190 // AT3G06483 // AT5G12330 // AT3G17860
GO:0004713	F	protein tyrosine kinase activity	11	619	333	28397	0.12	0.97	// AT1G70250 // AT3G13690 // AT1G35710 // AT3G26700 // AT5G65500 // AT4G18710 // AT1G11410 // AT1G48480 // AT1G29750 // AT4G38470 // AT1G49730
GO:0017171	F	serine hydrolase activity	7	619	197	28397	0.15	1	// AT4G14570 // AT5G59190 // AT2G05920 // AT4G30020 // AT3G02110 // AT2G27920 // AT3G07990
GO:0016818	F	hydrolase activity, acting on acid anhydrides, in phosphorus-containing anhydrides	16	619	866	28397	0.78	1	// AT1G12700 // AT2G37010 // AT1G75780 // AT3G10420 // AT4G26090 // AT1G75630 // AT5G09650 // AT4G09720 // AT4G25960 // AT2G26910 // AT4G27360 // AT5G06530 // AT1G69550 // AT5G39040 // AT1G18660 // AT5G54280
GO:0015078	F	hydrogen ion transmembrane transporter activity	5	619	142	28397	0.21	1	// AT5G55470 // AT3G19490 // AT4G04850 // AT4G00630 // AT1G75630
GO:0022890	F	inorganic cation transmembrane transporter activity	7	619	241	28397	0.28	1	// AT4G24120 // AT5G55470 // AT3G19490 // AT1G64780 // AT1G75630 // AT4G04850 // AT4G00630
GO:0016874	F	ligase activity	10	619	517	28397	0.69	1	// AT4G10160 // AT2G30580 // AT3G08840 // AT1G65060 // AT5G65500 // AT1G72550 // AT5G02750 // AT3G47340 // AT3G07360 // AT5G49980
GO:0015399	F	primary active transmembrane transporter activity	5	619	235	28397	0.58	1	// AT4G16160 // AT5G06530 // AT5G39040 // AT2G26910 // AT4G25960
GO:0017076	F	purine nucleotide binding	64	619	2595	28397	0.17	1	// AT4G26090 // AT3G12110 // AT4G30960 // AT3G06483 // AT5G65500 // AT4G18710 // AT1G11410 // AT3G17390 // AT1G29750 // AT5G18170 // AT5G55830 // AT1G20560 // AT3G14470 // AT5G01550 // AT4G21410 // AT4G21390 // AT2G16250 // AT1G35710 // AT3G24190 // AT5G17680 // AT5G25110 // AT4G37870 // AT5G14210 // AT2G26910 // AT5G59010 // AT1G48480 // AT1G75780 // AT5G39040 // AT1G49730 // AT1G06750 // AT5G39…
GO:0016788	F	hydrolase activity, acting on ester bonds	24	619	1044	28397	0.43	1	// AT1G61850 // AT2G23540 // AT3G16370 // AT3G43270 // AT5G46940 // AT5G33370 // AT3G50440 // AT1G13750 // AT3G20420 // AT1G26160 // AT2G46930 // AT3G52820 // AT1G28600 // AT3G14075 // AT4G36945 // AT4G38690 // AT2G33700 // AT5G23530 // AT3G54950 // AT2G06925 // AT2G38110 // AT1G13700 // AT5G65140 // AT4G25150
GO:0004842	F	ubiquitin-protein ligase activity	6	619	303	28397	0.65	1	// AT4G10160 // AT2G30580 // AT3G07360 // AT5G65500 // AT5G02750 // AT5G49980
GO:0032555	F	purine ribonucleotide binding	60	619	2429	28397	0.18	1	// AT4G26090 // AT3G12110 // AT4G30960 // AT3G06483 // AT5G65500 // AT4G18710 // AT1G11410 // AT3G17390 // AT1G29750 // AT5G18170 // AT5G55830 // AT1G20560 // AT3G14470 // AT5G01550 // AT4G21410 // AT4G21390 // AT2G16250 // AT1G35710 // AT3G24190 // AT5G17680 // AT5G25110 // AT4G37870 // AT5G14210 // AT2G26910 // AT5G59010 // AT1G48480 // AT5G39040 // AT1G49730 // AT1G06750 // AT5G39000 // AT1G70…
GO:0032553	F	ribonucleotide binding	60	619	2429	28397	0.18	1	// AT4G26090 // AT3G12110 // AT4G30960 // AT3G06483 // AT5G65500 // AT4G18710 // AT1G11410 // AT3G17390 // AT1G29750 // AT5G18170 // AT5G55830 // AT1G20560 // AT3G14470 // AT5G01550 // AT4G21410 // AT4G21390 // AT2G16250 // AT1G35710 // AT3G24190 // AT5G17680 // AT5G25110 // AT4G37870 // AT5G14210 // AT2G26910 // AT5G59010 // AT1G48480 // AT5G39040 // AT1G49730 // AT1G06750 // AT5G39000 // AT1G70…
GO:0043565	F	sequence-specific DNA binding	6	619	402	28397	0.87	1	// AT3G18010 // AT2G40620 // AT1G32150 // AT5G11590 // AT4G26150 // AT1G75390
GO:0008289	F	lipid binding	7	619	266	28397	0.36	1	// AT5G12380 // AT2G10940 // AT4G32160 // AT3G18280 // AT3G19420 // AT4G25850 // AT5G03840
GO:0016747	F	transferase activity, transferring acyl groups other than amino-acyl groups	8	619	234	28397	0.15	1	// AT3G51520 // AT2G19070 // AT2G28630 // AT4G13840 // AT5G39090 // AT3G49190 // AT5G53390 // AT5G16970
GO:0051119	F	sugar transmembrane transporter activity	5	619	119	28397	0.13	1	// AT5G18840 // AT3G18830 // AT5G17520 // AT3G20660 // AT1G21460
GO:0016817	F	hydrolase activity, acting on acid anhydrides	16	619	880	28397	0.8	1	// AT1G12700 // AT2G37010 // AT1G75780 // AT3G10420 // AT4G26090 // AT1G75630 // AT5G09650 // AT4G09720 // AT4G25960 // AT2G26910 // AT4G27360 // AT5G06530 // AT1G69550 // AT5G39040 // AT1G18660 // AT5G54280
GO:0016791	F	phosphatase activity	6	619	305	28397	0.65	1	// AT2G33700 // AT1G13750 // AT4G25150 // AT2G38110 // AT5G65140 // AT3G52820
GO:0019899	F	enzyme binding	5	619	155	28397	0.26	1	// AT4G15630 // AT3G53420 // AT3G21870 // AT4G21380 // AT3G21510
GO:0004857	F	enzyme inhibitor activity	5	619	188	28397	0.39	1	// AT3G43270 // AT1G17860 // AT5G46940 // AT1G73260 // AT1G49620
GO:0016706	F	oxidoreductase activity, acting on paired donors, with incorporation or reduction of molecular oxygen, 2-oxoglutarate as one donor, and incorporation of one atom each of oxygen into both donors	5	619	120	28397	0.13	1	// AT3G19000 // AT3G21420 // AT4G21200 // AT4G23340 // AT1G17020
GO:0016667	F	oxidoreductase activity, acting on sulfur group of donors	7	619	283	28397	0.42	1	// AT5G58530 // AT3G57070 // AT1G60420 // AT2G15570 // AT4G21990 // AT4G21860 // AT3G51030
GO:0004175	F	endopeptidase activity	9	619	305	28397	0.23	1	// AT3G52500 // AT4G30020 // AT2G05920 // AT5G59190 // AT3G12700 // AT1G25510 // AT4G32940 // AT4G16563 // AT5G07030
GO:0016887	F	ATPase activity	7	619	488	28397	0.91	1	// AT2G37010 // AT1G75630 // AT5G06530 // AT2G26910 // AT4G25960 // AT5G39040 // AT1G18660
GO:0003677	F	DNA binding	49	619	2399	28397	0.7	1	// AT5G15310 // AT4G14550 // AT5G60850 // AT4G00150 // AT3G57230 // AT2G36080 // AT2G23290 // AT1G75390 // AT3G49950 // AT4G17810 // AT3G18010 // AT1G32240 // AT1G69310 // AT2G28200 // AT5G60970 // AT1G51140 // AT3G23240 // AT5G11590 // AT1G09250 // AT1G58100 // AT1G03840 // AT5G45580 // AT5G23280 // AT3G47620 // AT1G18750 // AT1G68190 // AT4G36020 // AT1G72210 // AT2G45190 // AT4G20970 // AT2G40…
GO:0017111	F	nucleoside-triphosphatase activity	15	619	826	28397	0.79	1	// AT1G12700 // AT2G37010 // AT1G75780 // AT3G10420 // AT4G26090 // AT1G75630 // AT5G06530 // AT4G09720 // AT4G25960 // AT2G26910 // AT4G27360 // AT1G69550 // AT5G39040 // AT1G18660 // AT5G54280
GO:0015405	F	P-P-bond-hydrolysis-driven transmembrane transporter activity	5	619	234	28397	0.58	1	// AT4G16160 // AT5G06530 // AT5G39040 // AT2G26910 // AT4G25960
GO:0003676	F	nucleic acid binding	56	619	4194	28397	1	1	// AT5G15310 // AT1G22330 // AT4G14550 // AT5G60850 // AT4G00150 // AT3G57230 // AT2G36080 // AT1G18750 // AT2G23290 // AT1G75390 // AT3G49950 // AT4G17810 // AT3G18010 // AT1G32240 // AT1G69310 // AT2G28200 // AT5G60970 // AT1G51140 // AT3G23240 // AT5G11590 // AT1G09250 // AT1G58100 // AT1G03840 // AT5G45580 // AT3G01210 // AT5G23280 // AT3G47620 // AT1G72550 // AT1G68190 // AT4G36020 // AT1G72…
GO:0042623	F	ATPase activity, coupled	5	619	360	28397	0.89	1	// AT5G06530 // AT4G25960 // AT5G39040 // AT1G18660 // AT2G26910
GO:0016835	F	carbon-oxygen lyase activity	5	619	150	28397	0.24	1	// AT4G14880 // AT1G78570 // AT3G06860 // AT1G11790 // AT3G62830
GO:0042578	F	phosphoric ester hydrolase activity	9	619	381	28397	0.45	1	// AT2G33700 // AT1G13750 // AT4G25150 // AT2G38110 // AT1G26160 // AT5G65140 // AT4G36945 // AT3G52820 // AT4G38690
GO:0008236	F	serine-type peptidase activity	7	619	197	28397	0.15	1	// AT4G14570 // AT5G59190 // AT2G05920 // AT4G30020 // AT3G02110 // AT2G27920 // AT3G07990
GO:0015077	F	monovalent inorganic cation transmembrane transporter activity	5	619	159	28397	0.27	1	// AT5G55470 // AT3G19490 // AT4G04850 // AT4G00630 // AT1G75630
GO:0050662	F	coenzyme binding	10	619	354	28397	0.25	1	// AT1G77760 // AT1G76490 // AT4G36750 // AT3G48560 // AT3G06860 // AT1G72970 // AT5G13700 // AT3G58610 // AT1G78570 // AT2G23910
GO:0030234	F	enzyme regulator activity	8	619	376	28397	0.58	1	// AT3G51030 // AT4G38430 // AT2G15570 // AT1G49620 // AT1G73260 // AT3G43270 // AT1G17860 // AT5G46940
GO:0016879	F	ligase activity, forming carbon-nitrogen bonds	8	619	393	28397	0.62	1	// AT4G10160 // AT2G30580 // AT3G08840 // AT5G65500 // AT5G02750 // AT3G47340 // AT3G07360 // AT5G49980
GO:0008270	F	zinc ion binding	30	619	1521	28397	0.74	1	// AT4G17810 // AT3G22200 // AT5G60850 // AT5G05810 // AT3G10910 // AT5G02750 // AT5G18170 // AT1G18660 // AT1G23740 // AT2G28200 // AT1G03840 // AT1G26610 // AT2G37580 // AT4G10160 // AT1G68190 // AT4G36020 // AT5G60580 // AT5G45290 // AT3G57670 // AT5G16970 // AT2G19570 // AT2G30580 // AT3G25030 // AT2G05160 // AT2G02080 // AT5G01960 // AT4G26150 // AT5G66150 // AT1G48175 // AT5G40250
GO:0016765	F	transferase activity, transferring alkyl or aryl (other than methyl) groups	5	619	123	28397	0.14	1	// AT4G34640 // AT4G01850 // AT2G36880 // AT3G17390 // AT5G58770
GO:0015144	F	carbohydrate transmembrane transporter activity	5	619	132	28397	0.17	1	// AT5G18840 // AT3G18830 // AT5G17520 // AT3G20660 // AT1G21460
GO:0019787	F	small conjugating protein ligase activity	6	619	307	28397	0.66	1	// AT4G10160 // AT2G30580 // AT3G07360 // AT5G65500 // AT5G02750 // AT5G49980
GO:0016462	F	pyrophosphatase activity	16	619	854	28397	0.76	1	// AT1G12700 // AT2G37010 // AT1G75780 // AT3G10420 // AT4G26090 // AT1G75630 // AT5G09650 // AT4G09720 // AT4G25960 // AT2G26910 // AT4G27360 // AT5G06530 // AT1G69550 // AT5G39040 // AT1G18660 // AT5G54280
GO:0003723	F	RNA binding	6	619	1335	28397	1	1	// AT1G22330 // AT1G72550 // AT3G20420 // AT2G05160 // AT2G27040 // AT4G36020
GO:0005198	F	structural molecule activity	7	619	549	28397	0.95	1	// AT1G75780 // AT3G12110 // AT4G04020 // AT3G23400 // AT3G24480 // AT5G09810 // AT3G16780
GO:0016881	F	acid-amino acid ligase activity	7	619	340	28397	0.61	1	// AT4G10160 // AT2G30580 // AT3G08840 // AT5G65500 // AT5G02750 // AT3G07360 // AT5G49980
GO:0005886	C	plasma membrane	153	619	3740	28397	1.7e-14	6.6e-12	// AT4G31500 // AT1G11820 // AT5G10490 // AT4G26090 // AT4G30960 // AT3G61220 // AT5G62550 // AT3G27960 // AT4G33000 // AT1G64780 // AT3G66654 // AT5G01550 // AT5G42750 // AT2G16250 // AT4G35100 // AT2G10940 // AT4G28940 // AT5G03110 // AT5G15240 // AT2G26910 // AT1G48480 // AT5G14210 // AT4G04850 // AT3G08600 // AT5G59010 // AT2G19130 // AT5G20250 // AT3G30390 // AT2G14520 // AT1G75280 // AT2G37…
GO:0016020	C	membrane	212	619	6122	28397	5e-13	1e-10	// AT4G31500 // AT1G11820 // AT5G14120 // AT4G26090 // AT5G40670 // AT4G30960 // AT1G76490 // AT3G61220 // AT5G10490 // AT3G27960 // AT5G18520 // AT4G33000 // AT1G64780 // AT4G18160 // AT3G66654 // AT5G01550 // AT5G42750 // AT2G16250 // AT4G35100 // AT2G10940 // AT2G28630 // AT4G28940 // AT5G03110 // AT5G15240 // AT2G26910 // AT1G48480 // AT5G14210 // AT4G04850 // AT3G08600 // AT5G59010 // AT2G19…
GO:0005773	C	vacuole	44	619	855	28397	3.5e-07	4.7e-05	// AT4G14570 // AT5G14120 // AT5G44670 // AT3G20660 // AT1G11840 // AT5G40670 // AT3G53420 // AT3G22200 // AT4G09720 // AT4G33000 // AT3G55260 // AT3G61260 // AT4G21410 // AT4G35100 // AT4G18160 // AT5G52450 // AT4G32940 // AT1G48480 // AT1G47128 // AT5G11720 // AT5G39040 // AT1G70330 // AT4G14880 // AT4G29210 // AT1G20225 // AT5G47560 // AT4G12730 // AT4G21380 // AT4G25570 // AT3G30390 // AT1G30…
GO:0030312	C	external encapsulating structure	35	619	621	28397	8.3e-07	6.6e-05	// AT3G55260 // AT4G03210 // AT2G05920 // AT5G59190 // AT1G28600 // AT3G17390 // AT3G43270 // AT4G01850 // AT3G58610 // AT5G11720 // AT3G26380 // AT2G16250 // AT3G06860 // AT4G22010 // AT5G67470 // AT5G09810 // AT1G12240 // AT3G16240 // AT1G20190 // AT3G22640 // AT1G78060 // AT5G11420 // AT5G21105 // AT1G76160 // AT3G52500 // AT4G23500 // AT5G14800 // AT3G08840 // AT4G30020 // AT4G16563 // AT3G24…
GO:0005618	C	cell wall	35	619	618	28397	7.5e-07	6.6e-05	// AT3G55260 // AT4G03210 // AT2G05920 // AT5G59190 // AT1G28600 // AT3G17390 // AT3G43270 // AT4G01850 // AT3G58610 // AT5G11720 // AT3G26380 // AT2G16250 // AT3G06860 // AT4G22010 // AT5G67470 // AT5G09810 // AT1G12240 // AT3G16240 // AT1G20190 // AT3G22640 // AT1G78060 // AT5G11420 // AT5G21105 // AT1G76160 // AT3G52500 // AT4G23500 // AT5G14800 // AT3G08840 // AT4G30020 // AT4G16563 // AT3G24…
GO:0044425	C	membrane part	87	619	2448	28397	6.8e-06	0.00045	// AT1G76490 // AT5G18520 // AT2G16250 // AT4G35100 // AT2G10940 // AT4G22010 // AT1G48480 // AT4G04850 // AT5G59010 // AT5G20250 // AT4G25570 // AT5G24030 // AT2G37010 // AT3G16240 // AT4G18910 // AT3G24480 // AT4G25960 // AT3G51550 // AT1G21460 // AT3G17390 // AT2G05920 // AT5G37820 // AT4G38430 // AT2G32300 // AT1G28230 // AT5G57685 // AT1G61900 // AT5G53560 // AT5G39040 // AT1G70330 // AT4G00…
GO:0044459	C	plasma membrane part	46	619	1065	28397	1.6e-05	0.00093	// AT4G28100 // AT3G12110 // AT3G53420 // AT2G05920 // AT3G13560 // AT3G17390 // AT1G22930 // AT4G01850 // AT1G78570 // AT3G61260 // AT2G16250 // AT4G35100 // AT1G28230 // AT2G10940 // AT4G11820 // AT3G06860 // AT4G22010 // AT1G61900 // AT2G13680 // AT1G48480 // AT5G21105 // AT1G47128 // AT3G16240 // AT3G53990 // AT3G24480 // AT1G78060 // AT5G59010 // AT2G36880 // AT1G70940 // AT5G20250 // AT4G12…
GO:0005911	C	cell-cell junction	37	619	854	28397	0.0001	0.0032	// AT3G12110 // AT3G53420 // AT2G05920 // AT3G17390 // AT1G22930 // AT4G01850 // AT1G78570 // AT3G61260 // AT2G16250 // AT4G35100 // AT2G10940 // AT4G11820 // AT3G06860 // AT4G22010 // AT1G61900 // AT1G48480 // AT5G21105 // AT1G47128 // AT3G16240 // AT3G53990 // AT3G24480 // AT5G59010 // AT2G36880 // AT1G78060 // AT5G20250 // AT1G30360 // AT5G54160 // AT2G37170 // AT4G15630 // AT2G37010 // AT4G21…
GO:0044464	C	cell part	527	619	22455	28397	8.5e-05	0.0032	// AT1G61850 // AT3G20200 // AT1G76490 // AT5G14120 // AT5G18520 // AT4G33000 // AT1G64780 // AT5G57685 // AT1G18660 // AT1G49040 // AT1G76790 // AT1G23740 // AT2G10940 // AT4G28940 // AT1G72430 // AT1G31850 // AT3G01210 // AT5G23280 // AT1G15410 // AT1G72210 // AT2G19130 // AT3G30390 // AT5G24030 // AT5G06390 // AT1G75280 // AT2G37010 // AT5G67030 // AT5G08520 // AT4G21200 // AT4G00630 // AT1G09…
GO:0055044	C	symplast	37	619	852	28397	0.0001	0.0032	// AT3G12110 // AT3G53420 // AT2G05920 // AT3G17390 // AT1G22930 // AT4G01850 // AT1G78570 // AT3G61260 // AT2G16250 // AT4G35100 // AT2G10940 // AT4G11820 // AT3G06860 // AT4G22010 // AT1G61900 // AT1G48480 // AT5G21105 // AT1G47128 // AT3G16240 // AT3G53990 // AT3G24480 // AT5G59010 // AT2G36880 // AT1G78060 // AT5G20250 // AT1G30360 // AT5G54160 // AT2G37170 // AT4G15630 // AT2G37010 // AT4G21…
GO:0009506	C	plasmodesma	37	619	852	28397	0.0001	0.0032	// AT3G12110 // AT3G53420 // AT2G05920 // AT3G17390 // AT1G22930 // AT4G01850 // AT1G78570 // AT3G61260 // AT2G16250 // AT4G35100 // AT2G10940 // AT4G11820 // AT3G06860 // AT4G22010 // AT1G61900 // AT1G48480 // AT5G21105 // AT1G47128 // AT3G16240 // AT3G53990 // AT3G24480 // AT5G59010 // AT2G36880 // AT1G78060 // AT5G20250 // AT1G30360 // AT5G54160 // AT2G37170 // AT4G15630 // AT2G37010 // AT4G21…
GO:0030054	C	cell junction	37	619	857	28397	0.00011	0.0032	// AT3G12110 // AT3G53420 // AT2G05920 // AT3G17390 // AT1G22930 // AT4G01850 // AT1G78570 // AT3G61260 // AT2G16250 // AT4G35100 // AT2G10940 // AT4G11820 // AT3G06860 // AT4G22010 // AT1G61900 // AT1G48480 // AT5G21105 // AT1G47128 // AT3G16240 // AT3G53990 // AT3G24480 // AT5G59010 // AT2G36880 // AT1G78060 // AT5G20250 // AT1G30360 // AT5G54160 // AT2G37170 // AT4G15630 // AT2G37010 // AT4G21…
GO:0009505	C	plant-type cell wall	18	619	274	28397	6.4e-05	0.0032	// AT3G52500 // AT3G26380 // AT3G55260 // AT2G16250 // AT1G12240 // AT3G43270 // AT2G05920 // AT1G78060 // AT5G07030 // AT4G22010 // AT3G24480 // AT4G16563 // AT5G11420 // AT3G22640 // AT1G76160 // AT3G16240 // AT5G34940 // AT5G11720
GO:0005623	C	cell	527	619	22455	28397	8.5e-05	0.0032	// AT1G61850 // AT3G20200 // AT1G76490 // AT5G14120 // AT5G18520 // AT4G33000 // AT1G64780 // AT5G57685 // AT1G18660 // AT1G49040 // AT1G76790 // AT1G23740 // AT2G10940 // AT4G28940 // AT1G72430 // AT1G31850 // AT3G01210 // AT5G23280 // AT1G15410 // AT1G72210 // AT2G19130 // AT3G30390 // AT5G24030 // AT5G06390 // AT1G75280 // AT2G37010 // AT5G67030 // AT5G08520 // AT4G21200 // AT4G00630 // AT1G09…
GO:0031224	C	intrinsic to membrane	46	619	1174	28397	0.00015	0.004	// AT3G20660 // AT3G53420 // AT2G39200 // AT1G76490 // AT5G37820 // AT5G18520 // AT4G18910 // AT4G28100 // AT4G27870 // AT5G56540 // AT3G18050 // AT2G32300 // AT1G16310 // AT4G35100 // AT1G28230 // AT3G13560 // AT5G57685 // AT4G34640 // AT1G76520 // AT3G19490 // AT1G61900 // AT1G21790 // AT4G12730 // AT3G16240 // AT5G39040 // AT1G70330 // AT4G00630 // AT3G18830 // ATCG00530 // AT1G08280 // AT5G55…
GO:0005576	C	extracellular region	90	619	2824	28397	0.00022	0.0055	// AT1G72610 // AT1G11820 // AT4G03210 // AT3G16370 // AT1G23740 // AT2G10940 // AT2G28630 // AT4G32160 // AT4G22010 // AT2G35860 // AT3G02110 // AT1G25510 // AT4G25570 // AT5G06390 // AT4G17030 // AT2G37010 // AT5G67400 // AT2G06925 // AT3G12700 // AT3G07990 // AT3G24480 // AT1G17860 // AT1G09850 // AT3G51550 // AT1G44350 // AT5G20710 // AT3G06770 // AT2G05920 // AT2G23540 // AT4G01850 // AT5G33…
GO:0009507	C	chloroplast	116	619	3959	28397	0.00064	0.013	// AT5G10490 // AT5G40670 // AT5G62550 // AT5G18520 // AT4G33000 // AT1G70580 // AT1G23740 // AT2G10940 // AT1G77670 // AT3G28760 // AT4G17940 // AT4G04850 // AT1G15410 // AT4G33680 // AT5G20250 // AT5G52560 // AT1G11700 // AT3G08840 // AT1G24020 // AT5G67030 // AT5G17520 // AT4G25960 // AT1G48175 // AT1G11840 // AT1G79790 // AT4G26530 // AT3G11050 // AT5G64510 // AT4G18240 // AT3G12700 // AT5G15…
GO:0044435	C	plastid part	46	619	1252	28397	0.00058	0.013	// AT5G10490 // AT5G51100 // AT3G20660 // AT1G07120 // AT3G12110 // AT5G64290 // AT3G22890 // AT3G23400 // AT5G12860 // AT1G70580 // AT5G43745 // AT4G21860 // AT5G53560 // AT3G25690 // AT1G23740 // AT1G11840 // AT2G10940 // AT3G04790 // ATCG00270 // AT3G58610 // AT3G16240 // AT5G64300 // AT4G00630 // AT2G40300 // AT2G45990 // AT4G14880 // AT4G33680 // AT5G03555 // AT2G24820 // AT3G45140 // AT5G09…
GO:0009536	C	plastid	118	619	4037	28397	0.00062	0.013	// AT5G10490 // AT5G40670 // AT5G62550 // AT5G18520 // AT4G33000 // AT5G02750 // AT1G70580 // AT1G23740 // AT2G10940 // AT1G77670 // AT3G28760 // AT4G17940 // AT4G04850 // AT1G15410 // AT4G33680 // AT5G20250 // AT5G52560 // AT1G11700 // AT3G08840 // AT1G24020 // AT5G67030 // AT5G17520 // AT4G25960 // AT1G48175 // AT1G11840 // AT1G79790 // AT4G26530 // AT3G11050 // AT5G64510 // AT4G18240 // AT3G12…
GO:0044434	C	chloroplast part	44	619	1211	28397	0.00095	0.019	// AT5G51100 // AT3G20660 // AT1G07120 // AT3G12110 // AT5G64290 // AT3G22890 // AT3G23400 // AT5G12860 // AT1G70580 // AT5G43745 // AT4G21860 // AT5G53560 // AT3G25690 // AT1G23740 // AT1G11840 // AT2G10940 // AT3G04790 // ATCG00270 // AT3G58610 // AT3G16240 // AT5G64300 // AT4G00630 // AT2G40300 // AT2G45990 // AT4G14880 // AT4G33680 // AT4G04330 // AT2G24820 // AT3G45140 // AT5G09650 // AT3G57…
GO:0009526	C	plastid envelope	26	619	598	28397	0.001	0.019	// AT5G10490 // AT1G07120 // AT3G12110 // AT5G64290 // AT3G23400 // AT5G43745 // AT3G58610 // AT3G25690 // AT1G23740 // AT1G11840 // AT3G04790 // AT3G16240 // AT4G00630 // AT2G40300 // AT5G03555 // AT2G24820 // AT3G45140 // AT5G09650 // AT1G30360 // AT5G12860 // AT5G12470 // AT4G16160 // AT5G67030 // AT4G04020 // AT5G17520 // AT5G09810
GO:0016021	C	integral to membrane	34	619	912	28397	0.0024	0.042	// AT3G20660 // AT3G53420 // AT2G39200 // AT1G76490 // AT5G37820 // AT5G18520 // AT4G18910 // AT4G27870 // AT1G16310 // AT4G35100 // AT1G28230 // AT5G57685 // AT4G34640 // AT1G76520 // AT1G21790 // AT3G16240 // AT5G39040 // AT1G70330 // AT4G00630 // AT3G18830 // ATCG00530 // AT1G08280 // AT5G55470 // AT4G25570 // AT5G24030 // AT2G37170 // AT5G18840 // AT4G16160 // AT5G13550 // AT3G19490 // AT4G04…
GO:0031225	C	anchored to membrane	13	619	249	28397	0.0044	0.076	// AT1G64640 // AT4G37450 // AT3G61640 // AT3G13560 // AT4G35100 // AT1G70985 // AT1G61900 // AT4G28100 // AT4G12730 // AT5G56540 // AT3G18050 // AT2G32300 // AT1G20030
GO:0009570	C	chloroplast stroma	24	619	603	28397	0.0046	0.076	// AT3G12110 // AT3G22890 // AT1G70580 // AT3G58610 // AT1G23740 // AT5G51100 // AT3G04790 // AT4G21860 // AT5G64300 // AT2G40300 // AT2G45990 // AT4G14880 // AT4G33680 // AT3G45140 // AT5G09650 // AT3G57050 // AT5G04360 // AT1G70820 // AT3G22960 // AT3G48560 // AT4G04020 // AT2G15570 // AT5G09810 // ATCG00280
GO:0009941	C	chloroplast envelope	23	619	573	28397	0.005	0.079	// AT1G11840 // AT3G12110 // AT5G64290 // AT3G23400 // AT3G58610 // AT3G25690 // AT1G23740 // AT1G07120 // AT3G04790 // AT3G16240 // AT4G00630 // AT2G40300 // AT2G24820 // AT3G45140 // AT5G09650 // AT1G30360 // AT5G12860 // AT5G12470 // AT4G16160 // AT5G67030 // AT5G43745 // AT5G17520 // AT5G09810
GO:0009532	C	plastid stroma	24	619	637	28397	0.0086	0.13	// AT3G12110 // AT3G22890 // AT1G70580 // AT3G58610 // AT1G23740 // AT5G51100 // AT3G04790 // AT4G21860 // AT5G64300 // AT2G40300 // AT2G45990 // AT4G14880 // AT4G33680 // AT3G45140 // AT5G09650 // AT3G57050 // AT5G04360 // AT1G70820 // AT3G22960 // AT3G48560 // AT4G04020 // AT2G15570 // AT5G09810 // ATCG00280
GO:0044444	C	cytoplasmic part	246	619	9995	28397	0.011	0.17	// AT4G31500 // AT5G14120 // AT3G55260 // AT5G40670 // AT1G76490 // AT3G61220 // AT5G10490 // AT4G14450 // AT5G18520 // AT4G33000 // AT3G17430 // AT5G02750 // AT1G70580 // AT4G18160 // AT3G66654 // AT1G76790 // AT5G55230 // AT1G23740 // AT2G15490 // AT4G35100 // AT2G10940 // AT1G77670 // AT2G28630 // AT3G28760 // AT4G17940 // AT2G35470 // AT2G39750 // AT1G48480 // AT1G61900 // AT5G52450 // AT5G06…
GO:0005737	C	cytoplasm	294	619	12233	28397	0.016	0.22	// AT5G47560 // AT4G31500 // AT5G14120 // AT3G55260 // AT5G40670 // AT5G15140 // AT1G76490 // AT3G61220 // AT5G10490 // AT4G14450 // AT1G10350 // AT3G21420 // AT5G18520 // AT4G33000 // AT3G17430 // AT5G02750 // AT1G70580 // AT4G18160 // AT3G66654 // AT1G76790 // AT5G55230 // AT1G23740 // AT2G25050 // AT4G35100 // AT3G20420 // AT2G10940 // AT1G77670 // AT2G28630 // AT3G28760 // AT4G17940 // AT2G35…
GO:0031226	C	intrinsic to plasma membrane	7	619	121	28397	0.02	0.27	// AT4G35100 // AT1G28230 // AT3G13560 // AT1G61900 // AT4G28100 // AT4G12730 // AT1G21460
GO:0046658	C	anchored to plasma membrane	5	619	68	28397	0.02	0.27	// AT4G12730 // AT4G35100 // AT1G61900 // AT3G13560 // AT4G28100
GO:0031975	C	envelope	30	619	929	28397	0.025	0.29	// AT5G10490 // AT1G07120 // AT3G12110 // AT5G64290 // AT5G09600 // AT3G23400 // AT5G43745 // AT3G58610 // AT3G25690 // AT1G23740 // AT1G15220 // AT5G46800 // AT3G04790 // AT5G17520 // AT3G16240 // AT4G00630 // AT2G40300 // AT1G11840 // AT2G24820 // AT3G45140 // AT5G09650 // AT5G03555 // AT1G30360 // AT5G12860 // AT5G12470 // AT4G16160 // AT5G67030 // AT4G04020 // AT5G64210 // AT5G09810
GO:0044437	C	vacuolar part	18	619	486	28397	0.024	0.29	// AT4G09720 // AT5G14120 // AT3G25780 // AT3G20660 // AT5G40670 // AT4G14880 // AT3G22200 // AT4G18160 // AT5G52450 // AT1G48480 // AT4G33000 // AT3G30390 // AT1G30360 // AT4G12730 // AT3G16240 // AT5G39040 // AT1G70330 // AT5G53560
GO:0005774	C	vacuolar membrane	18	619	483	28397	0.023	0.29	// AT4G09720 // AT5G14120 // AT3G25780 // AT3G20660 // AT5G40670 // AT4G14880 // AT3G22200 // AT4G18160 // AT5G52450 // AT1G48480 // AT4G33000 // AT3G30390 // AT1G30360 // AT4G12730 // AT3G16240 // AT5G39040 // AT1G70330 // AT5G53560
GO:0031967	C	organelle envelope	30	619	929	28397	0.025	0.29	// AT5G10490 // AT1G07120 // AT3G12110 // AT5G64290 // AT5G09600 // AT3G23400 // AT5G43745 // AT3G58610 // AT3G25690 // AT1G23740 // AT1G15220 // AT5G46800 // AT3G04790 // AT5G17520 // AT3G16240 // AT4G00630 // AT2G40300 // AT1G11840 // AT2G24820 // AT3G45140 // AT5G09650 // AT5G03555 // AT1G30360 // AT5G12860 // AT5G12470 // AT4G16160 // AT5G67030 // AT4G04020 // AT5G64210 // AT5G09810
GO:0000325	C	plant-type vacuole	6	619	100	28397	0.026	0.3	// AT3G20660 // AT4G18160 // AT1G12240 // AT4G33000 // AT3G16240 // AT5G39040
GO:0048046	C	apoplast	14	619	406	28397	0.068	0.75	// AT1G72610 // AT1G76160 // AT1G23740 // AT4G03210 // AT3G51030 // AT4G14880 // AT2G10940 // AT1G78060 // AT3G16370 // AT5G01040 // AT1G47128 // AT1G17860 // AT3G58610 // AT5G11720
GO:0031090	C	organelle membrane	37	619	1327	28397	0.081	0.87	// AT5G14120 // AT3G20660 // AT1G15220 // AT5G40670 // AT1G76490 // AT3G22200 // AT5G09600 // AT4G09720 // AT3G23400 // AT4G33000 // AT5G53560 // AT4G34640 // AT3G25690 // AT5G46800 // AT3G62830 // AT2G10940 // AT3G04790 // AT4G18160 // AT5G52450 // ATCG00270 // AT1G48480 // AT3G16240 // AT5G39040 // AT1G70330 // AT4G14880 // AT1G08280 // AT3G45140 // AT4G12730 // AT3G30390 // AT1G30360 // AT3G25…
GO:0034357	C	photosynthetic membrane	9	619	355	28397	0.37	1	// AT3G20660 // AT3G23400 // AT2G10940 // AT3G04790 // AT4G04020 // AT3G45140 // ATCG00270 // ATCG00280 // AT5G53560
GO:0031974	C	membrane-enclosed lumen	11	619	628	28397	0.8	1	// AT1G22770 // AT4G37870 // AT2G27040 // AT3G06860 // AT4G04020 // AT3G23400 // AT5G09810 // AT3G18990 // AT3G17390 // AT4G01850 // AT5G67470
GO:0044428	C	nuclear part	9	619	650	28397	0.94	1	// AT1G22770 // AT4G37870 // AT2G27040 // AT3G06860 // AT5G09810 // AT3G18990 // AT3G17390 // AT4G01850 // AT5G67470
GO:0044429	C	mitochondrial part	5	619	328	28397	0.84	1	// AT4G16160 // AT5G64210 // AT5G09600 // AT1G15220 // AT5G46800
GO:0044424	C	intracellular part	437	619	19957	28397	0.45	1	// AT1G61850 // AT3G20200 // AT1G76490 // AT5G14120 // AT5G18520 // AT4G33000 // AT5G57685 // AT1G18660 // AT1G49040 // AT1G76790 // AT1G23740 // AT2G10940 // AT1G72430 // AT1G31850 // AT3G01210 // AT5G23280 // AT1G15410 // AT1G72210 // AT3G30390 // AT5G06390 // AT1G75280 // AT5G67030 // AT5G08520 // AT4G21200 // AT4G00630 // AT1G09850 // AT3G25030 // AT5G58530 // AT3G06770 // AT3G11050 // AT1G10…
GO:0044422	C	organelle part	85	619	3385	28397	0.097	1	// AT3G25780 // AT5G14120 // AT5G51100 // AT3G20660 // AT1G15220 // AT3G12110 // AT5G17520 // AT1G76490 // AT5G64290 // AT3G22200 // AT3G22890 // AT4G09720 // AT3G23400 // AT5G53560 // AT4G33000 // AT4G33680 // AT3G06860 // AT3G17390 // AT4G01850 // AT5G64300 // AT1G70580 // AT5G43745 // AT3G16780 // AT4G21860 // AT3G66654 // AT3G57050 // AT4G34640 // AT3G25690 // AT1G75780 // AT1G23740 // AT1G07…
GO:0005794	C	Golgi apparatus	21	619	949	28397	0.5	1	// AT2G05920 // AT3G15350 // AT3G49780 // AT3G62830 // AT3G66654 // AT3G21190 // AT1G08280 // AT5G25820 // AT3G22200 // AT4G09720 // AT2G06925 // AT1G70230 // AT3G11320 // AT2G32530 // AT2G39750 // AT5G41460 // AT3G62660 // AT3G16240 // AT1G11680 // AT3G17430 // AT1G31850
GO:0005777	C	peroxisome	6	619	182	28397	0.21	1	// AT1G11840 // AT4G14880 // AT3G06860 // AT1G70580 // AT3G51660 // AT1G20560
GO:0019866	C	organelle inner membrane	6	619	285	28397	0.59	1	// AT1G15220 // AT5G46800 // AT4G16160 // AT5G09600 // AT5G17520 // AT5G12470
GO:0031976	C	plastid thylakoid	12	619	425	28397	0.23	1	// AT5G64290 // AT3G20660 // AT3G23400 // AT2G10940 // AT3G04790 // AT4G04020 // AT3G45140 // ATCG00270 // AT4G04330 // AT5G12860 // ATCG00280 // AT5G53560
GO:0005622	C	intracellular	439	619	20042	28397	0.45	1	// AT1G61850 // AT3G20200 // AT1G76490 // AT5G14120 // AT5G18520 // AT4G33000 // AT5G57685 // AT1G18660 // AT1G49040 // AT1G76790 // AT1G23740 // AT2G10940 // AT1G72430 // AT1G31850 // AT3G01210 // AT5G23280 // AT1G15410 // AT1G72210 // AT3G30390 // AT5G06390 // AT1G75280 // AT5G67030 // AT5G08520 // AT4G21200 // AT4G00630 // AT1G09850 // AT3G25030 // AT5G58530 // AT3G06770 // AT3G11050 // AT1G10…
GO:0070013	C	intracellular organelle lumen	11	619	622	28397	0.79	1	// AT1G22770 // AT4G37870 // AT2G27040 // AT3G06860 // AT4G04020 // AT3G23400 // AT5G09810 // AT3G18990 // AT3G17390 // AT4G01850 // AT5G67470
GO:0005768	C	endosome	5	619	276	28397	0.72	1	// AT3G66654 // AT2G39750 // AT3G62830 // AT3G21190 // AT1G31850
GO:0055035	C	plastid thylakoid membrane	9	619	324	28397	0.28	1	// AT3G20660 // AT3G23400 // AT2G10940 // AT3G04790 // AT4G04020 // AT3G45140 // ATCG00270 // ATCG00280 // AT5G53560
GO:0043234	C	protein complex	16	619	1358	28397	1	1	// AT1G75780 // AT1G15220 // AT1G72550 // AT4G16160 // AT3G07360 // AT4G27360 // AT5G09600 // AT5G65500 // ATCG00270 // AT2G13680 // AT5G55230 // AT3G50390 // AT1G75630 // AT5G54280 // ATCG00280 // AT1G49040
GO:0043232	C	intracellular non-membrane-bounded organelle	14	619	1109	28397	0.99	1	// AT1G75780 // AT4G37870 // AT3G12110 // AT5G51100 // AT2G27040 // AT3G06860 // AT5G09810 // AT5G55230 // AT3G17390 // AT4G27360 // AT4G01850 // AT3G16780 // AT5G67470 // AT5G54280
GO:0005829	C	cytosol	43	619	1644	28397	0.13	1	// AT5G02790 // AT3G55260 // AT4G37870 // AT3G61220 // AT1G79870 // AT4G01850 // AT3G16520 // AT1G78570 // AT3G16780 // AT3G18010 // AT1G76790 // AT5G42750 // AT2G28305 // AT1G11840 // AT4G17260 // AT3G04880 // AT4G11820 // AT2G15490 // AT5G51830 // AT5G06060 // AT4G01370 // AT3G51030 // AT1G72550 // AT4G14880 // AT2G36880 // AT3G54470 // AT5G52560 // AT5G55230 // AT3G19420 // AT1G69070 // AT5G54…
GO:0009579	C	thylakoid	16	619	518	28397	0.11	1	// AT5G51100 // AT3G20660 // AT2G22170 // ATCG00270 // AT2G10940 // AT3G04790 // AT4G04020 // AT3G45140 // AT3G23400 // AT5G09650 // AT4G04330 // AT5G12860 // AT1G23740 // ATCG00280 // AT5G64290 // AT5G53560
GO:0044431	C	Golgi apparatus part	6	619	307	28397	0.66	1	// AT3G62830 // AT3G21190 // AT1G08280 // AT2G39750 // AT1G31850 // AT3G66654
GO:0044430	C	cytoskeletal part	5	619	161	28397	0.28	1	// AT1G75780 // AT5G54280 // AT5G55230 // AT5G67470 // AT4G27360
GO:0044436	C	thylakoid part	9	619	388	28397	0.47	1	// AT3G20660 // AT3G23400 // AT2G10940 // AT3G04790 // AT4G04020 // AT3G45140 // ATCG00270 // ATCG00280 // AT5G53560
GO:0042651	C	thylakoid membrane	9	619	341	28397	0.33	1	// AT3G20660 // AT3G23400 // AT2G10940 // AT3G04790 // AT4G04020 // AT3G45140 // ATCG00270 // ATCG00280 // AT5G53560
GO:0009535	C	chloroplast thylakoid membrane	9	619	322	28397	0.28	1	// AT3G20660 // AT3G23400 // AT2G10940 // AT3G04790 // AT4G04020 // AT3G45140 // ATCG00270 // ATCG00280 // AT5G53560
GO:0009534	C	chloroplast thylakoid	12	619	425	28397	0.23	1	// AT5G64290 // AT3G20660 // AT3G23400 // AT2G10940 // AT3G04790 // AT4G04020 // AT3G45140 // ATCG00270 // AT4G04330 // AT5G12860 // ATCG00280 // AT5G53560
GO:0043227	C	membrane-bounded organelle	378	619	17349	28397	0.52	1	// AT1G61850 // AT3G20200 // AT1G76490 // AT5G14120 // AT5G18520 // AT4G33000 // AT5G57685 // AT1G18660 // AT1G49040 // AT1G23740 // AT2G10940 // AT1G72430 // AT1G31850 // AT5G23280 // AT1G15410 // AT1G72210 // AT3G30390 // AT5G06390 // AT5G67030 // AT5G08520 // AT4G00630 // AT1G09850 // AT3G25030 // AT5G58530 // AT3G06770 // AT3G11050 // AT3G08670 // AT5G65500 // AT3G10910 // AT5G43745 // AT5G11…
GO:0005783	C	endoplasmic reticulum	17	619	587	28397	0.15	1	// AT4G31500 // AT3G12120 // AT4G33790 // AT5G13710 // AT5G16550 // AT1G13710 // AT1G11680 // AT1G76490 // AT5G64510 // AT4G36250 // AT2G28630 // AT4G34640 // AT3G11320 // AT5G53560 // AT2G32720 // AT1G09850 // AT1G21460
GO:0043229	C	intracellular organelle	380	619	17570	28397	0.61	1	// AT1G61850 // AT3G20200 // AT1G76490 // AT5G14120 // AT5G18520 // AT4G33000 // AT5G57685 // AT1G18660 // AT1G49040 // AT1G23740 // AT2G10940 // AT1G72430 // AT1G31850 // AT5G23280 // AT1G15410 // AT1G72210 // AT3G30390 // AT5G06390 // AT5G67030 // AT5G08520 // AT4G00630 // AT1G09850 // AT3G25030 // AT5G58530 // AT3G06770 // AT3G11050 // AT3G08670 // AT5G65500 // AT3G10910 // AT5G43745 // AT5G11…
GO:0043228	C	non-membrane-bounded organelle	14	619	1109	28397	0.99	1	// AT1G75780 // AT4G37870 // AT3G12110 // AT5G51100 // AT2G27040 // AT3G06860 // AT5G09810 // AT5G55230 // AT3G17390 // AT4G27360 // AT4G01850 // AT3G16780 // AT5G67470 // AT5G54280
GO:0043226	C	organelle	381	619	17578	28397	0.59	1	// AT1G61850 // AT3G20200 // AT1G76490 // AT5G14120 // AT5G18520 // AT4G33000 // AT5G57685 // AT1G18660 // AT1G49040 // AT1G23740 // AT2G10940 // AT1G72430 // AT1G31850 // AT5G23280 // AT1G15410 // AT1G72210 // AT3G30390 // AT5G06390 // AT5G67030 // AT5G08520 // AT4G00630 // AT1G09850 // AT3G25030 // AT5G58530 // AT3G06770 // AT3G11050 // AT3G08670 // AT5G65500 // AT3G10910 // AT5G43745 // AT5G11…
GO:0005856	C	cytoskeleton	7	619	199	28397	0.15	1	// AT1G75780 // AT3G12110 // AT5G09810 // AT5G55230 // AT4G27360 // AT5G67470 // AT5G54280
GO:0012505	C	endomembrane system	6	619	258	28397	0.5	1	// AT1G70940 // AT3G62830 // AT1G76490 // AT4G34640 // AT1G08280 // AT5G53560
GO:0044446	C	intracellular organelle part	84	619	3379	28397	0.12	1	// AT3G25780 // AT5G14120 // AT5G51100 // AT3G20660 // AT1G15220 // AT3G12110 // AT5G17520 // AT1G76490 // AT5G64290 // AT3G22200 // AT3G22890 // AT4G09720 // AT3G23400 // AT5G53560 // AT4G33000 // AT3G06860 // AT3G17390 // AT4G01850 // AT5G64300 // AT1G70580 // AT5G43745 // AT3G16780 // AT4G21860 // AT3G66654 // AT3G57050 // AT4G34640 // AT3G25690 // AT1G75780 // AT1G23740 // AT1G07120 // AT5G46…
GO:0042579	C	microbody	6	619	182	28397	0.21	1	// AT1G11840 // AT4G14880 // AT3G06860 // AT1G70580 // AT3G51660 // AT1G20560
GO:0005730	C	nucleolus	7	619	303	28397	0.49	1	// AT4G37870 // AT2G27040 // AT3G06860 // AT5G09810 // AT3G17390 // AT4G01850 // AT5G67470
GO:0005739	C	mitochondrion	46	619	3571	28397	1	1	// AT4G31500 // AT4G17360 // AT1G11840 // AT3G12110 // AT5G28910 // AT5G35090 // AT3G22200 // AT5G09600 // AT4G14450 // AT5G47900 // AT5G62100 // AT5G18170 // AT1G20560 // AT3G58610 // AT5G12860 // AT5G13700 // AT2G38660 // AT1G15220 // AT5G46800 // AT4G11820 // AT1G61900 // AT1G21790 // AT5G14210 // AT4G34760 // AT2G40300 // AT3G18970 // AT3G08600 // AT1G10657 // AT1G73260 // AT2G44600 // AT3G06…
GO:0005740	C	mitochondrial envelope	5	619	278	28397	0.72	1	// AT4G16160 // AT5G64210 // AT5G09600 // AT1G15220 // AT5G46800
GO:0005802	C	trans-Golgi network	5	619	226	28397	0.55	1	// AT3G66654 // AT2G39750 // AT3G62830 // AT3G21190 // AT1G31850
GO:0031984	C	organelle subcompartment	12	619	428	28397	0.23	1	// AT5G64290 // AT3G20660 // AT3G23400 // AT2G10940 // AT3G04790 // AT4G04020 // AT3G45140 // ATCG00270 // AT4G04330 // AT5G12860 // ATCG00280 // AT5G53560
GO:0043231	C	intracellular membrane-bounded organelle	377	619	17343	28397	0.55	1	// AT1G61850 // AT3G20200 // AT1G76490 // AT5G14120 // AT5G18520 // AT4G33000 // AT5G57685 // AT1G18660 // AT1G49040 // AT1G23740 // AT2G10940 // AT1G72430 // AT1G31850 // AT5G23280 // AT1G15410 // AT1G72210 // AT3G30390 // AT5G06390 // AT5G67030 // AT5G08520 // AT4G00630 // AT1G09850 // AT3G25030 // AT5G58530 // AT3G06770 // AT3G11050 // AT3G08670 // AT5G65500 // AT3G10910 // AT5G43745 // AT5G11…
GO:0043233	C	organelle lumen	11	619	622	28397	0.79	1	// AT1G22770 // AT4G37870 // AT2G27040 // AT3G06860 // AT4G04020 // AT3G23400 // AT5G09810 // AT3G18990 // AT3G17390 // AT4G01850 // AT5G67470
GO:0005634	C	nucleus	183	619	9514	28397	0.98	1	// AT1G61850 // AT5G60850 // AT2G36080 // AT3G49950 // AT1G18660 // AT1G49040 // AT1G11125 // AT5G42750 // AT2G40620 // AT2G28200 // AT4G35100 // AT3G20420 // AT1G51140 // AT1G51090 // AT5G03110 // AT1G72430 // AT1G70230 // AT1G21280 // AT5G49980 // AT2G40435 // AT5G23280 // AT3G21870 // AT4G28300 // AT4G10160 // AT1G72210 // AT1G29530 // AT3G55510 // AT1G78020 // AT5G03670 // AT1G47480 // AT3G57…
GO:0032991	C	macromolecular complex	17	619	2050	28397	1	1	// AT1G75780 // AT1G15220 // AT1G72550 // AT4G16160 // AT3G07360 // AT4G27360 // AT5G09600 // AT5G65500 // ATCG00270 // AT2G13680 // AT5G55230 // AT3G50390 // AT1G75630 // AT3G16780 // AT5G54280 // ATCG00280 // AT1G49040
GO:0031981	C	nuclear lumen	9	619	467	28397	0.69	1	// AT1G22770 // AT4G37870 // AT2G27040 // AT3G06860 // AT5G09810 // AT3G18990 // AT3G17390 // AT4G01850 // AT5G67470
