# Supplementary material for: Light control of three‐dimensional chromatin organization in soybean
Source: Plant Biotechnol J. 2024 May 19;22(9):2596–611. doi: 10.1111/pbi.14372 (PMC11331798; doi:10.1111/pbi.14372)
Supplement: Supplementary file 10 — Table S4 Specifically upregulated genes in apical hook. [file PBI-22-2596-s006.xlsx]

## Sheet: Table S4
Table S4. Specifically up-regulated genes in apical hook
GO_acc	term_type	Term	queryitem	querytotal	bgitem	bgtotal	pvalue	FDR	entries
GO:0050896	P	response to stimulus	543	1562	6292	28397	1.8e-28	1.3e-24	// AT5G46050 // AT1G06620 // AT1G73260 // AT1G53210 // AT2G23620 // AT5G06650 // AT1G56010 // AT3G55610 // AT1G80920 // AT5G40470 // AT3G55990 // AT3G61850 // AT2G43010 // AT1G23740 // AT4G18020 // AT5G15450 // AT2G46690 // AT1G08630 // AT4G02590 // AT2G36840 // AT2G25810 // AT1G31170 // AT2G35940 // AT1G19180 // AT4G28030 // AT3G06490 // AT1G69690 // AT4G02020 // AT4G01800 // AT5G46610 // AT1G20…
GO:0006950	P	response to stress	361	1562	4089	28397	4.3e-19	1.6e-15	// AT5G46050 // AT1G06620 // AT5G64660 // AT1G53210 // AT1G73500 // AT2G45660 // AT3G55610 // AT5G40470 // AT3G55990 // AT2G43010 // AT1G23740 // AT5G15450 // AT5G48930 // AT5G43060 // AT4G02590 // AT2G36840 // AT1G31170 // AT2G35940 // AT1G19180 // AT3G06490 // AT1G69690 // AT4G02020 // AT1G20510 // AT1G67600 // AT5G13180 // AT5G67400 // AT5G67030 // AT3G18290 // AT5G49630 // AT2G22540 // AT4G37…
GO:0009605	P	response to external stimulus	141	1562	1087	28397	6.7e-19	1.7e-15	// AT5G46050 // AT1G06620 // AT1G80840 // AT4G26090 // AT3G08040 // AT1G73500 // AT3G16500 // AT2G45660 // AT2G33770 // AT3G56240 // AT2G43010 // AT2G17220 // AT4G35770 // AT5G48930 // AT5G07010 // AT5G53750 // AT2G46370 // AT1G19180 // AT2G47000 // AT5G64340 // AT1G72450 // AT1G60960 // AT1G49750 // AT5G60660 // AT3G06490 // AT4G10270 // AT3G28345 // AT1G20510 // AT1G67600 // AT4G18010 // AT5G01…
GO:0042221	P	response to chemical stimulus	352	1562	3978	28397	1e-18	1.9e-15	// AT5G46050 // AT1G06620 // AT5G64660 // AT1G53210 // AT5G06650 // AT1G56010 // AT3G55610 // AT2G43010 // AT4G18020 // AT2G46690 // AT1G08630 // AT2G36840 // AT2G25810 // AT1G31170 // AT2G35940 // AT1G19180 // AT3G06490 // AT1G69690 // AT4G02020 // AT5G46610 // AT1G20510 // AT1G73500 // AT5G13180 // AT3G12955 // AT4G31940 // AT5G67400 // AT5G67030 // AT5G49630 // AT1G15460 // AT2G22540 // AT4G37…
GO:0006725	P	cellular aromatic compound metabolic process	128	1562	1022	28397	3.6e-16	5.3e-13	// AT4G31500 // AT1G80840 // AT4G26090 // AT5G63710 // AT5G19730 // AT1G11430 // AT1G73500 // AT3G56240 // AT2G31955 // AT3G63440 // AT5G21482 // AT2G17220 // AT1G23740 // AT5G48930 // AT1G02170 // AT1G77670 // AT5G09220 // AT5G04080 // AT5G13930 // AT2G35940 // AT5G54080 // AT4G36670 // AT5G20700 // AT4G09570 // AT2G23620 // AT1G20510 // AT3G13650 // AT5G13180 // AT2G43000 // AT4G32980 // AT3G11…
GO:0051179	P	localization	328	1562	3819	28397	1.2e-15	1.5e-12	// AT4G31500 // AT5G46050 // AT3G08040 // AT3G23600 // AT1G80840 // AT4G01800 // AT4G26090 // AT5G63710 // AT4G39080 // AT3G28345 // AT1G32080 // AT2G45660 // AT4G16390 // AT2G13620 // AT5G13490 // AT1G75170 // AT3G56240 // AT1G77330 // AT2G30060 // AT5G57685 // AT1G77380 // AT1G51340 // AT1G70890 // AT5G49130 // AT1G75660 // AT3G21250 // AT2G46690 // AT1G02170 // AT5G12370 // AT4G39090 // AT5G09…
GO:0051234	P	establishment of localization	315	1562	3652	28397	3.2e-15	3.4e-12	// AT5G65210 // AT5G46050 // AT3G08040 // AT3G23600 // AT1G80840 // AT4G01800 // AT4G26090 // AT5G63710 // AT4G39080 // AT3G28345 // AT1G32080 // AT2G45660 // AT4G16390 // AT2G13620 // AT5G13490 // AT1G75170 // AT3G56240 // AT1G77330 // AT2G30060 // AT5G57685 // AT1G77380 // AT1G51340 // AT1G70890 // AT5G49130 // AT1G75660 // AT3G21250 // AT2G46690 // AT1G02170 // AT5G12370 // AT4G39090 // AT5G09…
GO:0009698	P	phenylpropanoid metabolic process	68	1562	405	28397	3.4e-14	3.2e-11	// AT2G46570 // AT2G40370 // AT4G26090 // AT5G63710 // AT5G19730 // AT2G01830 // AT1G02050 // AT4G12010 // AT1G80820 // AT1G73650 // AT4G38960 // AT3G24503 // AT3G56240 // AT5G23190 // AT2G30490 // AT2G37040 // AT3G19450 // AT2G24540 // AT2G47890 // AT5G41040 // AT5G48930 // AT3G24190 // AT1G32640 // AT2G40890 // AT5G09220 // AT5G49660 // AT5G13930 // AT4G01070 // AT5G04080 // AT2G35940 // AT3G53…
GO:0044036	P	cell wall macromolecule metabolic process	59	1562	319	28397	4.7e-14	3.8e-11	// AT1G58070 // AT2G03200 // AT3G08040 // AT3G18660 // AT5G16600 // AT1G30650 // AT1G62990 // AT1G71930 // AT5G47530 // AT5G40020 // AT1G51940 // AT1G72220 // AT5G62150 // AT5G33290 // AT5G03260 // AT4G05200 // AT1G79180 // AT4G17220 // AT3G52790 // AT2G46760 // AT5G43060 // AT1G70230 // AT1G47410 // AT3G10740 // AT5G60720 // AT2G38080 // AT5G60020 // AT5G64340 // AT5G15870 // AT3G16920 // AT2G01…
GO:0006810	P	transport	304	1562	3577	28397	6.6e-14	4.9e-11	// AT5G65210 // AT5G46050 // AT3G08040 // AT3G23600 // AT1G80840 // AT4G01800 // AT4G26090 // AT5G63710 // AT1G11430 // AT3G28345 // AT1G32080 // AT2G45660 // AT4G16390 // AT2G13620 // AT5G13490 // AT1G75170 // AT3G56240 // AT1G77330 // AT2G30060 // AT5G57685 // AT1G77380 // AT1G51340 // AT1G70890 // AT5G49130 // AT1G75660 // AT3G21250 // AT2G46690 // AT1G02170 // AT5G12370 // AT4G39090 // AT5G09…
GO:0019748	P	secondary metabolic process	139	1562	1247	28397	7.8e-14	5.3e-11	// AT4G31500 // AT4G26090 // AT5G63710 // AT5G19730 // AT1G73500 // AT2G25450 // AT3G56240 // AT5G41040 // AT1G23740 // AT5G48930 // AT5G09220 // AT1G32550 // AT5G04080 // AT5G13930 // AT2G35940 // AT5G40760 // AT5G20700 // AT5G44000 // AT3G06490 // AT2G01290 // AT1G62300 // AT1G20510 // AT3G13650 // AT5G13180 // AT2G43000 // AT5G01220 // AT5G57930 // AT2G24280 // AT5G67030 // AT1G61660 // AT3G10…
GO:0009699	P	phenylpropanoid biosynthetic process	59	1562	327	28397	1.2e-13	7.3e-11	// AT4G26090 // AT5G63710 // AT5G19730 // AT1G02050 // AT4G12010 // AT1G80820 // AT1G73650 // AT4G38960 // AT3G24503 // AT3G56240 // AT5G23190 // AT2G30490 // AT2G37040 // AT3G19450 // AT2G24540 // AT2G47890 // AT5G41040 // AT5G48930 // AT3G24190 // AT1G32640 // AT2G40890 // AT5G09220 // AT5G49660 // AT5G13930 // AT4G01070 // AT5G04080 // AT2G35940 // AT3G53960 // AT2G38080 // AT3G01860 // AT5G60…
GO:0009611	P	response to wounding	59	1562	340	28397	5.1e-13	2.9e-10	// AT5G46050 // AT1G06620 // AT1G80840 // AT4G10265 // AT1G32640 // AT4G16760 // AT1G72450 // AT3G02470 // AT1G79380 // AT4G17615 // AT3G56240 // AT3G22400 // AT2G37040 // AT1G17840 // AT4G18010 // AT4G35770 // AT5G48930 // AT2G40890 // AT2G30490 // AT4G27410 // AT5G07010 // AT3G48360 // AT5G53750 // AT4G01070 // AT5G13930 // AT1G19180 // AT1G72520 // AT2G36290 // AT3G57530 // AT4G24380 // AT5G14…
GO:0019438	P	aromatic compound biosynthetic process	90	1562	680	28397	7e-13	3.7e-10	// AT4G31500 // AT1G80840 // AT4G26090 // AT5G63710 // AT5G19730 // AT1G11430 // AT3G13650 // AT3G56240 // AT2G31955 // AT2G17220 // AT5G48930 // AT1G02170 // AT1G77670 // AT5G09220 // AT5G04080 // AT2G35940 // AT5G20700 // AT4G09570 // AT5G41040 // AT5G13180 // AT2G43000 // AT3G48730 // AT1G61660 // AT1G64060 // AT1G80820 // AT3G59660 // AT3G24503 // AT5G23190 // AT3G14470 // AT3G13950 // AT2G40…
GO:0051707	P	response to other organism	149	1562	1421	28397	7.5e-13	3.7e-10	// AT4G31500 // AT5G46050 // AT1G80840 // AT5G64660 // AT4G26090 // AT2G36400 // AT5G43810 // AT5G62150 // AT1G28520 // AT2G43010 // AT2G47900 // AT1G23740 // AT4G39090 // AT5G53750 // AT1G56200 // AT2G35940 // AT1G19180 // AT1G72450 // AT1G12220 // AT1G60960 // AT5G61410 // AT4G09570 // AT3G06490 // AT3G44880 // AT2G23620 // AT1G69690 // AT4G02020 // AT5G53120 // AT1G20510 // AT2G24370 // AT2G43…
GO:0006575	P	cellular amino acid derivative metabolic process	92	1562	714	28397	1.5e-12	6.9e-10	// AT4G31500 // AT4G26090 // AT5G63710 // AT5G19730 // AT5G07990 // AT3G13650 // AT3G56240 // AT5G48930 // AT1G77670 // AT5G09220 // AT5G04080 // AT5G13930 // AT2G35940 // AT4G36670 // AT5G20700 // AT5G53120 // AT1G20510 // AT5G41040 // AT5G13180 // AT2G43000 // AT3G61530 // AT1G61660 // AT3G10670 // AT3G14310 // AT2G46570 // AT3G51770 // AT1G80820 // AT3G24503 // AT5G23190 // AT5G03260 // AT2G40…
GO:0070882	P	cellular cell wall organization or biogenesis	60	1562	367	28397	3e-12	1.3e-09	// AT1G58070 // AT2G03200 // AT3G08040 // AT2G33460 // AT5G23750 // AT1G30650 // AT1G62990 // AT1G71930 // AT5G47530 // AT5G40020 // AT5G47820 // AT5G17420 // AT1G72220 // AT5G33290 // AT4G18780 // AT4G05200 // AT1G79180 // AT4G17220 // AT5G03170 // AT3G13890 // AT2G46760 // AT3G18660 // AT2G41850 // AT1G70230 // AT1G47410 // AT2G01900 // AT1G48000 // AT5G60720 // AT2G38080 // AT1G55850 // AT5G16…
GO:0006811	P	ion transport	115	1562	1019	28397	6.2e-12	2.6e-09	// AT5G65210 // AT3G08040 // AT5G27690 // AT2G33770 // AT3G56240 // AT3G12090 // AT1G77380 // AT1G23090 // AT2G46690 // AT5G09220 // AT4G30110 // AT4G16490 // AT5G20700 // AT1G60960 // AT1G31050 // AT3G20870 // AT5G60660 // AT5G57110 // AT5G02600 // AT5G17330 // AT5G41040 // AT3G51895 // AT1G02260 // AT1G63440 // AT5G20380 // AT3G13790 // AT2G13620 // AT1G31260 // AT2G02710 // AT5G49630 // AT2G36…
GO:0010383	P	cell wall polysaccharide metabolic process	45	1562	231	28397	1e-11	4e-09	// AT1G58070 // AT2G03200 // AT3G08040 // AT3G18660 // AT5G16600 // AT1G30650 // AT1G62990 // AT1G71930 // AT5G47530 // AT5G40020 // AT1G72220 // AT5G33290 // AT4G05200 // AT1G79180 // AT4G17220 // AT5G43060 // AT1G70230 // AT1G47410 // AT3G10740 // AT5G60720 // AT2G38080 // AT5G60020 // AT5G64340 // AT5G03260 // AT2G01900 // AT5G60660 // AT3G62270 // AT5G44030 // AT3G62020 // AT4G28500 // AT1G12…
GO:0009607	P	response to biotic stimulus	163	1562	1687	28397	2.3e-11	8.3e-09	// AT4G31500 // AT5G46050 // AT1G80840 // AT1G73260 // AT4G26090 // AT2G36400 // AT4G35900 // AT3G58120 // AT5G43810 // AT5G62150 // AT1G28520 // AT2G43010 // AT2G47900 // AT1G23740 // AT1G02170 // AT4G39090 // AT5G53750 // AT1G56200 // AT2G35940 // AT1G19180 // AT1G72450 // AT1G12220 // AT1G60960 // AT5G61410 // AT4G09570 // AT3G06490 // AT3G44880 // AT2G23620 // AT1G69690 // AT4G02020 // AT5G53…
GO:0009628	P	response to abiotic stimulus	229	1562	2635	28397	2.4e-11	8.3e-09	// AT4G31500 // AT5G46050 // AT1G06620 // AT3G23600 // AT1G80840 // AT3G28345 // AT5G19730 // AT1G53210 // AT1G73500 // AT4G35900 // AT2G45660 // AT3G55610 // AT1G80920 // AT4G17500 // AT3G55990 // AT2G30490 // AT3G61850 // AT2G43010 // AT3G51630 // AT2G47900 // AT1G75660 // AT1G04410 // AT4G35770 // AT5G58760 // AT5G43060 // AT4G39090 // AT5G09220 // AT5G58070 // AT1G56200 // AT2G35940 // AT1G19…
GO:0010382	P	cellular cell wall macromolecule metabolic process	41	1562	203	28397	3.2e-11	1.1e-08	// AT1G58070 // AT2G03200 // AT3G08040 // AT4G18780 // AT5G16600 // AT1G30650 // AT1G62990 // AT1G71930 // AT5G47530 // AT5G40020 // AT1G72220 // AT5G33290 // AT4G05200 // AT1G79180 // AT4G17220 // AT3G18660 // AT1G70230 // AT1G47410 // AT3G10740 // AT5G60720 // AT2G38080 // AT5G60020 // AT5G64340 // AT5G03260 // AT2G01900 // AT5G60660 // AT5G44030 // AT3G62020 // AT4G28500 // AT5G41040 // AT5G54…
GO:0045491	P	xylan metabolic process	39	1562	186	28397	3.7e-11	1.2e-08	// AT1G58070 // AT2G03200 // AT3G08040 // AT4G18780 // AT5G16600 // AT1G30650 // AT1G62990 // AT1G71930 // AT5G47530 // AT5G40020 // AT1G72220 // AT4G05200 // AT1G79180 // AT4G17220 // AT3G18660 // AT3G10740 // AT1G47410 // AT5G60720 // AT2G38080 // AT5G60020 // AT5G64340 // AT5G03260 // AT2G01900 // AT5G60660 // AT5G44030 // AT3G62020 // AT4G28500 // AT5G54690 // AT4G33330 // AT3G52900 // AT3G27…
GO:0070592	P	cell wall polysaccharide biosynthetic process	39	1562	187	28397	4.3e-11	1.2e-08	// AT1G58070 // AT2G03200 // AT3G08040 // AT4G18780 // AT5G16600 // AT1G30650 // AT1G62990 // AT1G71930 // AT5G47530 // AT5G40020 // AT1G72220 // AT4G05200 // AT1G79180 // AT4G17220 // AT3G18660 // AT3G10740 // AT1G47410 // AT5G60720 // AT2G38080 // AT5G60020 // AT5G64340 // AT5G03260 // AT2G01900 // AT5G60660 // AT5G44030 // AT3G62020 // AT4G28500 // AT5G41040 // AT5G54690 // AT4G33330 // AT3G52…
GO:0044038	P	cell wall macromolecule biosynthetic process	39	1562	187	28397	4.3e-11	1.2e-08	// AT1G58070 // AT2G03200 // AT3G08040 // AT4G18780 // AT5G16600 // AT1G30650 // AT1G62990 // AT1G71930 // AT5G47530 // AT5G40020 // AT1G72220 // AT4G05200 // AT1G79180 // AT4G17220 // AT3G18660 // AT3G10740 // AT1G47410 // AT5G60720 // AT2G38080 // AT5G60020 // AT5G64340 // AT5G03260 // AT2G01900 // AT5G60660 // AT5G44030 // AT3G62020 // AT4G28500 // AT5G41040 // AT5G54690 // AT4G33330 // AT3G52…
GO:0070589	P	cellular component macromolecule biosynthetic process	39	1562	187	28397	4.3e-11	1.2e-08	// AT1G58070 // AT2G03200 // AT3G08040 // AT4G18780 // AT5G16600 // AT1G30650 // AT1G62990 // AT1G71930 // AT5G47530 // AT5G40020 // AT1G72220 // AT4G05200 // AT1G79180 // AT4G17220 // AT3G18660 // AT3G10740 // AT1G47410 // AT5G60720 // AT2G38080 // AT5G60020 // AT5G64340 // AT5G03260 // AT2G01900 // AT5G60660 // AT5G44030 // AT3G62020 // AT4G28500 // AT5G41040 // AT5G54690 // AT4G33330 // AT3G52…
GO:0009813	P	flavonoid biosynthetic process	43	1562	225	28397	5.1e-11	1.4e-08	// AT4G26090 // AT1G32640 // AT5G19730 // AT3G53960 // AT1G73650 // AT4G38960 // AT3G56240 // AT2G30490 // AT2G37040 // AT2G24540 // AT2G47890 // AT5G48930 // AT3G24190 // AT5G63710 // AT2G40890 // AT5G09220 // AT5G49660 // AT5G13930 // AT4G01070 // AT5G04080 // AT2G35940 // AT3G21240 // AT3G01860 // AT5G20700 // AT3G57530 // AT5G49330 // AT2G44745 // AT3G55120 // AT2G26330 // AT5G07990 // AT5G54…
GO:0010410	P	hemicellulose metabolic process	40	1562	198	28397	5.6e-11	1.5e-08	// AT1G58070 // AT2G03200 // AT3G08040 // AT4G18780 // AT5G16600 // AT1G30650 // AT1G62990 // AT1G71930 // AT5G47530 // AT5G40020 // AT1G72220 // AT4G05200 // AT1G79180 // AT4G17220 // AT3G18660 // AT1G70230 // AT1G47410 // AT3G10740 // AT5G60720 // AT2G38080 // AT5G60020 // AT5G64340 // AT5G03260 // AT2G01900 // AT5G60660 // AT5G44030 // AT3G62020 // AT4G28500 // AT5G54690 // AT4G33330 // AT3G52…
GO:0010033	P	response to organic substance	235	1562	2754	28397	6.3e-11	1.6e-08	// AT2G38750 // AT5G46050 // AT1G06620 // AT1G80840 // AT1G73260 // AT4G26090 // AT5G07990 // AT3G08040 // AT5G06650 // AT3G16500 // AT1G56010 // AT5G43810 // AT3G55610 // AT4G17500 // AT2G43010 // AT1G79180 // AT2G47180 // AT4G18020 // AT4G35770 // AT2G46690 // AT1G02170 // AT1G08630 // AT3G15730 // AT5G09220 // AT2G25810 // AT5G07010 // AT5G53750 // AT1G69440 // AT2G35940 // AT1G19180 // AT5G54…
GO:0042546	P	cell wall biogenesis	54	1562	336	28397	6.4e-11	1.6e-08	// AT1G58070 // AT2G03200 // AT3G08040 // AT3G18660 // AT5G03170 // AT1G30650 // AT1G62990 // AT1G71930 // AT5G47530 // AT5G40020 // AT5G47820 // AT1G72220 // AT4G05200 // AT1G79180 // AT4G17220 // AT3G13890 // AT2G46760 // AT5G23750 // AT3G10740 // AT1G47410 // AT2G01900 // AT5G60720 // AT2G38080 // AT1G55850 // AT1G54790 // AT5G60020 // AT1G70370 // AT5G03260 // AT5G64340 // AT1G75500 // AT5G60…
GO:0010413	P	glucuronoxylan metabolic process	38	1562	182	28397	7.3e-11	1.7e-08	// AT1G58070 // AT2G03200 // AT3G08040 // AT4G18780 // AT5G16600 // AT1G30650 // AT1G62990 // AT1G71930 // AT5G47530 // AT5G40020 // AT1G72220 // AT4G05200 // AT1G79180 // AT4G17220 // AT3G18660 // AT3G10740 // AT1G47410 // AT5G60720 // AT2G38080 // AT5G60020 // AT5G64340 // AT5G03260 // AT2G01900 // AT5G60660 // AT5G44030 // AT3G62020 // AT4G28500 // AT5G54690 // AT4G33330 // AT3G52900 // AT3G27…
GO:0045492	P	xylan biosynthetic process	38	1562	183	28397	8.4e-11	1.9e-08	// AT1G58070 // AT2G03200 // AT3G08040 // AT4G18780 // AT5G16600 // AT1G30650 // AT1G62990 // AT1G71930 // AT5G47530 // AT5G40020 // AT1G72220 // AT4G05200 // AT1G79180 // AT4G17220 // AT3G18660 // AT3G10740 // AT1G47410 // AT5G60720 // AT2G38080 // AT5G60020 // AT5G64340 // AT5G03260 // AT2G01900 // AT5G60660 // AT5G44030 // AT3G62020 // AT4G28500 // AT5G54690 // AT4G33330 // AT3G52900 // AT3G27…
GO:0006519	P	cellular amino acid and derivative metabolic process	134	1562	1324	28397	1e-10	2.4e-08	// AT4G31500 // AT4G26090 // AT5G63710 // AT5G19730 // AT1G11430 // AT1G73500 // AT5G47820 // AT3G55610 // AT3G56240 // AT5G41040 // AT1G23740 // AT5G48930 // AT1G08630 // AT1G77670 // AT2G26080 // AT5G04080 // AT5G13930 // AT2G35940 // AT5G54080 // AT4G36670 // AT5G20700 // AT3G17760 // AT5G17330 // AT5G53120 // AT1G20510 // AT3G13650 // AT5G13180 // AT2G43000 // AT3G61530 // AT5G07990 // AT5G57…
GO:0009812	P	flavonoid metabolic process	45	1562	251	28397	1.1e-10	2.5e-08	// AT4G26090 // AT1G32640 // AT5G19730 // AT2G01830 // AT3G53960 // AT1G73650 // AT4G38960 // AT3G56240 // AT2G30490 // AT2G37040 // AT2G24540 // AT2G47890 // AT5G48930 // AT3G24190 // AT5G63710 // AT2G40890 // AT5G09220 // AT5G49660 // AT5G13930 // AT4G01070 // AT5G04080 // AT2G35940 // AT3G21240 // AT3G01860 // AT5G20700 // AT3G57530 // AT5G49330 // AT2G44745 // AT3G55120 // AT2G26330 // AT3G21…
GO:0042398	P	cellular amino acid derivative biosynthetic process	71	1562	534	28397	1.6e-10	3.4e-08	// AT4G31500 // AT3G51770 // AT4G12010 // AT4G26090 // AT5G63710 // AT5G19730 // AT2G45400 // AT5G53120 // AT1G02050 // AT1G65840 // AT1G80820 // AT1G73650 // AT4G38960 // AT3G24503 // AT3G56240 // AT5G23190 // AT2G30490 // AT2G37040 // AT3G19450 // AT2G24540 // AT2G47890 // AT5G41040 // AT5G48930 // AT3G24190 // AT1G32640 // AT2G40890 // AT1G77670 // AT5G09220 // AT2G19070 // AT5G49660 // AT5G13…
GO:0051716	P	cellular response to stimulus	206	1562	2355	28397	1.7e-10	3.5e-08	// AT4G31500 // AT5G65210 // AT1G06620 // AT1G80840 // AT4G26090 // AT5G63710 // AT4G16760 // AT1G53210 // AT1G73500 // AT3G16500 // AT1G56010 // AT5G43810 // AT2G33770 // AT5G62150 // AT3G56240 // AT4G17500 // AT1G77380 // AT2G47900 // AT1G75660 // AT4G18020 // AT5G48930 // AT1G02170 // AT3G15730 // AT5G09220 // AT2G25810 // AT5G07010 // AT1G69440 // AT5G04080 // AT2G35940 // AT1G19180 // AT2G47…
GO:0051704	P	multi-organism process	168	1562	1820	28397	2.9e-10	5.7e-08	// AT4G31500 // AT5G46050 // AT1G80840 // AT1G73260 // AT4G26090 // AT3G27960 // AT5G43810 // AT2G13620 // AT5G62150 // AT1G28520 // AT2G43010 // AT2G47900 // AT1G23740 // AT4G39090 // AT5G53750 // AT1G56200 // AT2G35940 // AT1G19180 // AT3G06430 // AT4G24670 // AT1G72450 // AT1G12220 // AT1G60960 // AT5G61410 // AT4G09570 // AT3G06490 // AT3G44880 // AT2G23620 // AT1G69690 // AT4G02020 // AT5G53…
GO:0043455	P	regulation of secondary metabolic process	34	1562	157	28397	3.1e-10	6.1e-08	// AT4G26090 // AT1G32640 // AT2G01830 // AT4G19840 // AT2G25450 // AT3G56240 // AT2G30490 // AT2G37040 // AT2G47890 // AT5G48930 // AT5G63710 // AT2G40890 // AT5G09220 // AT5G49660 // AT5G13930 // AT4G01070 // AT5G04080 // AT2G35940 // AT3G01860 // AT5G20700 // AT3G57530 // AT4G32980 // AT1G52340 // AT3G21510 // AT5G54160 // AT2G26330 // AT5G13180 // AT5G20900 // AT3G21240 // AT4G18780 // AT4G12…
GO:0009719	P	response to endogenous stimulus	153	1562	1615	28397	3.7e-10	7e-08	// AT2G38750 // AT5G46050 // AT1G06620 // AT1G80840 // AT4G26090 // AT5G07990 // AT3G08040 // AT5G06650 // AT3G16500 // AT1G56010 // AT3G55610 // AT2G43010 // AT1G79180 // AT4G18010 // AT4G18020 // AT4G35770 // AT2G46690 // AT3G15730 // AT2G25810 // AT5G07010 // AT5G53750 // AT2G43000 // AT2G35940 // AT1G19180 // AT2G47000 // AT4G34760 // AT1G72450 // AT4G09570 // AT3G06490 // AT5G25610 // AT5G50…
GO:0034637	P	cellular carbohydrate biosynthetic process	103	1562	941	28397	3.9e-10	7.2e-08	// AT4G31500 // AT3G08040 // AT1G11720 // AT1G30650 // AT1G62990 // AT2G25450 // AT5G33290 // AT1G79180 // AT1G23740 // AT4G17220 // AT3G15730 // AT1G07440 // AT5G64340 // AT5G60660 // AT3G62020 // AT1G78580 // AT5G11490 // AT5G41040 // AT2G43000 // AT3G52900 // AT2G24280 // AT5G67030 // AT1G76140 // AT3G10670 // AT1G77090 // AT2G37090 // AT3G51550 // AT1G58070 // AT1G66980 // AT4G37870 // AT3G20…
GO:0005975	P	carbohydrate metabolic process	196	1562	2249	28397	6.7e-10	1.2e-07	// AT4G31500 // AT3G08040 // AT1G11720 // AT1G17100 // AT1G30650 // AT1G62990 // AT5G14660 // AT2G25450 // AT3G23600 // AT5G33290 // AT1G31740 // AT1G79180 // AT5G41040 // AT1G23740 // AT4G17220 // AT5G43060 // AT4G39090 // AT3G54190 // AT1G32550 // AT1G07110 // AT5G40760 // AT5G64340 // AT1G74030 // AT5G60660 // AT3G62020 // AT2G01290 // AT1G78580 // AT2G14620 // AT1G67280 // AT5G11490 // AT4G18…
GO:0016051	P	carbohydrate biosynthetic process	112	1562	1070	28397	6.9e-10	1.2e-07	// AT4G31500 // AT3G08040 // AT1G11720 // AT1G30650 // AT1G62990 // AT2G25450 // AT5G33290 // AT1G79180 // AT1G23740 // AT4G17220 // AT3G15730 // AT1G07440 // AT5G64340 // AT5G60660 // AT3G62020 // AT1G78580 // AT5G11490 // AT5G41040 // AT2G43000 // AT3G52900 // AT2G24280 // AT5G67030 // AT1G76140 // AT2G47180 // AT3G10670 // AT1G77090 // AT2G37090 // AT3G51550 // AT1G58070 // AT1G66980 // AT4G37…
GO:0065007	P	biological regulation	448	1562	6222	28397	6.8e-10	1.2e-07	// AT1G06620 // AT5G06710 // AT2G25880 // AT1G53210 // AT5G06650 // AT1G56010 // AT1G76880 // AT5G64530 // AT5G40470 // AT3G55990 // AT3G61850 // AT2G43010 // AT1G23740 // AT4G18020 // AT5G48930 // AT4G02590 // AT4G30110 // AT2G25810 // AT5G04080 // AT2G35940 // AT1G19180 // AT5G23280 // AT5G14340 // AT3G06490 // AT1G69690 // AT4G02020 // AT4G01800 // AT1G67600 // AT5G64620 // AT1G73500 // AT5G13…
GO:0005976	P	polysaccharide metabolic process	84	1562	712	28397	7.2e-10	1.2e-07	// AT1G58070 // AT1G66980 // AT3G08040 // AT1G11720 // AT5G64340 // AT3G20480 // AT1G32170 // AT4G35090 // AT3G23730 // AT1G30650 // AT1G62990 // AT5G58330 // AT5G24470 // AT5G47530 // AT5G40020 // AT5G17420 // AT1G72220 // AT5G33290 // AT3G09050 // AT3G01510 // AT1G75840 // AT1G79180 // AT3G18500 // AT1G06460 // AT4G17220 // AT5G57930 // AT4G39210 // AT1G78370 // AT4G31850 // AT5G43060 // AT4G09…
GO:0044283	P	small molecule biosynthetic process	169	1562	1865	28397	8.9e-10	1.5e-07	// AT4G31500 // AT5G07010 // AT1G80840 // AT4G26090 // AT5G63710 // AT5G19730 // AT1G11430 // AT1G73500 // AT5G47820 // AT3G55610 // AT3G56240 // AT2G17220 // AT1G23740 // AT5G48930 // AT1G02170 // AT1G77670 // AT3G15730 // AT5G09220 // AT1G32550 // AT5G53750 // AT5G04080 // AT5G13930 // AT2G35940 // AT3G53960 // AT4G36670 // AT5G20700 // AT1G72450 // AT4G09570 // AT3G06490 // AT3G01990 // AT5G53…
GO:0044264	P	cellular polysaccharide metabolic process	74	1562	601	28397	1.4e-09	2.3e-07	// AT1G58070 // AT1G66980 // AT3G08040 // AT1G11720 // AT5G64340 // AT3G20480 // AT1G32170 // AT4G35090 // AT3G23730 // AT1G30650 // AT1G62990 // AT5G58330 // AT5G24470 // AT5G47530 // AT5G40020 // AT5G17420 // AT1G72220 // AT5G33290 // AT3G09050 // AT3G01510 // AT4G05200 // AT1G79180 // AT3G18500 // AT4G17220 // AT4G39210 // AT1G78370 // AT4G31850 // AT3G18660 // AT1G14720 // AT1G70230 // AT1G47…
GO:0009991	P	response to extracellular stimulus	57	1562	406	28397	1.8e-09	2.8e-07	// AT3G08040 // AT3G20660 // AT5G58350 // AT4G37870 // AT2G01830 // AT4G35090 // AT2G37710 // AT3G16500 // AT2G33770 // AT2G40810 // AT1G55920 // AT1G29670 // AT3G51770 // AT2G26650 // AT4G05200 // AT3G52820 // AT2G27190 // AT2G17220 // AT1G74770 // AT1G22440 // AT3G27740 // AT1G09090 // AT3G12750 // AT3G04530 // AT5G01220 // AT4G00430 // AT1G22990 // AT1G55180 // AT1G32450 // AT1G62300 // AT1G31…
GO:0006970	P	response to osmotic stress	93	1562	842	28397	1.9e-09	2.9e-07	// AT2G38750 // AT5G46050 // AT1G06620 // AT3G23600 // AT1G53210 // AT1G73500 // AT3G55610 // AT3G56240 // AT2G47900 // AT5G43060 // AT4G39090 // AT5G09220 // AT5G58070 // AT2G35940 // AT1G19180 // AT4G16490 // AT5G20700 // AT3G06490 // AT5G18100 // AT5G25610 // AT4G18010 // AT5G13180 // AT2G43000 // AT5G14920 // AT5G67030 // AT2G47180 // AT1G64060 // AT5G49630 // AT3G51550 // AT3G12320 // AT2G39…
GO:0009963	P	positive regulation of flavonoid biosynthetic process	26	1562	103	28397	2.5e-09	3.7e-07	// AT4G26090 // AT5G63710 // AT4G19840 // AT3G56240 // AT5G09220 // AT2G37040 // AT2G47890 // AT5G48930 // AT1G32640 // AT2G40890 // AT2G30490 // AT5G49660 // AT4G01070 // AT5G04080 // AT2G35940 // AT3G01860 // AT5G20700 // AT3G57530 // AT5G54160 // AT5G13180 // AT5G20900 // AT3G21240 // AT4G12010 // AT1G61660 // AT4G34050 // AT2G36290
GO:0031668	P	cellular response to extracellular stimulus	55	1562	388	28397	2.5e-09	3.8e-07	// AT3G08040 // AT3G20660 // AT5G58350 // AT4G37870 // AT2G01830 // AT4G35090 // AT2G37710 // AT3G16500 // AT2G33770 // AT1G55920 // AT1G29670 // AT3G51770 // AT2G26650 // AT4G05200 // AT3G52820 // AT2G27190 // AT2G17220 // AT1G74770 // AT1G22440 // AT3G27740 // AT1G09090 // AT3G12750 // AT3G04530 // AT5G01220 // AT4G00430 // AT1G22990 // AT4G23180 // AT1G32450 // AT1G62300 // AT1G31260 // AT3G50…
GO:0031667	P	response to nutrient levels	53	1562	367	28397	2.8e-09	4e-07	// AT3G08040 // AT5G58350 // AT4G37870 // AT2G01830 // AT4G35090 // AT3G56040 // AT3G16500 // AT2G33770 // AT2G40810 // AT1G55920 // AT3G51770 // AT2G26650 // AT4G05200 // AT3G52820 // AT2G27190 // AT2G17220 // AT1G74770 // AT1G22440 // AT3G27740 // AT1G09090 // AT3G12750 // AT3G04530 // AT5G01220 // AT4G00430 // AT1G22990 // AT4G23180 // AT1G32450 // AT1G62300 // AT1G31260 // AT3G50210 // AT1G60…
GO:0071496	P	cellular response to external stimulus	55	1562	389	28397	2.8e-09	4e-07	// AT3G08040 // AT3G20660 // AT5G58350 // AT4G37870 // AT2G01830 // AT4G35090 // AT2G37710 // AT3G16500 // AT2G33770 // AT1G55920 // AT1G29670 // AT3G51770 // AT2G26650 // AT4G05200 // AT3G52820 // AT2G27190 // AT2G17220 // AT1G74770 // AT1G22440 // AT3G27740 // AT1G09090 // AT3G12750 // AT3G04530 // AT5G01220 // AT4G00430 // AT1G22990 // AT4G23180 // AT1G32450 // AT1G62300 // AT1G31260 // AT3G50…
GO:0009651	P	response to salt stress	88	1562	788	28397	3.2e-09	4.4e-07	// AT2G38750 // AT5G46050 // AT1G06620 // AT3G23600 // AT1G53210 // AT1G73500 // AT3G55610 // AT3G56240 // AT2G47900 // AT5G43060 // AT4G39090 // AT5G09220 // AT5G58070 // AT2G35940 // AT1G19180 // AT4G16490 // AT5G20700 // AT3G06490 // AT5G18100 // AT5G25610 // AT4G18010 // AT5G13180 // AT2G43000 // AT5G14920 // AT2G47180 // AT1G64060 // AT5G49630 // AT3G51550 // AT3G12320 // AT2G39800 // AT4G17…
GO:0033554	P	cellular response to stress	139	1562	1473	28397	3.2e-09	4.4e-07	// AT4G31500 // AT5G65210 // AT3G08040 // AT1G80840 // AT4G26090 // AT5G63710 // AT1G53210 // AT3G16500 // AT4G33050 // AT2G33770 // AT5G62150 // AT3G56240 // AT1G77380 // AT2G47900 // AT1G75660 // AT5G48930 // AT1G02170 // AT5G09220 // AT5G04080 // AT2G35940 // AT1G19180 // AT5G20700 // AT1G12220 // AT1G60960 // AT1G49750 // AT4G09570 // AT5G01220 // AT5G18100 // AT3G54420 // AT1G69690 // AT1G67…
GO:0031669	P	cellular response to nutrient levels	51	1562	350	28397	4.2e-09	5.7e-07	// AT3G08040 // AT5G58350 // AT4G37870 // AT2G01830 // AT4G35090 // AT3G56040 // AT3G16500 // AT2G33770 // AT1G55920 // AT3G51770 // AT2G26650 // AT4G05200 // AT3G52820 // AT2G27190 // AT2G17220 // AT1G74770 // AT1G22440 // AT3G27740 // AT1G09090 // AT3G12750 // AT3G04530 // AT5G01220 // AT4G00430 // AT1G22990 // AT4G23180 // AT1G32450 // AT1G62300 // AT1G31260 // AT3G50210 // AT1G60960 // AT1G49…
GO:0009962	P	regulation of flavonoid biosynthetic process	28	1562	124	28397	5.1e-09	6.8e-07	// AT4G26090 // AT5G63710 // AT4G19840 // AT3G56240 // AT5G09220 // AT2G37040 // AT2G47890 // AT5G48930 // AT1G32640 // AT2G40890 // AT2G30490 // AT5G49660 // AT5G13930 // AT4G01070 // AT5G04080 // AT2G35940 // AT3G01860 // AT5G20700 // AT3G57530 // AT5G54160 // AT2G26330 // AT5G13180 // AT5G20900 // AT3G21240 // AT4G12010 // AT1G61660 // AT4G34050 // AT2G36290
GO:0044262	P	cellular carbohydrate metabolic process	159	1562	1778	28397	6.8e-09	8.9e-07	// AT4G31500 // AT3G08040 // AT1G11720 // AT1G17100 // AT1G30650 // AT1G62990 // AT5G14660 // AT2G25450 // AT3G23600 // AT5G33290 // AT1G79180 // AT5G41040 // AT1G23740 // AT4G17220 // AT3G15730 // AT3G54190 // AT1G32550 // AT1G07110 // AT5G40760 // AT5G64340 // AT1G74030 // AT5G60660 // AT3G62020 // AT2G01290 // AT1G78580 // AT5G11490 // AT4G18010 // AT2G43000 // AT3G52900 // AT2G24280 // AT5G67…
GO:0000271	P	polysaccharide biosynthetic process	71	1562	590	28397	7.3e-09	9.3e-07	// AT1G58070 // AT1G66980 // AT3G08040 // AT1G11720 // AT5G64340 // AT3G20480 // AT1G30650 // AT1G62990 // AT5G58330 // AT1G71930 // AT5G47530 // AT5G40020 // AT5G17420 // AT1G72220 // AT5G33290 // AT3G09050 // AT3G01510 // AT1G75840 // AT1G79180 // AT3G18500 // AT4G17220 // AT5G57930 // AT4G39210 // AT1G78370 // AT4G31850 // AT3G18660 // AT3G10740 // AT1G47410 // AT1G75500 // AT5G60720 // AT2G38…
GO:0032502	P	developmental process	310	1562	4094	28397	8.5e-09	1.1e-06	// AT3G05470 // AT4G31500 // AT5G66470 // AT3G52770 // AT2G46660 // AT3G07880 // AT2G25880 // AT1G11430 // AT3G28345 // AT3G27960 // AT5G06650 // AT4G35900 // AT4G33050 // AT5G43810 // AT2G13620 // AT3G55610 // AT5G64530 // AT3G56240 // AT1G28520 // AT3G12090 // AT3G61850 // AT2G43010 // AT2G41720 // AT3G12080 // AT3G13540 // AT1G75660 // AT4G17220 // AT1G75820 // AT4G35770 // AT1G62990 // AT5G11…
GO:0071554	P	cell wall organization or biogenesis	100	1562	963	28397	8.5e-09	1.1e-06	// AT4G31500 // AT3G08040 // AT5G19730 // AT1G62990 // AT2G13620 // AT5G62150 // AT5G33290 // AT1G79180 // AT4G17220 // AT5G43060 // AT1G48000 // AT5G03170 // AT5G60660 // AT3G62020 // AT1G78580 // AT5G41040 // AT1G05310 // AT2G36870 // AT2G38080 // AT5G47820 // AT3G14310 // AT2G37090 // AT1G58070 // AT2G22540 // AT5G23750 // AT2G34790 // AT1G71930 // AT3G54190 // AT4G05200 // AT3G52790 // AT1G70…
GO:0033692	P	cellular polysaccharide biosynthetic process	65	1562	523	28397	1e-08	1.3e-06	// AT1G58070 // AT1G66980 // AT3G08040 // AT1G11720 // AT5G16600 // AT3G20480 // AT1G30650 // AT1G62990 // AT5G58330 // AT1G71930 // AT5G47530 // AT5G40020 // AT5G17420 // AT1G72220 // AT5G33290 // AT3G09050 // AT3G01510 // AT4G05200 // AT1G79180 // AT3G18500 // AT4G17220 // AT4G39210 // AT1G78370 // AT4G31850 // AT3G18660 // AT3G10740 // AT1G47410 // AT1G06460 // AT5G60720 // AT2G38080 // AT1G07…
GO:0006820	P	anion transport	50	1562	350	28397	1.1e-08	1.3e-06	// AT5G65210 // AT3G08040 // AT3G20660 // AT1G73260 // AT1G77330 // AT3G54420 // AT5G13490 // AT2G33770 // AT1G55920 // AT3G24503 // AT1G77380 // AT2G26650 // AT4G05200 // AT1G23090 // AT1G22440 // AT3G53480 // AT1G09090 // AT1G74770 // AT1G70230 // AT3G51895 // AT2G01830 // AT1G32450 // AT2G34960 // AT1G31050 // AT3G23430 // AT1G14040 // AT3G04720 // AT5G10180 // AT3G62270 // AT1G69870 // AT5G49…
GO:0009891	P	positive regulation of biosynthetic process	71	1562	600	28397	1.4e-08	1.6e-06	// AT3G15030 // AT2G22540 // AT4G17500 // AT4G26090 // AT5G63710 // AT3G62910 // AT1G11430 // AT1G73500 // AT4G35900 // AT2G45660 // AT4G16390 // AT2G32460 // AT3G56240 // AT1G28520 // AT3G55990 // AT2G30490 // AT2G37040 // AT1G79180 // AT2G47900 // AT2G16365 // AT2G20570 // AT5G48930 // AT1G32640 // AT2G40890 // AT5G66470 // AT5G09220 // AT4G27410 // AT5G49660 // AT5G11590 // AT4G01070 // AT5G04…
GO:0031328	P	positive regulation of cellular biosynthetic process	71	1562	600	28397	1.4e-08	1.6e-06	// AT3G15030 // AT2G22540 // AT4G17500 // AT4G26090 // AT5G63710 // AT3G62910 // AT1G11430 // AT1G73500 // AT4G35900 // AT2G45660 // AT4G16390 // AT2G32460 // AT3G56240 // AT1G28520 // AT3G55990 // AT2G30490 // AT2G37040 // AT1G79180 // AT2G47900 // AT2G16365 // AT2G20570 // AT5G48930 // AT1G32640 // AT2G40890 // AT5G66470 // AT5G09220 // AT4G27410 // AT5G49660 // AT5G11590 // AT4G01070 // AT5G04…
GO:0030001	P	metal ion transport	69	1562	576	28397	1.4e-08	1.6e-06	// AT4G10310 // AT3G08040 // AT3G01220 // AT5G57110 // AT1G32080 // AT3G47210 // AT5G27690 // AT1G79380 // AT4G17615 // AT1G09090 // AT3G56240 // AT5G23190 // AT3G12090 // AT2G26650 // AT4G05200 // AT1G70890 // AT3G56891 // AT1G31260 // AT1G74770 // AT2G46690 // AT3G53480 // AT1G74730 // AT5G09220 // AT4G30110 // AT3G12750 // AT5G53490 // AT3G54040 // AT2G35060 // AT4G00430 // AT5G03760 // AT1G22…
GO:0042594	P	response to starvation	49	1562	344	28397	1.6e-08	1.8e-06	// AT3G08040 // AT5G58350 // AT4G37870 // AT2G01830 // AT4G35090 // AT3G56040 // AT3G16500 // AT2G33770 // AT2G40810 // AT1G55920 // AT3G51770 // AT2G26650 // AT4G05200 // AT3G52820 // AT2G27190 // AT2G17220 // AT1G74770 // AT1G22440 // AT3G27740 // AT1G09090 // AT3G12750 // AT3G04530 // AT5G01220 // AT4G00430 // AT1G22990 // AT4G23180 // AT1G32450 // AT1G62300 // AT1G31260 // AT3G50210 // AT1G60…
GO:0009725	P	response to hormone stimulus	129	1562	1375	28397	1.7e-08	1.8e-06	// AT2G38750 // AT5G46050 // AT3G08040 // AT1G80840 // AT5G07990 // AT5G06650 // AT3G16500 // AT2G45660 // AT3G55610 // AT2G43010 // AT4G18010 // AT4G18020 // AT2G46690 // AT3G15730 // AT2G25810 // AT1G48000 // AT2G43000 // AT2G35940 // AT1G19180 // AT4G34760 // AT2G47750 // AT5G60660 // AT3G06490 // AT5G25610 // AT5G50915 // AT1G69690 // AT3G28345 // AT1G73500 // AT5G13180 // AT3G12955 // AT5G14…
GO:0048856	P	anatomical structure development	264	1562	3396	28397	1.7e-08	1.8e-06	// AT3G05470 // AT4G31500 // AT5G66470 // AT3G52770 // AT2G46660 // AT3G07880 // AT2G42560 // AT2G25880 // AT1G11430 // AT3G28345 // AT3G27960 // AT5G06650 // AT4G35900 // AT2G45660 // AT5G43810 // AT2G13620 // AT3G55610 // AT5G64530 // AT1G28520 // AT4G36870 // AT2G41720 // AT3G51630 // AT3G13540 // AT1G75660 // AT1G75820 // AT1G62990 // AT3G15730 // AT1G47480 // AT4G21190 // AT1G32550 // AT1G56…
GO:0009267	P	cellular response to starvation	48	1562	336	28397	2.1e-08	2.2e-06	// AT3G08040 // AT5G58350 // AT4G37870 // AT2G01830 // AT4G35090 // AT3G56040 // AT3G16500 // AT2G33770 // AT1G55920 // AT3G51770 // AT2G26650 // AT4G05200 // AT3G52820 // AT2G27190 // AT2G17220 // AT1G74770 // AT1G22440 // AT3G27740 // AT1G09090 // AT3G12750 // AT3G04530 // AT5G01220 // AT4G00430 // AT1G22990 // AT4G23180 // AT1G32450 // AT1G62300 // AT1G31260 // AT3G50210 // AT1G60960 // AT1G49…
GO:0031326	P	regulation of cellular biosynthetic process	214	1562	2631	28397	2.1e-08	2.2e-06	// AT5G65210 // AT4G39410 // AT3G52770 // AT1G80840 // AT4G26090 // AT5G63710 // AT1G75430 // AT2G25880 // AT1G11430 // AT1G62990 // AT5G06650 // AT3G16500 // AT2G25450 // AT4G16390 // AT1G76880 // AT5G64530 // AT3G56240 // AT1G28520 // AT3G55990 // AT3G61850 // AT2G43010 // AT1G79180 // AT2G47900 // AT1G75660 // AT5G06710 // AT4G18020 // AT5G48930 // AT2G31280 // AT1G28310 // AT4G02590 // AT5G09…
GO:0007275	P	multicellular organismal development	293	1562	3864	28397	2.2e-08	2.3e-06	// AT3G05470 // AT4G31500 // AT5G66470 // AT3G52770 // AT2G46660 // AT3G07880 // AT2G25880 // AT1G11430 // AT3G28345 // AT3G27960 // AT5G06650 // AT4G35900 // AT4G33050 // AT5G43810 // AT2G13620 // AT3G55610 // AT5G64530 // AT1G28520 // AT3G61850 // AT2G43010 // AT2G41720 // AT3G51630 // AT3G13540 // AT1G75660 // AT4G17220 // AT1G75820 // AT1G62990 // AT5G11320 // AT3G15730 // AT1G47480 // AT4G21…
GO:0006952	P	defense response	148	1562	1653	28397	2.2e-08	2.3e-06	// AT4G31500 // AT5G46050 // AT1G80840 // AT1G73260 // AT4G26090 // AT5G63710 // AT3G27960 // AT3G13650 // AT4G33050 // AT5G43810 // AT5G62150 // AT3G56240 // AT2G23970 // AT5G40470 // AT1G77380 // AT2G17220 // AT1G23740 // AT5G48930 // AT1G02170 // AT4G02590 // AT5G17680 // AT3G14460 // AT1G56200 // AT5G04080 // AT2G35940 // AT1G19180 // AT5G20700 // AT1G12220 // AT5G61410 // AT4G09570 // AT3G06…
GO:0009889	P	regulation of biosynthetic process	214	1562	2634	28397	2.3e-08	2.3e-06	// AT5G65210 // AT4G39410 // AT3G52770 // AT1G80840 // AT4G26090 // AT5G63710 // AT1G75430 // AT2G25880 // AT1G11430 // AT1G62990 // AT5G06650 // AT3G16500 // AT2G25450 // AT4G16390 // AT1G76880 // AT5G64530 // AT3G56240 // AT1G28520 // AT3G55990 // AT3G61850 // AT2G43010 // AT1G79180 // AT2G47900 // AT1G75660 // AT5G06710 // AT4G18020 // AT5G48930 // AT2G31280 // AT1G28310 // AT4G02590 // AT5G09…
GO:0080090	P	regulation of primary metabolic process	222	1562	2761	28397	2.6e-08	2.6e-06	// AT5G65210 // AT4G39410 // AT3G52770 // AT1G80840 // AT4G26090 // AT5G63710 // AT1G75430 // AT2G25880 // AT1G11430 // AT1G62990 // AT5G06650 // AT3G16500 // AT2G25450 // AT4G16390 // AT1G76880 // AT5G64530 // AT3G56240 // AT1G28520 // AT3G55990 // AT3G61850 // AT2G43010 // AT1G79180 // AT2G47900 // AT1G75660 // AT5G06710 // AT4G18020 // AT5G48930 // AT2G31280 // AT1G28310 // AT4G02590 // AT5G09…
GO:0008152	P	metabolic process	860	1562	13633	28397	3.3e-08	3.2e-06	// AT1G06620 // AT1G11720 // AT1G14390 // AT5G06710 // AT2G25880 // AT1G22040 // AT1G53210 // AT5G06650 // AT1G56010 // AT1G76880 // AT5G64530 // AT1G80920 // AT1G28520 // AT3G55990 // AT5G58870 // AT2G43010 // AT4G29090 // AT2G24130 // AT1G23740 // AT2G11890 // AT4G18020 // AT5G15450 // AT5G48930 // AT3G49810 // AT1G08630 // AT4G02590 // AT2G36840 // AT4G30110 // AT4G09990 // AT1G31170 // AT2G35…
GO:0031325	P	positive regulation of cellular metabolic process	71	1562	615	28397	3.3e-08	3.2e-06	// AT3G15030 // AT2G22540 // AT4G17500 // AT4G26090 // AT5G63710 // AT3G62910 // AT1G11430 // AT1G73500 // AT4G35900 // AT2G45660 // AT4G16390 // AT2G32460 // AT3G56240 // AT1G28520 // AT3G55990 // AT2G30490 // AT2G37040 // AT1G79180 // AT2G47900 // AT2G16365 // AT2G20570 // AT5G48930 // AT1G32640 // AT2G40890 // AT5G66470 // AT5G09220 // AT4G27410 // AT5G49660 // AT5G11590 // AT4G01070 // AT5G04…
GO:0023052	P	signaling	196	1562	2376	28397	3.4e-08	3.3e-06	// AT5G65210 // AT1G06620 // AT1G80840 // AT1G14390 // AT4G26090 // AT5G63710 // AT4G16760 // AT3G08040 // AT1G73500 // AT3G16500 // AT3G58120 // AT5G43810 // AT2G33770 // AT4G17500 // AT2G43010 // AT2G24130 // AT2G17220 // AT1G75820 // AT1G02170 // AT5G58380 // AT5G17680 // AT2G25810 // AT5G07010 // AT5G45800 // AT2G35940 // AT1G19180 // AT2G47000 // AT1G11330 // AT1G72450 // AT1G60960 // AT1G49…
GO:0015698	P	inorganic anion transport	41	1562	266	28397	3.5e-08	3.3e-06	// AT5G65210 // AT3G08040 // AT3G20660 // AT5G17330 // AT1G77330 // AT3G54420 // AT5G20380 // AT2G33770 // AT1G55920 // AT3G24503 // AT2G26650 // AT4G05200 // AT1G23090 // AT1G22440 // AT1G09090 // AT1G74770 // AT1G70230 // AT2G01830 // AT1G32450 // AT1G31050 // AT3G23430 // AT1G14040 // AT5G10180 // AT3G62270 // AT1G69870 // AT4G33420 // AT3G21510 // AT1G73260 // AT4G17550 // AT5G41040 // AT3G22…
GO:0031323	P	regulation of cellular metabolic process	232	1562	2928	28397	3.6e-08	3.4e-06	// AT5G65210 // AT4G39410 // AT3G52770 // AT1G80840 // AT4G26090 // AT5G63710 // AT1G75430 // AT2G25880 // AT1G11430 // AT1G62990 // AT5G06650 // AT3G16500 // AT2G25450 // AT4G16390 // AT1G76880 // AT5G64530 // AT3G56240 // AT1G28520 // AT3G55990 // AT3G61850 // AT2G43010 // AT1G79180 // AT2G47900 // AT1G75660 // AT5G06710 // AT4G18020 // AT5G48930 // AT2G31280 // AT1G28310 // AT4G02590 // AT5G09…
GO:0008219	P	cell death	61	1562	500	28397	5.4e-08	4.8e-06	// AT2G22540 // AT1G80840 // AT4G26090 // AT5G63710 // AT2G39200 // AT4G35090 // AT2G37710 // AT5G13490 // AT5G45100 // AT2G44840 // AT2G32460 // AT4G17615 // AT5G64530 // AT3G56240 // AT3G21630 // AT5G09220 // AT4G33630 // AT1G77380 // AT4G24250 // AT3G13950 // AT2G17480 // AT5G42650 // AT5G48930 // AT1G02170 // AT1G32640 // AT5G15410 // AT2G43010 // AT5G14740 // AT5G49660 // AT4G35790 // AT4G01…
GO:0009893	P	positive regulation of metabolic process	71	1562	623	28397	5.2e-08	4.8e-06	// AT3G15030 // AT2G22540 // AT4G17500 // AT4G26090 // AT5G63710 // AT3G62910 // AT1G11430 // AT1G73500 // AT4G35900 // AT2G45660 // AT4G16390 // AT2G32460 // AT3G56240 // AT1G28520 // AT3G55990 // AT2G30490 // AT2G37040 // AT1G79180 // AT2G47900 // AT2G16365 // AT2G20570 // AT5G48930 // AT1G32640 // AT2G40890 // AT5G66470 // AT5G09220 // AT4G27410 // AT5G49660 // AT5G11590 // AT4G01070 // AT5G04…
GO:0016265	P	death	61	1562	500	28397	5.4e-08	4.8e-06	// AT2G22540 // AT1G80840 // AT4G26090 // AT5G63710 // AT2G39200 // AT4G35090 // AT2G37710 // AT5G13490 // AT5G45100 // AT2G44840 // AT2G32460 // AT4G17615 // AT5G64530 // AT3G56240 // AT3G21630 // AT5G09220 // AT4G33630 // AT1G77380 // AT4G24250 // AT3G13950 // AT2G17480 // AT5G42650 // AT5G48930 // AT1G02170 // AT1G32640 // AT5G15410 // AT2G43010 // AT5G14740 // AT5G49660 // AT4G35790 // AT4G01…
GO:0032501	P	multicellular organismal process	300	1562	4020	28397	6e-08	5.3e-06	// AT3G05470 // AT4G31500 // AT5G66470 // AT3G52770 // AT2G46660 // AT3G07880 // AT2G25880 // AT1G11430 // AT3G28345 // AT3G27960 // AT5G06650 // AT4G35900 // AT4G33050 // AT5G43810 // AT2G13620 // AT3G55610 // AT5G64530 // AT5G51810 // AT1G28520 // AT3G61850 // AT2G43010 // AT2G41720 // AT3G51630 // AT3G13540 // AT1G75660 // AT4G17220 // AT1G75820 // AT1G62990 // AT5G11320 // AT3G15730 // AT1G47…
GO:0046942	P	carboxylic acid transport	42	1562	283	28397	6.1e-08	5.4e-06	// AT2G47000 // AT2G39200 // AT2G24762 // AT1G77380 // AT3G54420 // AT5G13490 // AT5G53110 // AT2G34960 // AT2G01170 // AT4G24230 // AT5G09220 // AT1G09560 // AT4G24380 // AT5G23810 // AT2G41190 // AT3G52450 // AT1G80450 // AT1G65690 // AT5G57685 // AT4G25760 // AT3G18440 // AT5G55050 // AT3G18830 // AT5G15870 // AT4G31980 // AT5G04770 // AT5G19070 // AT3G10370 // AT2G39210 // AT1G08230 // AT5G47…
GO:0015849	P	organic acid transport	42	1562	289	28397	1e-07	8.8e-06	// AT2G47000 // AT2G39200 // AT2G24762 // AT1G77380 // AT3G54420 // AT5G13490 // AT5G53110 // AT2G34960 // AT2G01170 // AT4G24230 // AT5G09220 // AT1G09560 // AT4G24380 // AT5G23810 // AT2G41190 // AT3G52450 // AT1G80450 // AT1G65690 // AT5G57685 // AT4G25760 // AT3G18440 // AT5G55050 // AT3G18830 // AT5G15870 // AT4G31980 // AT5G04770 // AT5G19070 // AT3G10370 // AT2G39210 // AT1G08230 // AT5G47…
GO:0048731	P	system development	174	1562	2083	28397	1e-07	8.8e-06	// AT3G05470 // AT4G31500 // AT3G52770 // AT4G01800 // AT3G07880 // AT2G25880 // AT3G28345 // AT2G36400 // AT5G06650 // AT2G45660 // AT5G43810 // AT5G47820 // AT5G64530 // AT3G63440 // AT4G36870 // AT3G13540 // AT1G75660 // AT1G75820 // AT1G62990 // AT3G15730 // AT1G47480 // AT1G32550 // AT3G01140 // AT2G35940 // AT5G08290 // AT5G64340 // AT1G74030 // AT1G31050 // AT5G54650 // AT5G58300 // AT3G44…
GO:0048513	P	organ development	174	1562	2083	28397	1e-07	8.8e-06	// AT3G05470 // AT4G31500 // AT3G52770 // AT4G01800 // AT3G07880 // AT2G25880 // AT3G28345 // AT2G36400 // AT5G06650 // AT2G45660 // AT5G43810 // AT5G47820 // AT5G64530 // AT3G63440 // AT4G36870 // AT3G13540 // AT1G75660 // AT1G75820 // AT1G62990 // AT3G15730 // AT1G47480 // AT1G32550 // AT3G01140 // AT2G35940 // AT5G08290 // AT5G64340 // AT1G74030 // AT1G31050 // AT5G54650 // AT5G58300 // AT3G44…
GO:0009414	P	response to water deprivation	53	1562	416	28397	1.2e-07	9.8e-06	// AT2G38750 // AT1G06620 // AT4G18780 // AT3G20660 // AT5G58350 // AT1G32640 // AT2G01830 // AT2G47000 // AT2G39800 // AT4G17615 // AT1G29670 // AT2G37770 // AT4G17500 // AT2G37040 // AT2G26650 // AT3G52450 // AT1G74520 // AT4G33950 // AT4G39090 // AT4G27410 // AT2G47180 // AT4G00430 // AT4G36990 // AT1G19180 // AT1G15520 // AT3G57530 // AT5G59320 // AT2G38760 // AT3G06490 // AT1G70670 // AT2G27…
GO:0009415	P	response to water	53	1562	424	28397	2e-07	1.7e-05	// AT2G38750 // AT1G06620 // AT4G18780 // AT3G20660 // AT5G58350 // AT1G32640 // AT2G01830 // AT2G47000 // AT2G39800 // AT4G17615 // AT1G29670 // AT2G37770 // AT4G17500 // AT2G37040 // AT2G26650 // AT3G52450 // AT1G74520 // AT4G33950 // AT4G39090 // AT4G27410 // AT2G47180 // AT4G00430 // AT4G36990 // AT1G19180 // AT1G15520 // AT3G57530 // AT5G59320 // AT2G38760 // AT3G06490 // AT1G70670 // AT2G27…
GO:0042219	P	cellular amino acid derivative catabolic process	27	1562	142	28397	2.1e-07	1.7e-05	// AT4G31500 // AT2G46570 // AT2G40370 // AT1G65840 // AT3G56240 // AT5G54160 // AT5G42650 // AT3G13650 // AT1G78370 // AT2G37040 // AT3G13110 // AT2G38080 // AT2G30210 // AT1G32450 // AT4G36670 // AT5G60020 // AT5G03260 // AT4G29210 // AT4G33420 // AT4G33050 // AT4G28030 // AT1G73500 // AT3G02470 // AT3G10670 // AT4G34050 // AT3G14310 // AT3G51660
GO:0055085	P	transmembrane transport	71	1562	648	28397	2.1e-07	1.7e-05	// AT5G20380 // AT1G31260 // AT3G08040 // AT3G20660 // AT1G66950 // AT1G01340 // AT1G60030 // AT3G23560 // AT1G71140 // AT2G13620 // AT2G01170 // AT3G15990 // AT3G56240 // AT1G02520 // AT5G55950 // AT4G24120 // AT1G23090 // AT5G49130 // AT2G38460 // AT3G21690 // AT2G25810 // AT1G22440 // AT3G53480 // AT3G53720 // AT1G22710 // AT3G12750 // AT3G13080 // AT3G46980 // AT2G05760 // AT3G16240 // AT1G15…
GO:0009620	P	response to fungus	59	1562	499	28397	2.3e-07	1.9e-05	// AT2G17220 // AT5G42650 // AT1G80840 // AT1G17550 // AT4G26090 // AT1G32640 // AT2G39200 // AT5G45890 // AT2G37710 // AT1G20510 // AT1G80820 // AT1G72450 // AT4G17615 // AT1G28520 // AT4G24230 // AT3G21630 // AT3G13950 // AT4G24380 // AT2G47900 // AT4G37870 // AT3G21690 // AT4G12490 // AT5G14740 // AT5G53750 // AT2G35940 // AT1G19180 // AT1G15520 // AT2G47710 // AT1G44760 // AT3G57530 // AT5G57…
GO:0045087	P	innate immune response	92	1562	930	28397	2.5e-07	2e-05	// AT4G31500 // AT5G65210 // AT1G80840 // AT4G26090 // AT5G63710 // AT5G43810 // AT5G62150 // AT3G56240 // AT1G77380 // AT2G17220 // AT5G48930 // AT1G02170 // AT5G09220 // AT1G56200 // AT5G04080 // AT2G35940 // AT1G19180 // AT5G20700 // AT1G12220 // AT4G09570 // AT3G44880 // AT2G23620 // AT1G69690 // AT4G02020 // AT5G13180 // AT2G43000 // AT3G13790 // AT1G61660 // AT1G64060 // AT2G22540 // AT4G37…
GO:0009987	P	cellular process	894	1562	14419	28397	3.6e-07	2.9e-05	// AT3G05470 // AT1G06620 // AT1G11720 // AT1G73260 // AT5G06710 // AT2G25880 // AT1G22040 // AT1G53210 // AT5G06650 // AT1G56010 // AT1G76880 // AT5G64530 // AT1G80920 // AT1G28520 // AT3G55990 // AT5G58870 // AT2G43010 // AT4G29090 // AT2G24130 // AT1G23740 // AT2G11890 // AT4G18020 // AT5G15450 // AT5G48930 // AT5G65140 // AT3G49810 // AT1G08630 // AT4G02590 // AT2G36840 // AT4G30110 // AT2G25…
GO:0012501	P	programmed cell death	54	1562	451	28397	5.2e-07	4.1e-05	// AT2G22540 // AT1G80840 // AT4G26090 // AT5G63710 // AT4G33430 // AT2G37710 // AT5G13490 // AT5G45100 // AT2G44840 // AT2G32460 // AT4G17615 // AT5G64530 // AT3G56240 // AT3G21630 // AT5G09220 // AT4G33630 // AT1G77380 // AT3G13950 // AT3G07040 // AT5G42650 // AT5G48930 // AT1G02170 // AT1G32640 // AT5G15410 // AT2G43010 // AT5G14740 // AT5G49660 // AT4G35790 // AT4G01070 // AT5G04080 // AT2G35…
GO:0009617	P	response to bacterium	64	1562	577	28397	5.6e-07	4.3e-05	// AT4G31500 // AT5G46050 // AT2G22540 // AT1G80840 // AT5G45500 // AT4G26090 // AT1G77920 // AT2G37710 // AT5G65210 // AT4G33430 // AT1G79380 // AT3G59660 // AT5G18130 // AT3G09010 // AT4G24230 // AT3G21630 // AT4G38840 // AT2G43010 // AT3G13950 // AT1G23740 // AT5G42650 // AT1G74520 // AT4G33950 // AT4G39090 // AT5G14740 // AT3G05200 // AT1G33970 // AT2G01830 // AT1G70560 // AT1G19180 // AT1G15…
GO:0010817	P	regulation of hormone levels	54	1562	456	28397	7.1e-07	5.4e-05	// AT4G31500 // AT2G47000 // AT5G64340 // AT2G45400 // AT4G14380 // AT1G73500 // AT1G79380 // AT5G24910 // AT3G63440 // AT5G21482 // AT2G43010 // AT1G75840 // AT4G36380 // AT2G26710 // AT1G22440 // AT1G78370 // AT3G53480 // AT4G14580 // AT2G29660 // AT3G47210 // AT3G13110 // AT5G13930 // AT4G36670 // AT1G70370 // AT4G35520 // AT4G12080 // AT1G75500 // AT3G14310 // AT5G10180 // AT3G50660 // AT1G20…
GO:0023033	P	signaling pathway	59	1562	519	28397	7.5e-07	5.6e-05	// AT5G65210 // AT1G67510 // AT3G23230 // AT1G80840 // AT1G14390 // AT5G63710 // AT1G77920 // AT1G72300 // AT2G25790 // AT1G73500 // AT4G35900 // AT4G33050 // AT4G33430 // AT2G44840 // AT4G17615 // AT1G75390 // AT3G21630 // AT2G43010 // AT2G24130 // AT4G20140 // AT1G32450 // AT1G75820 // AT5G35390 // AT2G34650 // AT1G02170 // AT3G58120 // AT3G48360 // AT5G14210 // AT2G01830 // AT2G35940 // AT1G19…
GO:0015837	P	amine transport	38	1562	272	28397	9.7e-07	7.3e-05	// AT2G47000 // AT2G39200 // AT2G24762 // AT1G77380 // AT3G54420 // AT5G13490 // AT5G53110 // AT2G34960 // AT2G01170 // AT5G09220 // AT1G09560 // AT4G25760 // AT5G23810 // AT2G41190 // AT3G52450 // AT1G80450 // AT1G65690 // AT5G57685 // AT1G31830 // AT1G62300 // AT5G55050 // AT3G18830 // AT5G15870 // AT4G31980 // AT5G04770 // AT5G19070 // AT3G10370 // AT2G39210 // AT1G08230 // AT4G18170 // AT3G21…
GO:0048518	P	positive regulation of biological process	87	1562	896	28397	1.1e-06	8e-05	// AT4G26090 // AT5G63710 // AT1G11430 // AT1G73500 // AT4G35900 // AT3G58120 // AT4G16390 // AT3G56240 // AT1G28520 // AT3G55990 // AT1G79180 // AT2G47900 // AT1G75660 // AT5G48930 // AT1G02170 // AT3G15730 // AT5G09220 // AT5G04080 // AT2G35940 // AT5G20700 // AT4G09570 // AT3G44880 // AT1G69690 // AT4G02020 // AT5G13180 // AT4G18390 // AT2G28605 // AT1G61660 // AT3G10670 // AT3G01860 // AT2G22…
GO:0050789	P	regulation of biological process	365	1562	5235	28397	1.2e-06	9.1e-05	// AT1G06620 // AT5G06710 // AT2G25880 // AT5G06650 // AT1G56010 // AT1G76880 // AT5G64530 // AT5G40470 // AT3G55990 // AT3G61850 // AT4G36870 // AT1G23740 // AT4G18020 // AT5G48930 // AT4G02590 // AT2G25810 // AT5G04080 // AT2G35940 // AT1G19180 // AT5G23280 // AT5G14340 // AT3G06490 // AT1G69690 // AT4G02020 // AT4G01800 // AT1G67600 // AT1G73500 // AT5G13180 // AT3G52820 // AT4G37650 // AT5G08…
GO:0048522	P	positive regulation of cellular process	79	1562	793	28397	1.4e-06	0.0001	// AT3G15030 // AT2G22540 // AT4G17500 // AT4G26090 // AT5G63710 // AT3G62910 // AT1G11430 // AT5G64770 // AT1G73500 // AT4G35900 // AT2G45660 // AT4G16390 // AT2G32460 // AT3G56240 // AT1G28520 // AT3G55990 // AT2G30490 // AT2G37040 // AT1G79180 // AT2G47900 // AT2G16365 // AT2G20570 // AT5G48930 // AT1G02170 // AT1G32640 // AT2G40890 // AT5G66470 // AT3G15730 // AT5G09220 // AT4G27410 // AT5G49…
GO:0006865	P	amino acid transport	37	1562	266	28397	1.5e-06	0.00011	// AT2G47000 // AT2G39200 // AT2G24762 // AT1G77380 // AT3G54420 // AT5G13490 // AT5G53110 // AT2G34960 // AT2G01170 // AT5G57685 // AT1G09560 // AT4G25760 // AT5G23810 // AT2G41190 // AT3G52450 // AT1G80450 // AT1G65690 // AT5G09220 // AT1G62300 // AT5G55050 // AT3G18830 // AT5G15870 // AT4G31980 // AT5G04770 // AT5G19070 // AT3G10370 // AT2G39210 // AT1G08230 // AT4G18170 // AT3G21690 // AT2G24…
GO:0019222	P	regulation of metabolic process	238	1562	3186	28397	1.8e-06	0.00013	// AT5G65210 // AT4G39410 // AT3G52770 // AT1G80840 // AT4G26090 // AT5G63710 // AT1G75430 // AT2G25880 // AT1G11430 // AT1G62990 // AT5G06650 // AT3G16500 // AT2G25450 // AT4G16390 // AT1G76880 // AT5G64530 // AT3G56240 // AT1G28520 // AT3G55990 // AT3G61850 // AT2G43010 // AT1G79180 // AT2G47900 // AT1G75660 // AT5G06710 // AT4G18020 // AT5G48930 // AT2G31280 // AT1G28310 // AT4G02590 // AT5G09…
GO:0006812	P	cation transport	80	1562	813	28397	1.8e-06	0.00013	// AT4G10310 // AT3G08040 // AT2G02040 // AT1G15700 // AT3G01220 // AT5G57110 // AT5G13490 // AT3G47210 // AT5G27690 // AT1G79380 // AT4G17615 // AT1G09090 // AT3G56240 // AT1G32080 // AT5G23190 // AT3G12090 // AT5G09220 // AT1G77380 // AT2G26650 // AT4G05200 // AT4G30110 // AT3G56891 // AT2G30170 // AT2G24520 // AT1G74770 // AT2G46690 // AT3G53480 // AT1G74730 // AT3G53720 // AT1G70890 // AT3G12…
GO:0048878	P	chemical homeostasis	38	1562	281	28397	2e-06	0.00014	// AT3G08040 // AT2G01830 // AT4G17550 // AT1G53210 // AT1G32080 // AT2G13620 // AT3G09390 // AT3G56240 // AT5G09220 // AT4G33630 // AT1G01140 // AT1G70890 // AT4G36380 // AT2G26710 // AT5G48930 // AT1G74730 // AT3G53720 // AT4G30110 // AT5G53490 // AT3G05030 // AT3G16240 // AT2G29120 // AT5G10180 // AT5G47560 // AT3G45140 // AT3G61460 // AT5G57110 // AT5G54510 // AT5G02600 // AT1G70610 // AT3G51…
GO:0002376	P	immune system process	92	1562	984	28397	2.3e-06	0.00016	// AT4G31500 // AT5G65210 // AT1G80840 // AT4G26090 // AT5G63710 // AT5G43810 // AT5G62150 // AT3G56240 // AT1G77380 // AT2G17220 // AT5G48930 // AT1G02170 // AT5G09220 // AT1G56200 // AT5G04080 // AT2G35940 // AT1G19180 // AT5G20700 // AT1G12220 // AT4G09570 // AT3G44880 // AT2G23620 // AT1G69690 // AT4G02020 // AT5G13180 // AT2G43000 // AT3G13790 // AT1G61660 // AT1G64060 // AT2G22540 // AT4G37…
GO:0006955	P	immune response	92	1562	984	28397	2.3e-06	0.00016	// AT4G31500 // AT5G65210 // AT1G80840 // AT4G26090 // AT5G63710 // AT5G43810 // AT5G62150 // AT3G56240 // AT1G77380 // AT2G17220 // AT5G48930 // AT1G02170 // AT5G09220 // AT1G56200 // AT5G04080 // AT2G35940 // AT1G19180 // AT5G20700 // AT1G12220 // AT4G09570 // AT3G44880 // AT2G23620 // AT1G69690 // AT4G02020 // AT5G13180 // AT2G43000 // AT3G13790 // AT1G61660 // AT1G64060 // AT2G22540 // AT4G37…
GO:0031347	P	regulation of defense response	58	1562	529	28397	2.6e-06	0.00018	// AT2G22540 // AT1G80840 // AT4G26090 // AT5G63710 // AT1G73650 // AT2G37710 // AT3G27960 // AT5G13490 // AT4G33430 // AT2G44840 // AT3G59660 // AT4G17615 // AT3G56240 // AT5G40470 // AT5G09220 // AT1G77380 // AT3G13950 // AT2G17220 // AT5G42650 // AT5G48930 // AT1G02170 // AT1G32640 // AT4G02590 // AT2G43010 // AT5G14740 // AT5G45800 // AT1G56200 // AT4G01070 // AT5G04080 // AT2G35940 // AT1G19…
GO:0007154	P	cell communication	75	1562	758	28397	3.2e-06	0.00022	// AT3G08040 // AT4G27290 // AT3G20660 // AT5G58350 // AT4G37870 // AT1G77330 // AT4G35090 // AT2G29650 // AT2G37710 // AT3G16500 // AT5G43810 // AT2G33770 // AT2G32460 // AT4G17615 // AT1G29670 // AT2G43010 // AT2G26650 // AT1G55920 // AT3G52820 // AT2G27190 // AT2G17220 // AT1G74770 // AT1G22440 // AT3G27740 // AT1G49750 // AT3G15730 // AT1G09090 // AT3G12750 // AT3G04530 // AT4G35790 // AT5G01…
GO:0009888	P	tissue development	93	1562	1015	28397	4.3e-06	0.00029	// AT3G52770 // AT5G17330 // AT3G07880 // AT2G25880 // AT1G62990 // AT5G06650 // AT1G56010 // AT5G43810 // AT5G47820 // AT5G64530 // AT3G13540 // AT1G75660 // AT1G75820 // AT3G15730 // AT1G47480 // AT3G01140 // AT5G64340 // AT1G74030 // AT1G31050 // AT5G54650 // AT5G58300 // AT4G37750 // AT4G02020 // AT4G01800 // AT5G13180 // AT5G67400 // AT2G26250 // AT4G30160 // AT3G51550 // AT2G46760 // AT2G22…
GO:0009626	P	plant-type hypersensitive response	47	1562	401	28397	4.7e-06	0.00031	// AT2G22540 // AT1G80840 // AT4G26090 // AT5G63710 // AT2G37710 // AT5G13490 // AT4G33430 // AT2G44840 // AT4G17615 // AT3G56240 // AT3G21630 // AT5G09220 // AT1G77380 // AT3G13950 // AT3G07040 // AT5G42650 // AT5G48930 // AT1G02170 // AT1G32640 // AT5G15410 // AT2G43010 // AT5G14740 // AT5G49660 // AT4G01070 // AT5G04080 // AT2G35940 // AT5G20900 // AT1G15520 // AT3G01860 // AT5G20700 // AT3G57…
GO:0009310	P	amine catabolic process	31	1562	214	28397	4.9e-06	0.00032	// AT4G31500 // AT1G65840 // AT3G56240 // AT2G37040 // AT1G23740 // AT5G42650 // AT3G13650 // AT1G78370 // AT3G27740 // AT1G08630 // AT1G77670 // AT2G26080 // AT3G13110 // AT4G28030 // AT5G54080 // AT1G32450 // AT4G36670 // AT4G32980 // AT3G17760 // AT3G45140 // AT4G33420 // AT4G33050 // AT5G54160 // AT1G73500 // AT5G46180 // AT3G52500 // AT3G02470 // AT3G10670 // AT4G34050 // AT3G14310 // AT3G51…
GO:0034050	P	host programmed cell death induced by symbiont	47	1562	402	28397	5e-06	0.00032	// AT2G22540 // AT1G80840 // AT4G26090 // AT5G63710 // AT2G37710 // AT5G13490 // AT4G33430 // AT2G44840 // AT4G17615 // AT3G56240 // AT3G21630 // AT5G09220 // AT1G77380 // AT3G13950 // AT3G07040 // AT5G42650 // AT5G48930 // AT1G02170 // AT1G32640 // AT5G15410 // AT2G43010 // AT5G14740 // AT5G49660 // AT4G01070 // AT5G04080 // AT2G35940 // AT5G20900 // AT1G15520 // AT3G01860 // AT5G20700 // AT3G57…
GO:0044281	P	small molecule metabolic process	289	1562	4065	28397	5.5e-06	0.00035	// AT4G31500 // AT2G17220 // AT5G07010 // AT3G23600 // AT1G80840 // AT3G28345 // AT4G26090 // AT5G63710 // AT5G19730 // AT2G25880 // AT3G63240 // AT1G14520 // AT1G73500 // AT3G52770 // AT3G55610 // AT3G56240 // AT1G72520 // AT2G47180 // AT1G75660 // AT5G48930 // AT1G02170 // AT1G08630 // AT1G77670 // AT4G34350 // AT2G26080 // AT4G30110 // AT5G14660 // AT1G32550 // AT5G53750 // AT1G56200 // AT5G04…
GO:0042538	P	hyperosmotic salinity response	26	1562	162	28397	5.6e-06	0.00036	// AT5G46050 // AT1G06620 // AT4G17500 // AT2G47000 // AT2G44840 // AT4G17615 // AT1G74520 // AT4G27410 // AT5G58070 // AT4G36990 // AT1G19180 // AT1G15520 // AT3G57530 // AT5G59320 // AT3G06490 // AT2G27690 // AT3G14440 // AT4G18010 // AT2G43000 // AT5G46180 // AT1G66350 // AT1G80160 // AT2G39800 // AT1G64060 // AT2G46680 // AT3G55610
GO:0080134	P	regulation of response to stress	58	1562	544	28397	5.6e-06	0.00036	// AT2G22540 // AT1G80840 // AT4G26090 // AT5G63710 // AT1G73650 // AT2G37710 // AT3G27960 // AT5G13490 // AT4G33430 // AT2G44840 // AT3G59660 // AT4G17615 // AT3G56240 // AT5G40470 // AT5G09220 // AT1G77380 // AT3G13950 // AT2G17220 // AT5G42650 // AT5G48930 // AT1G02170 // AT1G32640 // AT4G02590 // AT2G43010 // AT5G14740 // AT5G45800 // AT1G56200 // AT4G01070 // AT5G04080 // AT2G35940 // AT1G19…
GO:0050794	P	regulation of cellular process	321	1562	4595	28397	5.9e-06	0.00037	// AT1G62400 // AT2G17220 // AT1G06620 // AT3G52770 // AT1G80840 // AT4G01800 // AT4G26090 // AT5G63710 // AT1G75430 // AT5G39660 // AT2G25880 // AT1G11430 // AT3G28345 // AT4G39410 // AT1G62990 // AT5G06650 // AT3G16500 // AT2G25450 // AT4G16390 // AT1G76880 // AT5G64530 // AT3G56240 // AT1G28520 // AT3G55990 // AT3G61850 // AT1G77380 // AT1G79180 // AT2G47900 // AT1G75660 // AT5G06710 // AT4G18…
GO:0065008	P	regulation of biological quality	136	1562	1654	28397	6e-06	0.00037	// AT4G31500 // AT3G08040 // AT3G28345 // AT3G07880 // AT1G53210 // AT3G27960 // AT1G73500 // AT5G43810 // AT2G33770 // AT3G56240 // AT3G63440 // AT5G21482 // AT2G43010 // AT1G75660 // AT5G48930 // AT4G14580 // AT3G15730 // AT5G09220 // AT4G30110 // AT5G13930 // AT5G08290 // AT4G36670 // AT5G64340 // AT5G60660 // AT5G57110 // AT5G54140 // AT4G02020 // AT5G17330 // AT5G02600 // AT4G37650 // AT2G13…
GO:0009733	P	response to auxin stimulus	49	1562	431	28397	6.3e-06	0.00039	// AT2G47000 // AT3G09600 // AT1G04550 // AT3G01220 // AT5G07990 // AT2G47750 // AT2G25790 // AT3G16500 // AT2G44840 // AT4G17615 // AT2G47260 // AT4G38840 // AT2G43010 // AT5G12330 // AT2G46690 // AT2G34650 // AT3G53480 // AT3G55120 // AT4G27410 // AT3G48360 // AT5G13930 // AT1G21410 // AT2G46370 // AT2G35940 // AT1G19180 // AT3G04730 // AT1G15520 // AT1G32450 // AT4G34760 // AT2G26710 // AT3G57…
GO:0048583	P	regulation of response to stimulus	67	1562	667	28397	6.8e-06	0.00042	// AT2G22540 // AT1G80840 // AT4G26090 // AT5G63710 // AT1G73650 // AT2G37710 // AT3G27960 // AT5G13490 // AT4G33050 // AT4G33430 // AT2G44840 // AT2G32460 // AT4G17615 // AT3G56240 // AT5G49660 // AT5G40470 // AT5G09220 // AT1G77380 // AT3G13950 // AT2G17220 // AT1G28520 // AT5G48930 // AT1G02170 // AT1G32640 // AT4G02590 // AT3G15730 // AT2G43010 // AT5G14740 // AT5G45800 // AT1G56200 // AT4G01…
GO:0015706	P	nitrate transport	30	1562	207	28397	6.9e-06	0.00042	// AT5G65210 // AT3G08040 // AT3G20660 // AT1G73260 // AT1G09560 // AT3G54420 // AT5G20380 // AT1G55920 // AT3G24503 // AT2G26650 // AT4G05200 // AT1G22440 // AT1G09090 // AT1G74770 // AT1G70230 // AT1G32450 // AT3G23430 // AT3G62270 // AT1G69870 // AT4G33420 // AT1G12110 // AT5G17330 // AT4G17550 // AT5G41040 // AT3G22600 // AT2G29650 // AT1G77330 // AT3G46980 // AT3G13790 // AT3G04720
GO:0023034	P	intracellular signaling pathway	49	1562	433	28397	7.1e-06	0.00042	// AT5G65210 // AT1G67510 // AT3G23230 // AT1G80840 // AT1G14390 // AT5G63710 // AT1G77920 // AT1G72300 // AT2G25790 // AT1G73500 // AT4G35900 // AT3G58120 // AT4G33430 // AT2G44840 // AT4G17615 // AT1G75390 // AT3G21630 // AT2G24130 // AT4G20140 // AT1G75820 // AT5G35390 // AT1G02170 // AT5G45800 // AT5G14210 // AT2G01830 // AT4G36990 // AT1G19180 // AT5G28770 // AT5G58300 // AT2G47000 // AT5G65…
GO:0009753	P	response to jasmonic acid stimulus	52	1562	471	28397	7e-06	0.00042	// AT5G46050 // AT1G06620 // AT3G09600 // AT1G80840 // AT4G26090 // AT1G32640 // AT2G22540 // AT1G20510 // AT1G79380 // AT1G72450 // AT4G17615 // AT2G43010 // AT1G79180 // AT4G35770 // AT4G27410 // AT5G14740 // AT3G48360 // AT5G53750 // AT3G50660 // AT5G13930 // AT1G19180 // AT4G19810 // AT1G15520 // AT2G47000 // AT3G57530 // AT2G44840 // AT3G06490 // AT2G27690 // AT2G37710 // AT3G45140 // AT3G46…
GO:0009834	P	secondary cell wall biogenesis	12	1562	38	28397	7.4e-06	0.00044	// AT4G33330 // AT4G18780 // AT5G03170 // AT1G75500 // AT3G18660 // AT5G44030 // AT5G67210 // AT5G48920 // AT3G13890 // AT2G37090 // AT2G38080 // AT5G17420
GO:0042445	P	hormone metabolic process	40	1562	324	28397	7.8e-06	0.00046	// AT4G31500 // AT2G45400 // AT4G14380 // AT1G73500 // AT1G79380 // AT5G24910 // AT3G63440 // AT5G21482 // AT2G43010 // AT4G36380 // AT2G26710 // AT1G22440 // AT1G78370 // AT3G47210 // AT4G14580 // AT2G29660 // AT3G13110 // AT1G70560 // AT4G36670 // AT4G35520 // AT4G12080 // AT5G10180 // AT3G50660 // AT5G54140 // AT4G33050 // AT4G28030 // AT4G24670 // AT1G08050 // AT5G38450 // AT5G42650 // AT1G77…
GO:0000041	P	transition metal ion transport	33	1562	243	28397	8.4e-06	0.00049	// AT1G31260 // AT3G08040 // AT3G01220 // AT3G56240 // AT5G23190 // AT3G12090 // AT2G26650 // AT4G05200 // AT1G74770 // AT1G22440 // AT3G53480 // AT1G09090 // AT3G12750 // AT3G54040 // AT4G00430 // AT2G26975 // AT3G24450 // AT1G32450 // AT2G36290 // AT2G03200 // AT1G60960 // AT2G38460 // AT1G31050 // AT3G23430 // AT5G60660 // AT3G62270 // AT5G59030 // AT3G21510 // AT5G17330 // AT1G49310 // AT1G77…
GO:0009805	P	coumarin biosynthetic process	14	1562	54	28397	9e-06	0.00052	// AT2G47890 // AT3G21240 // AT5G48930 // AT4G01070 // AT2G40890 // AT1G65840 // AT3G02470 // AT3G23430 // AT4G34050 // AT3G56240 // AT5G54160 // AT2G30490 // AT2G37040 // AT2G36290
GO:0045449	P	regulation of transcription	182	1562	2376	28397	9.1e-06	0.00052	// AT5G65210 // AT4G39410 // AT3G52770 // AT1G80840 // AT5G06710 // AT1G75430 // AT2G25880 // AT1G11430 // AT1G62990 // AT5G06650 // AT3G16500 // AT1G56010 // AT5G43810 // AT1G76880 // AT5G64530 // AT1G28520 // AT3G55990 // AT3G61850 // AT2G43010 // AT1G79180 // AT2G47900 // AT1G75660 // AT4G18020 // AT2G31280 // AT1G28310 // AT4G02590 // AT1G48000 // AT5G51780 // AT3G01140 // AT1G21450 // AT5G64…
GO:0048364	P	root development	61	1562	594	28397	9.4e-06	0.00054	// AT4G31500 // AT2G47000 // AT5G65710 // AT2G34790 // AT2G01830 // AT3G13750 // AT5G64770 // AT2G36400 // AT1G71930 // AT2G39800 // AT1G04550 // AT4G24400 // AT2G45680 // AT3G22400 // AT2G26650 // AT1G67710 // AT1G75840 // AT2G03720 // AT1G51590 // AT2G34650 // AT3G53480 // AT1G32640 // AT5G12235 // AT3G15730 // AT5G12330 // AT1G31130 // AT1G21410 // AT2G47540 // AT1G55180 // AT1G70370 // AT4G26…
GO:0009832	P	plant-type cell wall biogenesis	24	1562	147	28397	9.8e-06	0.00055	// AT4G18780 // AT5G03170 // AT5G44030 // AT5G47820 // AT4G17220 // AT3G13890 // AT3G18660 // AT5G60720 // AT2G38080 // AT1G55850 // AT5G60020 // AT1G70370 // AT1G75500 // AT5G16490 // AT1G78580 // AT5G41040 // AT5G54690 // AT4G33330 // AT2G33460 // AT5G67210 // AT1G54790 // AT5G48920 // AT2G37090 // AT5G17420
GO:0022622	P	root system development	61	1562	595	28397	9.9e-06	0.00055	// AT4G31500 // AT2G47000 // AT5G65710 // AT2G34790 // AT2G01830 // AT3G13750 // AT5G64770 // AT2G36400 // AT1G71930 // AT2G39800 // AT1G04550 // AT4G24400 // AT2G45680 // AT3G22400 // AT2G26650 // AT1G67710 // AT1G75840 // AT2G03720 // AT1G51590 // AT2G34650 // AT3G53480 // AT1G32640 // AT5G12235 // AT3G15730 // AT5G12330 // AT1G31130 // AT1G21410 // AT2G47540 // AT1G55180 // AT1G70370 // AT4G26…
GO:0009804	P	coumarin metabolic process	14	1562	55	28397	1.1e-05	0.0006	// AT2G47890 // AT3G21240 // AT5G48930 // AT4G01070 // AT2G40890 // AT1G65840 // AT3G02470 // AT3G23430 // AT4G34050 // AT3G56240 // AT5G54160 // AT2G30490 // AT2G37040 // AT2G36290
GO:0009056	P	catabolic process	169	1562	2182	28397	1.1e-05	0.00061	// AT4G31500 // AT3G23600 // AT1G53210 // AT1G73500 // AT3G52770 // AT5G62150 // AT3G56240 // AT3G63440 // AT5G21482 // AT5G58870 // AT1G75660 // AT1G08630 // AT1G77670 // AT4G39090 // AT2G26080 // AT1G32550 // AT1G56200 // AT5G54080 // AT4G36670 // AT5G44000 // AT1G74030 // AT3G06490 // AT5G11840 // AT3G44880 // AT1G06550 // AT4G02020 // AT3G28345 // AT2G33440 // AT3G13650 // AT2G36870 // AT3G11…
GO:0010035	P	response to inorganic substance	96	1562	1086	28397	1.2e-05	0.00064	// AT5G65210 // AT3G08040 // AT3G23600 // AT1G53210 // AT3G56240 // AT2G47900 // AT2G21250 // AT1G08440 // AT2G36840 // AT1G48000 // AT2G35940 // AT1G07440 // AT3G18440 // AT5G18100 // AT5G17330 // AT5G46610 // AT5G41040 // AT4G31940 // AT1G63440 // AT3G13790 // AT2G47180 // AT2G27140 // AT1G48910 // AT1G15460 // AT3G51550 // AT4G37870 // AT4G35090 // AT1G55920 // AT3G24503 // AT4G24400 // AT1G29…
GO:0042180	P	cellular ketone metabolic process	165	1562	2123	28397	1.2e-05	0.00064	// AT4G31500 // AT5G07010 // AT3G52770 // AT1G80840 // AT4G26090 // AT1G11430 // AT1G73500 // AT5G47820 // AT3G55610 // AT2G17220 // AT1G75660 // AT1G02170 // AT1G08630 // AT1G77670 // AT4G34350 // AT2G26080 // AT5G14660 // AT1G32550 // AT5G53750 // AT1G56200 // AT5G13930 // AT2G35940 // AT1G19180 // AT5G54080 // AT4G36670 // AT1G72450 // AT4G09570 // AT3G06490 // AT2G23620 // AT1G67280 // AT5G17…
GO:0006355	P	regulation of transcription, DNA-dependent	181	1562	2372	28397	1.2e-05	0.00064	// AT5G65210 // AT4G39410 // AT1G80840 // AT5G06710 // AT1G75430 // AT2G25880 // AT1G11430 // AT1G62990 // AT5G06650 // AT3G16500 // AT1G56010 // AT5G43810 // AT1G76880 // AT5G64530 // AT1G28520 // AT3G55990 // AT3G61850 // AT2G43010 // AT1G79180 // AT2G47900 // AT1G75660 // AT4G18020 // AT2G31280 // AT1G28310 // AT4G02590 // AT1G48000 // AT5G51780 // AT3G01140 // AT1G21450 // AT5G64340 // AT5G14…
GO:0051252	P	regulation of RNA metabolic process	182	1562	2388	28397	1.2e-05	0.00064	// AT5G65210 // AT4G39410 // AT1G80840 // AT5G06710 // AT1G75430 // AT2G25880 // AT1G11430 // AT1G62990 // AT5G06650 // AT3G16500 // AT1G56010 // AT5G43810 // AT1G76880 // AT5G64530 // AT1G28520 // AT3G55990 // AT3G61850 // AT2G43010 // AT1G79180 // AT2G47900 // AT1G75660 // AT4G18020 // AT2G31280 // AT1G28310 // AT4G02590 // AT1G48000 // AT5G51780 // AT3G01140 // AT1G21450 // AT5G64340 // AT5G14…
GO:0044282	P	small molecule catabolic process	85	1562	932	28397	1.3e-05	0.00069	// AT4G31500 // AT2G46570 // AT1G14520 // AT3G23600 // AT3G20660 // AT2G40370 // AT1G77090 // AT2G22680 // AT2G36460 // AT2G33180 // AT3G09270 // AT1G07440 // AT1G65840 // AT3G52770 // AT3G15730 // AT5G40760 // AT3G56240 // AT2G26080 // AT2G37040 // AT4G31850 // AT1G29990 // AT3G06860 // AT1G75660 // AT5G06250 // AT5G42650 // AT3G13650 // AT1G78370 // AT3G27740 // AT1G08630 // AT1G77670 // AT4G39…
GO:0042742	P	defense response to bacterium	45	1562	394	28397	1.3e-05	0.00071	// AT4G31500 // AT5G46050 // AT1G80840 // AT1G73260 // AT4G26090 // AT1G77920 // AT2G37710 // AT5G65210 // AT4G33430 // AT1G79380 // AT4G24230 // AT3G21630 // AT4G38840 // AT3G13950 // AT1G23740 // AT5G42650 // AT1G74520 // AT4G33950 // AT4G39090 // AT5G14740 // AT3G05200 // AT2G01830 // AT1G19180 // AT1G15520 // AT2G20890 // AT1G12220 // AT5G61410 // AT1G69170 // AT3G44880 // AT5G44030 // AT5G24…
GO:0070887	P	cellular response to chemical stimulus	118	1562	1417	28397	1.5e-05	0.00079	// AT5G65210 // AT1G06620 // AT1G80840 // AT4G26090 // AT4G16760 // AT3G08040 // AT1G73500 // AT4G35900 // AT3G58120 // AT5G43810 // AT4G17500 // AT2G43010 // AT2G17220 // AT4G18020 // AT1G02170 // AT3G15730 // AT2G25810 // AT5G07010 // AT1G69440 // AT2G35940 // AT1G19180 // AT2G47000 // AT4G31940 // AT1G72450 // AT4G09570 // AT3G06490 // AT5G18100 // AT1G53210 // AT1G78580 // AT1G69690 // AT4G02…
GO:0009808	P	lignin metabolic process	16	1562	74	28397	1.5e-05	0.0008	// AT5G60020 // AT2G46570 // AT2G40370 // AT5G48930 // AT5G03260 // AT2G40890 // AT2G30210 // AT5G66390 // AT4G36220 // AT1G80820 // AT3G16920 // AT5G54160 // AT2G30490 // AT2G38080 // AT2G37040 // AT3G19450
GO:0043067	P	regulation of programmed cell death	45	1562	397	28397	1.6e-05	0.00082	// AT2G22540 // AT1G80840 // AT4G26090 // AT5G63710 // AT4G33430 // AT2G37710 // AT5G13490 // AT5G45100 // AT2G44840 // AT2G32460 // AT4G17615 // AT5G64530 // AT3G56240 // AT3G21630 // AT5G09220 // AT1G77380 // AT3G13950 // AT5G42650 // AT5G48930 // AT1G02170 // AT1G32640 // AT2G43010 // AT5G14740 // AT5G49660 // AT4G01070 // AT5G04080 // AT2G35940 // AT1G19180 // AT1G15520 // AT3G01860 // AT5G20…
GO:0032787	P	monocarboxylic acid metabolic process	122	1562	1481	28397	1.7e-05	0.00088	// AT4G31500 // AT5G07010 // AT3G52770 // AT1G80840 // AT4G26090 // AT1G73500 // AT2G17220 // AT1G75660 // AT1G02170 // AT1G77670 // AT3G15730 // AT5G14660 // AT1G32550 // AT5G53750 // AT1G56200 // AT1G19180 // AT5G54080 // AT4G36670 // AT1G72450 // AT2G21940 // AT4G09570 // AT3G06490 // AT2G23620 // AT1G67280 // AT1G20510 // AT5G40460 // AT5G41040 // AT5G63380 // AT2G26250 // AT5G67030 // AT4G08…
GO:0044238	P	primary metabolic process	727	1562	11717	28397	2.3e-05	0.0012	// AT1G11720 // AT1G14390 // AT5G06710 // AT2G25880 // AT1G22040 // AT5G06650 // AT1G56010 // AT1G76880 // AT5G64530 // AT1G80920 // AT1G28520 // AT3G55990 // AT5G58870 // AT2G43010 // AT4G29090 // AT2G24130 // AT1G23740 // AT4G17220 // AT4G18020 // AT5G15450 // AT5G48930 // AT3G49810 // AT1G08630 // AT4G02590 // AT2G36840 // AT4G30110 // AT4G09990 // AT5G04080 // AT2G35940 // AT1G19180 // AT3G27…
GO:0009308	P	amine metabolic process	91	1562	1034	28397	2.3e-05	0.0012	// AT4G31500 // AT1G11430 // AT3G13650 // AT5G47820 // AT3G55610 // AT3G56240 // AT3G63440 // AT5G21482 // AT1G23740 // AT1G08630 // AT1G77670 // AT2G26080 // AT2G35940 // AT5G54080 // AT4G36670 // AT3G17760 // AT5G17330 // AT5G53120 // AT1G31690 // AT1G73500 // AT2G43000 // AT3G48730 // AT3G10670 // AT5G38200 // AT3G14310 // AT3G51770 // AT2G26800 // AT3G27740 // AT2G39800 // AT5G13980 // AT3G14…
GO:0010941	P	regulation of cell death	45	1562	405	28397	2.5e-05	0.0012	// AT2G22540 // AT1G80840 // AT4G26090 // AT5G63710 // AT4G33430 // AT2G37710 // AT5G13490 // AT5G45100 // AT2G44840 // AT2G32460 // AT4G17615 // AT5G64530 // AT3G56240 // AT3G21630 // AT5G09220 // AT1G77380 // AT3G13950 // AT5G42650 // AT5G48930 // AT1G02170 // AT1G32640 // AT2G43010 // AT5G14740 // AT5G49660 // AT4G01070 // AT5G04080 // AT2G35940 // AT1G19180 // AT1G15520 // AT3G01860 // AT5G20…
GO:0046483	P	heterocycle metabolic process	90	1562	1023	28397	2.6e-05	0.0013	// AT4G31500 // AT1G73500 // AT3G55610 // AT3G56240 // AT2G31955 // AT3G63440 // AT5G21482 // AT1G23740 // AT5G48930 // AT4G14580 // AT4G30110 // AT1G56200 // AT5G54080 // AT4G36670 // AT1G15700 // AT4G01070 // AT3G44880 // AT3G28345 // AT2G43000 // AT3G11750 // AT1G63440 // AT3G10670 // AT3G14310 // AT2G39800 // AT2G38800 // AT3G61080 // AT5G60540 // AT4G13250 // AT2G40890 // AT1G04620 // AT5G63…
GO:0006995	P	cellular response to nitrogen starvation	9	1562	23	28397	2.6e-05	0.0013	// AT1G55180 // AT1G49750 // AT4G35090 // AT2G37710 // AT3G16500 // AT2G17220 // AT4G23180 // AT4G08850 // AT3G24770
GO:0031407	P	oxylipin metabolic process	25	1562	168	28397	2.6e-05	0.0013	// AT4G31500 // AT5G07010 // AT1G80840 // AT1G32640 // AT5G55240 // AT3G22400 // AT1G23740 // AT5G42650 // AT5G53750 // AT1G76680 // AT1G72450 // AT4G32980 // AT3G06490 // AT2G27690 // AT3G45140 // AT4G16760 // AT1G20510 // AT5G40460 // AT1G30040 // AT1G19180 // AT5G63380 // AT4G24380 // AT4G08170 // AT2G46370 // AT1G72520
GO:0042402	P	cellular biogenic amine catabolic process	20	1562	117	28397	2.9e-05	0.0014	// AT4G31500 // AT5G42650 // AT3G13650 // AT1G78370 // AT4G28030 // AT3G56240 // AT3G02470 // AT1G65840 // AT4G33420 // AT3G10670 // AT4G34050 // AT3G14310 // AT4G33050 // AT3G13110 // AT5G54160 // AT1G73500 // AT3G51660 // AT2G37040 // AT1G32450 // AT4G36670
GO:0010363	P	regulation of plant-type hypersensitive response	42	1562	371	28397	3.1e-05	0.0015	// AT2G22540 // AT1G80840 // AT4G26090 // AT5G63710 // AT2G37710 // AT5G13490 // AT4G33430 // AT2G44840 // AT4G17615 // AT3G56240 // AT3G21630 // AT5G09220 // AT1G77380 // AT3G13950 // AT5G42650 // AT5G48930 // AT1G02170 // AT1G32640 // AT2G43010 // AT5G14740 // AT5G49660 // AT4G01070 // AT5G04080 // AT2G35940 // AT1G19180 // AT1G15520 // AT3G01860 // AT5G20700 // AT3G57530 // AT1G69690 // AT4G16…
GO:0043436	P	oxoacid metabolic process	161	1562	2103	28397	3.2e-05	0.0015	// AT4G31500 // AT5G07010 // AT3G52770 // AT1G80840 // AT4G26090 // AT1G11430 // AT1G73500 // AT5G47820 // AT3G55610 // AT2G17220 // AT1G75660 // AT1G02170 // AT1G08630 // AT1G77670 // AT4G34350 // AT2G26080 // AT5G14660 // AT1G32550 // AT5G53750 // AT1G56200 // AT2G35940 // AT1G19180 // AT5G54080 // AT4G36670 // AT1G72450 // AT4G09570 // AT3G06490 // AT2G23620 // AT1G67280 // AT5G17330 // AT1G20…
GO:0019752	P	carboxylic acid metabolic process	161	1562	2103	28397	3.2e-05	0.0015	// AT4G31500 // AT5G07010 // AT3G52770 // AT1G80840 // AT4G26090 // AT1G11430 // AT1G73500 // AT5G47820 // AT3G55610 // AT2G17220 // AT1G75660 // AT1G02170 // AT1G08630 // AT1G77670 // AT4G34350 // AT2G26080 // AT5G14660 // AT1G32550 // AT5G53750 // AT1G56200 // AT2G35940 // AT1G19180 // AT5G54080 // AT4G36670 // AT1G72450 // AT4G09570 // AT3G06490 // AT2G23620 // AT1G67280 // AT5G17330 // AT1G20…
GO:0019439	P	aromatic compound catabolic process	19	1562	108	28397	3.3e-05	0.0016	// AT4G31500 // AT5G60020 // AT5G42650 // AT2G40370 // AT2G46570 // AT1G78370 // AT5G03260 // AT2G38080 // AT5G54080 // AT2G30210 // AT3G10670 // AT3G14310 // AT4G33050 // AT3G13110 // AT4G28030 // AT1G73500 // AT3G51660 // AT2G37040 // AT4G36670
GO:0007166	P	cell surface receptor linked signaling pathway	24	1562	160	28397	3.4e-05	0.0016	// AT1G67510 // AT1G72300 // AT3G21630 // AT1G14390 // AT5G63710 // AT2G01830 // AT2G25790 // AT2G24130 // AT4G20140 // AT1G75820 // AT5G35390 // AT5G45800 // AT5G14210 // AT2G20890 // AT5G65710 // AT5G58300 // AT3G51480 // AT1G68400 // AT5G51560 // AT5G56040 // AT4G20270 // AT1G64060 // AT5G51350 // AT1G72180
GO:0006082	P	organic acid metabolic process	161	1562	2105	28397	3.3e-05	0.0016	// AT4G31500 // AT5G07010 // AT3G52770 // AT1G80840 // AT4G26090 // AT1G11430 // AT1G73500 // AT5G47820 // AT3G55610 // AT2G17220 // AT1G75660 // AT1G02170 // AT1G08630 // AT1G77670 // AT4G34350 // AT2G26080 // AT5G14660 // AT1G32550 // AT5G53750 // AT1G56200 // AT2G35940 // AT1G19180 // AT5G54080 // AT4G36670 // AT1G72450 // AT4G09570 // AT3G06490 // AT2G23620 // AT1G67280 // AT5G17330 // AT1G20…
GO:0006576	P	cellular biogenic amine metabolic process	26	1562	182	28397	3.4e-05	0.0016	// AT4G31500 // AT1G32640 // AT5G53120 // AT1G73500 // AT3G56240 // AT5G54160 // AT5G42650 // AT1G78370 // AT2G37040 // AT1G43710 // AT3G13110 // AT1G55180 // AT1G32450 // AT4G36670 // AT2G19070 // AT4G33420 // AT1G52570 // AT4G33050 // AT4G28030 // AT3G13650 // AT3G02470 // AT1G65840 // AT3G10670 // AT4G34050 // AT3G14310 // AT3G51660
GO:0006972	P	hyperosmotic response	32	1562	251	28397	3.5e-05	0.0016	// AT5G46050 // AT1G06620 // AT3G23600 // AT4G17500 // AT2G47000 // AT2G44840 // AT4G17615 // AT1G04410 // AT1G74520 // AT4G39090 // AT4G27410 // AT5G58070 // AT1G11910 // AT4G36990 // AT1G19180 // AT1G15520 // AT3G57530 // AT5G59320 // AT3G06490 // AT2G27690 // AT3G14440 // AT4G18010 // AT2G43000 // AT5G46180 // AT1G66350 // AT1G80160 // AT2G39800 // AT1G64060 // AT2G46680 // AT3G15730 // AT3G51…
GO:0050801	P	ion homeostasis	31	1562	240	28397	3.7e-05	0.0017	// AT3G08040 // AT1G53210 // AT1G32080 // AT2G33770 // AT3G09390 // AT3G56240 // AT3G53720 // AT4G33630 // AT1G01140 // AT1G70890 // AT1G74730 // AT5G09220 // AT4G30110 // AT5G53490 // AT3G05030 // AT3G16240 // AT2G29120 // AT5G10180 // AT5G47560 // AT3G45140 // AT3G61460 // AT5G57110 // AT4G17550 // AT5G02600 // AT1G70610 // AT3G51480 // AT5G24270 // AT2G43010 // AT4G39080 // AT4G37650 // AT2G13…
GO:0055080	P	cation homeostasis	29	1562	217	28397	3.7e-05	0.0017	// AT3G08040 // AT3G51480 // AT1G53210 // AT1G32080 // AT2G13620 // AT3G09390 // AT3G56240 // AT3G53720 // AT4G33630 // AT1G01140 // AT1G70890 // AT1G74730 // AT5G09220 // AT4G30110 // AT5G53490 // AT3G05030 // AT3G16240 // AT5G10180 // AT5G47560 // AT3G45140 // AT3G61460 // AT5G57110 // AT5G02600 // AT1G70610 // AT2G29120 // AT5G24270 // AT2G43010 // AT4G39080 // AT4G37650
GO:0010556	P	regulation of macromolecule biosynthetic process	185	1562	2491	28397	4e-05	0.0018	// AT5G65210 // AT4G39410 // AT3G52770 // AT1G80840 // AT5G06710 // AT1G75430 // AT2G25880 // AT1G11430 // AT1G62990 // AT5G06650 // AT3G16500 // AT1G56010 // AT4G16390 // AT1G76880 // AT5G64530 // AT1G28520 // AT3G55990 // AT3G61850 // AT2G43010 // AT1G79180 // AT2G47900 // AT1G75660 // AT4G18020 // AT2G31280 // AT1G28310 // AT4G02590 // AT1G48000 // AT5G51780 // AT3G01140 // AT1G21450 // AT5G64…
GO:0006629	P	lipid metabolic process	139	1562	1772	28397	4e-05	0.0018	// AT4G31500 // AT5G07010 // AT3G52770 // AT1G80840 // AT5G14450 // AT1G52570 // AT5G14660 // AT5G41040 // AT1G75660 // AT3G15730 // AT1G32550 // AT5G53750 // AT1G56200 // AT1G19180 // AT5G22875 // AT5G54080 // AT1G31830 // AT1G72450 // AT2G39705 // AT3G06490 // AT1G06550 // AT3G01990 // AT1G20510 // AT1G67600 // AT5G40460 // AT4G18010 // AT1G32640 // AT2G26250 // AT5G67030 // AT4G08170 // AT1G77…
GO:0043562	P	cellular response to nitrogen levels	10	1562	32	28397	4.6e-05	0.0021	// AT3G08860 // AT1G55180 // AT1G49750 // AT4G35090 // AT2G37710 // AT3G16500 // AT2G17220 // AT4G23180 // AT4G08850 // AT3G24770
GO:0009814	P	defense response, incompatible interaction	54	1562	536	28397	4.8e-05	0.0021	// AT5G65210 // AT2G22540 // AT1G80840 // AT5G62150 // AT4G26090 // AT1G73650 // AT2G23620 // AT2G39200 // AT5G45890 // AT2G37710 // AT3G59660 // AT4G17615 // AT3G24503 // AT3G21630 // AT2G43010 // AT3G14470 // AT3G13950 // AT2G17220 // AT4G37870 // AT5G42650 // AT1G65690 // AT5G14740 // AT3G05200 // AT1G31130 // AT1G56200 // AT2G35940 // AT1G19180 // AT1G42480 // AT3G57530 // AT1G12220 // AT4G09…
GO:0080135	P	regulation of cellular response to stress	42	1562	379	28397	4.8e-05	0.0021	// AT2G22540 // AT1G80840 // AT4G26090 // AT5G63710 // AT2G37710 // AT5G13490 // AT4G33430 // AT2G44840 // AT4G17615 // AT3G56240 // AT3G21630 // AT5G09220 // AT1G77380 // AT3G13950 // AT5G42650 // AT5G48930 // AT1G02170 // AT1G32640 // AT2G43010 // AT5G14740 // AT5G49660 // AT4G01070 // AT5G04080 // AT2G35940 // AT1G19180 // AT1G15520 // AT3G01860 // AT5G20700 // AT3G57530 // AT1G69690 // AT4G16…
GO:0006612	P	protein targeting to membrane	43	1562	392	28397	4.8e-05	0.0022	// AT2G22540 // AT1G80840 // AT4G26090 // AT5G63710 // AT2G37710 // AT5G13490 // AT4G33430 // AT2G44840 // AT4G17615 // AT3G56240 // AT3G21630 // AT5G09220 // AT1G77380 // AT3G13950 // AT5G42650 // AT5G48930 // AT1G02170 // AT1G32640 // AT2G43010 // AT5G14740 // AT5G49660 // AT4G01070 // AT5G04080 // AT2G35940 // AT1G19180 // AT1G15520 // AT2G20890 // AT3G01860 // AT5G20700 // AT3G57530 // AT1G69…
GO:0010027	P	thylakoid membrane organization	27	1562	198	28397	5e-05	0.0022	// AT3G15030 // AT4G34830 // AT1G24490 // AT1G11430 // AT1G32080 // AT5G02710 // AT3G09050 // AT4G31850 // AT5G02250 // AT3G62910 // AT5G14660 // AT5G53490 // AT1G56200 // AT5G23120 // AT4G29060 // AT2G20570 // AT4G32980 // AT3G44880 // AT2G30170 // AT4G01800 // AT1G62780 // AT5G51110 // AT1G21270 // AT3G10670 // AT2G20890 // AT3G09210 // AT5G22640
GO:0051171	P	regulation of nitrogen compound metabolic process	186	1562	2517	28397	4.9e-05	0.0022	// AT5G65210 // AT4G39410 // AT3G52770 // AT1G80840 // AT5G06710 // AT1G75430 // AT2G25880 // AT1G11430 // AT1G62990 // AT5G06650 // AT3G16500 // AT1G56010 // AT5G43810 // AT1G76880 // AT5G64530 // AT1G28520 // AT3G55990 // AT3G61850 // AT2G43010 // AT1G79180 // AT2G47900 // AT1G75660 // AT4G18020 // AT2G31280 // AT1G28310 // AT4G02590 // AT1G48000 // AT1G56200 // AT3G01140 // AT1G21450 // AT5G64…
GO:0009668	P	plastid membrane organization	27	1562	198	28397	5e-05	0.0022	// AT3G15030 // AT4G34830 // AT1G24490 // AT1G11430 // AT1G32080 // AT5G02710 // AT3G09050 // AT4G31850 // AT5G02250 // AT3G62910 // AT5G14660 // AT5G53490 // AT1G56200 // AT5G23120 // AT4G29060 // AT2G20570 // AT4G32980 // AT3G44880 // AT2G30170 // AT4G01800 // AT1G62780 // AT5G51110 // AT1G21270 // AT3G10670 // AT2G20890 // AT3G09210 // AT5G22640
GO:0010167	P	response to nitrate	27	1562	199	28397	5.4e-05	0.0023	// AT5G65210 // AT3G08040 // AT5G17330 // AT1G09560 // AT3G54420 // AT1G55920 // AT3G24503 // AT4G24400 // AT2G26650 // AT4G05200 // AT1G22440 // AT1G09090 // AT1G74770 // AT3G48360 // AT1G70230 // AT1G32450 // AT3G23430 // AT3G62270 // AT4G33420 // AT1G12110 // AT1G73260 // AT5G41040 // AT3G22600 // AT4G24020 // AT1G77330 // AT3G13790 // AT3G04720
GO:0009737	P	response to abscisic acid stimulus	60	1562	621	28397	5.6e-05	0.0024	// AT3G12320 // AT5G46050 // AT2G47180 // AT3G09600 // AT1G80840 // AT1G32640 // AT2G47000 // AT1G71930 // AT2G39800 // AT2G32460 // AT4G17615 // AT4G17500 // AT2G28550 // AT5G59320 // AT1G74520 // AT4G33950 // AT3G15730 // AT5G13180 // AT4G27410 // AT3G48360 // AT1G48000 // AT4G35790 // AT4G36990 // AT1G19180 // AT5G28770 // AT1G15520 // AT1G17950 // AT3G57530 // AT3G06490 // AT5G49620 // AT1G70…
GO:0042044	P	fluid transport	23	1562	155	28397	5.6e-05	0.0024	// AT3G23600 // AT4G19840 // AT4G39090 // AT1G60010 // AT1G04410 // AT3G12750 // AT3G15730 // AT5G09220 // AT2G25810 // AT4G00430 // AT3G16240 // AT1G31260 // AT5G20700 // AT1G60960 // AT1G75500 // AT5G60660 // AT1G29660 // AT4G28030 // AT4G01470 // AT4G15920 // AT2G26330 // AT1G11910 // AT3G51550
GO:0006833	P	water transport	23	1562	155	28397	5.6e-05	0.0024	// AT3G23600 // AT4G19840 // AT4G39090 // AT1G60010 // AT1G04410 // AT3G12750 // AT3G15730 // AT5G09220 // AT2G25810 // AT4G00430 // AT3G16240 // AT1G31260 // AT5G20700 // AT1G60960 // AT1G75500 // AT5G60660 // AT1G29660 // AT4G28030 // AT4G01470 // AT4G15920 // AT2G26330 // AT1G11910 // AT3G51550
GO:0009624	P	response to nematode	16	1562	84	28397	5.9e-05	0.0025	// AT2G29650 // AT5G61410 // AT5G04770 // AT5G51600 // AT5G57110 // AT2G36400 // AT5G52450 // AT2G30080 // AT2G40460 // AT2G47260 // AT3G14310 // AT3G17700 // AT1G69850 // AT5G14940 // AT1G59740 // AT1G60960
GO:0010089	P	xylem development	16	1562	84	28397	5.9e-05	0.0025	// AT2G46760 // AT4G33330 // AT4G37750 // AT1G09540 // AT5G33300 // AT4G39720 // AT1G62990 // AT1G79430 // AT1G71930 // AT5G17420 // AT5G64530 // AT5G60720 // AT5G54690 // AT5G13180 // AT3G24770 // AT1G43800
GO:0010118	P	stomatal movement	15	1562	75	28397	6.1e-05	0.0026	// AT1G62400 // AT3G56960 // AT5G24270 // AT4G33950 // AT3G15730 // AT4G17970 // AT2G46370 // AT1G64060 // AT4G17615 // AT1G09540 // AT4G33050 // AT4G18700 // AT1G69850 // AT4G24020 // AT1G65480
GO:0019219	P	regulation of nucleobase, nucleoside, nucleotide and nucleic acid metabolic process	184	1562	2496	28397	6.2e-05	0.0026	// AT5G65210 // AT4G39410 // AT3G52770 // AT1G80840 // AT5G06710 // AT1G75430 // AT2G25880 // AT1G11430 // AT1G62990 // AT5G06650 // AT3G16500 // AT1G56010 // AT5G43810 // AT1G76880 // AT5G64530 // AT1G28520 // AT3G55990 // AT3G61850 // AT2G43010 // AT1G79180 // AT2G47900 // AT1G75660 // AT4G18020 // AT2G31280 // AT1G28310 // AT4G02590 // AT1G48000 // AT5G51780 // AT3G01140 // AT1G21450 // AT5G64…
GO:0022621	P	shoot system development	67	1562	723	28397	6.8e-05	0.0028	// AT2G22540 // AT3G52770 // AT4G34830 // AT2G34790 // AT2G01830 // AT2G25880 // AT4G18810 // AT3G51770 // AT2G36400 // AT5G06650 // AT2G48120 // AT5G43810 // AT4G28840 // AT5G49660 // AT5G64530 // AT3G63440 // AT4G36870 // AT2G26650 // AT4G36380 // AT5G06250 // AT2G02820 // AT2G34650 // AT1G62990 // AT4G33950 // AT2G46225 // AT5G12330 // AT1G32550 // AT3G01140 // AT5G63570 // AT3G48730 // AT3G24…
GO:0048367	P	shoot development	67	1562	723	28397	6.8e-05	0.0028	// AT2G22540 // AT3G52770 // AT4G34830 // AT2G34790 // AT2G01830 // AT2G25880 // AT4G18810 // AT3G51770 // AT2G36400 // AT5G06650 // AT2G48120 // AT5G43810 // AT4G28840 // AT5G49660 // AT5G64530 // AT3G63440 // AT4G36870 // AT2G26650 // AT4G36380 // AT5G06250 // AT2G02820 // AT2G34650 // AT1G62990 // AT4G33950 // AT2G46225 // AT5G12330 // AT1G32550 // AT3G01140 // AT5G63570 // AT3G48730 // AT3G24…
GO:0044237	P	cellular metabolic process	710	1562	11509	28397	6.9e-05	0.0028	// AT1G11720 // AT1G14390 // AT5G06710 // AT2G25880 // AT1G22040 // AT1G53210 // AT5G06650 // AT1G56010 // AT1G76880 // AT5G64530 // AT1G80920 // AT1G28520 // AT3G55990 // AT5G58870 // AT2G43010 // AT4G29090 // AT2G24130 // AT1G23740 // AT2G11890 // AT4G18020 // AT5G48930 // AT3G49810 // AT1G08630 // AT4G02590 // AT2G36840 // AT4G30110 // AT5G04080 // AT2G35940 // AT1G19180 // AT4G24670 // AT5G14…
GO:0042440	P	pigment metabolic process	40	1562	361	28397	7.2e-05	0.0029	// AT2G01830 // AT2G48120 // AT2G14170 // AT2G38800 // AT4G22920 // AT3G61080 // AT4G13250 // AT3G62910 // AT3G55120 // AT5G53490 // AT5G13930 // AT5G01220 // AT5G23120 // AT5G63570 // AT3G48730 // AT5G54080 // AT4G29060 // AT1G70610 // AT3G04870 // AT5G11160 // AT2G44745 // AT5G49330 // AT3G44880 // AT3G45140 // AT5G01520 // AT3G21510 // AT5G07990 // AT1G23740 // AT5G54160 // AT4G31390 // AT2G43…
GO:0045088	P	regulation of innate immune response	44	1562	415	28397	8.2e-05	0.0033	// AT2G22540 // AT1G80840 // AT4G26090 // AT5G63710 // AT2G37710 // AT5G13490 // AT4G33430 // AT2G44840 // AT4G17615 // AT3G56240 // AT3G21630 // AT5G09220 // AT1G77380 // AT3G13950 // AT5G42650 // AT5G48930 // AT1G02170 // AT1G32640 // AT2G43010 // AT5G14740 // AT5G49660 // AT4G01070 // AT5G04080 // AT2G35940 // AT1G19180 // AT1G15520 // AT3G01860 // AT5G20700 // AT3G57530 // AT1G69690 // AT4G16…
GO:0034754	P	cellular hormone metabolic process	24	1562	171	28397	8.6e-05	0.0035	// AT4G31500 // AT1G73500 // AT1G79380 // AT3G63440 // AT5G21482 // AT5G42650 // AT1G78370 // AT3G47210 // AT4G14580 // AT3G13110 // AT1G70560 // AT4G36670 // AT5G10180 // AT4G33050 // AT4G28030 // AT4G24670 // AT1G08050 // AT5G38450 // AT3G10670 // AT4G35520 // AT3G14310 // AT5G56970 // AT3G51660 // AT2G22680
GO:0009694	P	jasmonic acid metabolic process	23	1562	160	28397	8.7e-05	0.0035	// AT4G31500 // AT5G07010 // AT1G80840 // AT1G32640 // AT3G22400 // AT1G23740 // AT5G42650 // AT5G53750 // AT1G19180 // AT1G72450 // AT4G32980 // AT3G06490 // AT2G27690 // AT3G45140 // AT4G16760 // AT1G20510 // AT5G40460 // AT1G30040 // AT5G63380 // AT4G24380 // AT4G08170 // AT2G46370 // AT1G72520
GO:0010087	P	phloem or xylem histogenesis	18	1562	108	28397	9.6e-05	0.0038	// AT2G46760 // AT4G33330 // AT4G37750 // AT1G09540 // AT5G33300 // AT4G39720 // AT1G62990 // AT1G79430 // AT1G71930 // AT4G24670 // AT1G70560 // AT5G17420 // AT5G64530 // AT5G60720 // AT5G54690 // AT5G13180 // AT3G24770 // AT1G43800
GO:0002682	P	regulation of immune system process	44	1562	419	28397	0.0001	0.0039	// AT2G22540 // AT1G80840 // AT4G26090 // AT5G63710 // AT2G37710 // AT5G13490 // AT4G33430 // AT2G44840 // AT4G17615 // AT3G56240 // AT3G21630 // AT5G09220 // AT1G77380 // AT3G13950 // AT5G42650 // AT5G48930 // AT1G02170 // AT1G32640 // AT2G43010 // AT5G14740 // AT5G49660 // AT4G01070 // AT5G04080 // AT2G35940 // AT1G19180 // AT1G15520 // AT3G01860 // AT5G20700 // AT3G57530 // AT1G69690 // AT4G16…
GO:0050776	P	regulation of immune response	44	1562	419	28397	0.0001	0.0039	// AT2G22540 // AT1G80840 // AT4G26090 // AT5G63710 // AT2G37710 // AT5G13490 // AT4G33430 // AT2G44840 // AT4G17615 // AT3G56240 // AT3G21630 // AT5G09220 // AT1G77380 // AT3G13950 // AT5G42650 // AT5G48930 // AT1G02170 // AT1G32640 // AT2G43010 // AT5G14740 // AT5G49660 // AT4G01070 // AT5G04080 // AT2G35940 // AT1G19180 // AT1G15520 // AT3G01860 // AT5G20700 // AT3G57530 // AT1G69690 // AT4G16…
GO:0009653	P	anatomical structure morphogenesis	137	1562	1783	28397	0.00011	0.0043	// AT3G05470 // AT3G52770 // AT4G01800 // AT3G07880 // AT2G25880 // AT3G27960 // AT5G06650 // AT5G43810 // AT2G13620 // AT3G63440 // AT4G36870 // AT3G13540 // AT1G75660 // AT1G75820 // AT3G15730 // AT1G32550 // AT3G01140 // AT5G08290 // AT5G64340 // AT1G74030 // AT1G31050 // AT5G54650 // AT5G60660 // AT3G44880 // AT1G75520 // AT3G18890 // AT4G18810 // AT1G69690 // AT1G62990 // AT5G17330 // AT5G02…
GO:0016998	P	cell wall macromolecule catabolic process	9	1562	29	28397	0.00011	0.0045	// AT4G25433 // AT5G15870 // AT5G62150 // AT3G52790 // AT1G51940 // AT3G54420 // AT2G36870 // AT3G16920 // AT3G04720
GO:0010016	P	shoot morphogenesis	52	1562	529	28397	0.00012	0.0045	// AT2G22540 // AT3G52770 // AT4G34830 // AT2G34790 // AT2G25880 // AT4G18810 // AT1G62990 // AT5G06650 // AT2G48120 // AT5G43810 // AT5G49660 // AT3G63440 // AT4G36870 // AT2G26650 // AT4G36380 // AT5G06250 // AT2G02820 // AT5G12330 // AT1G32550 // AT3G01140 // AT5G63570 // AT3G48730 // AT3G24770 // AT3G15030 // AT5G64340 // AT4G32980 // AT1G74030 // AT1G01080 // AT5G07280 // AT5G16490 // AT4G32…
GO:0031408	P	oxylipin biosynthetic process	21	1562	142	28397	0.00012	0.0047	// AT4G31500 // AT3G45140 // AT1G72450 // AT5G42650 // AT5G63380 // AT4G32980 // AT1G32640 // AT3G06490 // AT2G27690 // AT5G55240 // AT4G08170 // AT5G07010 // AT5G53750 // AT4G24380 // AT4G16760 // AT1G20510 // AT1G80840 // AT3G22400 // AT1G19180 // AT1G72520 // AT1G23740
GO:0034641	P	cellular nitrogen compound metabolic process	110	1562	1373	28397	0.00012	0.0047	// AT4G31500 // AT1G11430 // AT1G73500 // AT5G47820 // AT3G55610 // AT3G56240 // AT2G31955 // AT1G23740 // AT1G08630 // AT1G77670 // AT2G26080 // AT1G32550 // AT2G35940 // AT5G40760 // AT4G36670 // AT3G17760 // AT3G44880 // AT2G01290 // AT5G17330 // AT5G53120 // AT3G13650 // AT2G43000 // AT5G57930 // AT3G10670 // AT1G77090 // AT3G14310 // AT3G51770 // AT2G39800 // AT5G13980 // AT3G14860 // AT2G38…
GO:0010015	P	root morphogenesis	45	1562	439	28397	0.00014	0.0053	// AT2G47000 // AT5G64340 // AT2G34790 // AT2G01830 // AT3G13750 // AT1G62990 // AT1G71930 // AT3G22400 // AT2G26650 // AT1G67710 // AT1G75840 // AT2G03720 // AT1G51590 // AT2G34650 // AT3G07880 // AT5G12235 // AT3G15730 // AT5G12330 // AT1G31130 // AT1G21410 // AT4G27290 // AT1G70370 // AT4G26270 // AT1G31050 // AT1G75500 // AT5G60660 // AT5G16490 // AT2G22670 // AT2G04160 // AT5G17330 // AT4G29…
GO:0046394	P	carboxylic acid biosynthetic process	92	1562	1116	28397	0.00018	0.0068	// AT4G31500 // AT5G07010 // AT1G80840 // AT4G26090 // AT1G11430 // AT1G73500 // AT5G47820 // AT3G55610 // AT2G17220 // AT1G23740 // AT1G02170 // AT1G77670 // AT1G32550 // AT5G53750 // AT2G35940 // AT1G19180 // AT4G36670 // AT1G72450 // AT4G09570 // AT3G06490 // AT1G20510 // AT2G43000 // AT5G63380 // AT5G57930 // AT2G26250 // AT5G67030 // AT4G08170 // AT1G64060 // AT3G14310 // AT1G72520 // AT5G55…
GO:0016053	P	organic acid biosynthetic process	92	1562	1116	28397	0.00018	0.0068	// AT4G31500 // AT5G07010 // AT1G80840 // AT4G26090 // AT1G11430 // AT1G73500 // AT5G47820 // AT3G55610 // AT2G17220 // AT1G23740 // AT1G02170 // AT1G77670 // AT1G32550 // AT5G53750 // AT2G35940 // AT1G19180 // AT4G36670 // AT1G72450 // AT4G09570 // AT3G06490 // AT1G20510 // AT2G43000 // AT5G63380 // AT5G57930 // AT2G26250 // AT5G67030 // AT4G08170 // AT1G64060 // AT3G14310 // AT1G72520 // AT5G55…
GO:0016036	P	cellular response to phosphate starvation	23	1562	169	28397	0.00018	0.0068	// AT3G51770 // AT5G58350 // AT4G37870 // AT2G01830 // AT4G35090 // AT3G56040 // AT2G33770 // AT2G27190 // AT3G27740 // AT3G04530 // AT5G01220 // AT1G22990 // AT3G52820 // AT1G62300 // AT3G23430 // AT1G14040 // AT1G17710 // AT5G13080 // AT1G67600 // AT1G55180 // AT3G43110 // AT4G31860 // AT2G21620
GO:0009627	P	systemic acquired resistance	45	1562	445	28397	0.00018	0.0068	// AT5G65210 // AT2G22540 // AT1G80840 // AT5G62150 // AT4G26090 // AT1G73650 // AT2G23620 // AT2G37710 // AT3G59660 // AT4G17615 // AT3G24503 // AT3G21630 // AT2G43010 // AT3G14470 // AT3G13950 // AT2G17220 // AT5G42650 // AT1G65690 // AT5G14740 // AT5G45800 // AT1G56200 // AT2G35940 // AT1G19180 // AT1G42480 // AT3G57530 // AT4G09570 // AT3G04720 // AT2G39210 // AT1G69690 // AT5G40010 // AT4G33…
GO:0042446	P	hormone biosynthetic process	32	1562	277	28397	0.00018	0.0069	// AT4G31500 // AT2G45400 // AT4G14380 // AT1G73500 // AT5G24910 // AT2G43010 // AT4G36380 // AT5G42650 // AT1G22440 // AT1G78370 // AT3G47210 // AT4G14580 // AT2G29660 // AT3G13110 // AT1G70560 // AT4G36670 // AT4G35520 // AT4G12080 // AT5G10180 // AT3G50660 // AT4G33050 // AT4G28030 // AT4G24670 // AT5G38450 // AT1G77330 // AT5G56040 // AT5G11320 // AT3G10670 // AT1G09540 // AT3G14310 // AT3G51…
GO:0009695	P	jasmonic acid biosynthetic process	20	1562	136	28397	0.00019	0.0069	// AT4G31500 // AT4G24380 // AT1G72450 // AT5G42650 // AT5G63380 // AT4G32980 // AT1G32640 // AT3G06490 // AT2G27690 // AT3G45140 // AT4G08170 // AT5G07010 // AT5G53750 // AT4G16760 // AT1G20510 // AT1G80840 // AT3G22400 // AT1G19180 // AT1G72520 // AT1G23740
GO:0055114	P	oxidation reduction	108	1562	1364	28397	0.00021	0.0079	// AT4G31500 // AT1G06620 // AT4G16760 // AT2G25450 // AT3G63440 // AT5G21482 // AT1G23740 // AT2G21250 // AT4G34350 // AT2G26080 // AT1G32550 // AT1G64940 // AT1G31170 // AT5G40760 // AT5G18100 // AT3G44880 // AT1G31690 // AT1G06690 // AT4G31940 // AT5G67400 // AT5G25120 // AT5G67030 // AT1G48910 // AT4G20840 // AT5G05340 // AT2G46570 // AT3G56630 // AT2G34790 // AT4G35090 // AT5G58330 // AT3G24…
GO:0046274	P	lignin catabolic process	7	1562	18	28397	0.00022	0.0079	// AT5G60020 // AT2G46570 // AT2G40370 // AT2G37040 // AT2G38080 // AT2G30210 // AT5G03260
GO:0046271	P	phenylpropanoid catabolic process	7	1562	18	28397	0.00022	0.0079	// AT5G60020 // AT2G46570 // AT2G40370 // AT2G37040 // AT2G38080 // AT2G30210 // AT5G03260
GO:0006631	P	fatty acid metabolic process	55	1562	587	28397	0.00023	0.0083	// AT4G31500 // AT5G01220 // AT5G07010 // AT3G52770 // AT1G80840 // AT1G32640 // AT5G55240 // AT3G06860 // AT1G29670 // AT5G23190 // AT3G20660 // AT3G22400 // AT1G79750 // AT1G72520 // AT1G75660 // AT5G06250 // AT5G42650 // AT2G04350 // AT4G33950 // AT3G15730 // AT4G16210 // AT5G53490 // AT5G53750 // AT1G56200 // AT1G66120 // AT1G06550 // AT1G19180 // AT5G54080 // AT1G72450 // AT4G32980 // AT2G42…
GO:0015833	P	peptide transport	18	1562	117	28397	0.00023	0.0084	// AT4G27730 // AT5G46050 // AT2G37900 // AT5G19640 // AT2G02040 // AT3G21670 // AT2G39200 // AT4G08850 // AT3G53960 // AT1G69870 // AT2G40460 // AT1G12110 // AT1G70520 // AT4G24120 // AT5G14940 // AT1G59740 // AT1G32450 // AT4G36670
GO:0006857	P	oligopeptide transport	18	1562	117	28397	0.00023	0.0084	// AT4G27730 // AT5G46050 // AT2G37900 // AT5G19640 // AT2G02040 // AT3G21670 // AT2G39200 // AT4G08850 // AT3G53960 // AT1G69870 // AT2G40460 // AT1G12110 // AT1G70520 // AT4G24120 // AT5G14940 // AT1G59740 // AT1G32450 // AT4G36670
GO:0015996	P	chlorophyll catabolic process	12	1562	58	28397	0.00025	0.0087	// AT5G11840 // AT4G13250 // AT2G14170 // AT5G43150 // AT3G44880 // AT5G54080 // AT5G01520 // AT4G31390 // AT4G22920 // AT2G38800 // AT1G70610 // AT3G61080
GO:0009867	P	jasmonic acid mediated signaling pathway	32	1562	282	28397	0.00025	0.0087	// AT1G06620 // AT1G80840 // AT4G26090 // AT1G32640 // AT2G37710 // AT2G44840 // AT4G17615 // AT2G43010 // AT5G42650 // AT5G14740 // AT2G46370 // AT1G19180 // AT1G15520 // AT1G72450 // AT3G06490 // AT2G27690 // AT3G50660 // AT2G22540 // AT1G69690 // AT4G33050 // AT3G17700 // AT5G20900 // AT2G29650 // AT1G66350 // AT3G23240 // AT1G79380 // AT1G64060 // AT2G20570 // AT2G41370 // AT3G57530 // AT5G07…
GO:0046149	P	pigment catabolic process	12	1562	58	28397	0.00025	0.0087	// AT5G11840 // AT4G13250 // AT2G14170 // AT5G43150 // AT3G44880 // AT5G54080 // AT5G01520 // AT4G31390 // AT4G22920 // AT2G38800 // AT1G70610 // AT3G61080
GO:0071395	P	cellular response to jasmonic acid stimulus	32	1562	282	28397	0.00025	0.0087	// AT1G06620 // AT1G80840 // AT4G26090 // AT1G32640 // AT2G37710 // AT2G44840 // AT4G17615 // AT2G43010 // AT5G42650 // AT5G14740 // AT2G46370 // AT1G19180 // AT1G15520 // AT1G72450 // AT3G06490 // AT2G27690 // AT3G50660 // AT2G22540 // AT1G69690 // AT4G33050 // AT3G17700 // AT5G20900 // AT2G29650 // AT1G66350 // AT3G23240 // AT1G79380 // AT1G64060 // AT2G20570 // AT2G41370 // AT3G57530 // AT5G07…
GO:0009416	P	response to light stimulus	96	1562	1188	28397	0.00025	0.0088	// AT4G31500 // AT1G80840 // AT3G28345 // AT5G19730 // AT4G35900 // AT4G33050 // AT1G80920 // AT1G28520 // AT2G30490 // AT3G61850 // AT2G43010 // AT1G23740 // AT4G35770 // AT5G58760 // AT2G36840 // AT5G58070 // AT1G56200 // AT2G35940 // AT5G22875 // AT5G64340 // AT5G18100 // AT3G51480 // AT4G01800 // AT2G26250 // AT5G67030 // AT2G47180 // AT2G27140 // AT5G04190 // AT4G35090 // AT2G48120 // AT1G67…
GO:0009791	P	post-embryonic development	160	1562	2188	28397	0.00027	0.0095	// AT3G05470 // AT2G46660 // AT2G25880 // AT1G11430 // AT3G04760 // AT4G35900 // AT2G45660 // AT5G43810 // AT3G55610 // AT1G28520 // AT3G61850 // AT2G43010 // AT2G41720 // AT3G13540 // AT3G15730 // AT4G21190 // AT1G32550 // AT1G69440 // AT3G01140 // AT1G19180 // AT5G22875 // AT3G06430 // AT5G64340 // AT5G61410 // AT1G31050 // AT5G54650 // AT3G44880 // AT1G75520 // AT3G18890 // AT2G01290 // AT1G78…
GO:0007167	P	enzyme linked receptor protein signaling pathway	19	1562	130	28397	0.00029	0.0099	// AT1G67510 // AT1G68400 // AT5G51560 // AT2G24130 // AT1G75820 // AT5G63710 // AT5G35390 // AT5G58300 // AT1G72300 // AT2G25790 // AT5G56040 // AT4G20270 // AT5G45800 // AT5G14210 // AT5G51350 // AT1G72180 // AT5G65710 // AT4G20140 // AT1G14390
GO:0007169	P	transmembrane receptor protein tyrosine kinase signaling pathway	19	1562	130	28397	0.00029	0.0099	// AT1G67510 // AT1G68400 // AT5G51560 // AT2G24130 // AT1G75820 // AT5G63710 // AT5G35390 // AT5G58300 // AT1G72300 // AT2G25790 // AT5G56040 // AT4G20270 // AT5G45800 // AT5G14210 // AT5G51350 // AT1G72180 // AT5G65710 // AT4G20140 // AT1G14390
GO:0044255	P	cellular lipid metabolic process	109	1562	1395	28397	0.00031	0.011	// AT4G31500 // AT5G07010 // AT3G52770 // AT1G80840 // AT3G63240 // AT5G14660 // AT1G67600 // AT5G41040 // AT1G75660 // AT3G15730 // AT1G32550 // AT5G53750 // AT1G56200 // AT1G19180 // AT5G22875 // AT5G54080 // AT1G31830 // AT1G72450 // AT2G39705 // AT3G06490 // AT1G06550 // AT3G01990 // AT1G20510 // AT5G63380 // AT5G40460 // AT4G18010 // AT1G32640 // AT2G26250 // AT5G67030 // AT4G08170 // AT1G77…
GO:0015994	P	chlorophyll metabolic process	24	1562	189	28397	0.00033	0.011	// AT2G38800 // AT1G70610 // AT3G61080 // AT4G13250 // AT5G42650 // AT5G53490 // AT1G56200 // AT5G01220 // AT1G04620 // AT5G63570 // AT3G48730 // AT5G54080 // AT4G32980 // AT2G14170 // AT3G44880 // AT3G45140 // AT5G23120 // AT5G01520 // AT1G23740 // AT4G22920 // AT4G31390 // AT5G11840 // AT5G43150 // AT2G20570
GO:0006561	P	proline biosynthetic process	5	1562	8	28397	0.00035	0.012	// AT2G39800 // AT1G52340 // AT3G55610 // AT2G43000 // AT5G46180
GO:0009063	P	cellular amino acid catabolic process	23	1562	178	28397	0.00035	0.012	// AT4G31500 // AT1G73500 // AT2G37040 // AT1G23740 // AT5G42650 // AT1G78370 // AT3G27740 // AT1G08630 // AT1G77670 // AT2G26080 // AT3G13110 // AT5G54080 // AT4G36670 // AT4G32980 // AT3G17760 // AT3G45140 // AT4G33050 // AT4G28030 // AT5G46180 // AT3G52500 // AT3G10670 // AT3G14310 // AT3G51660
GO:0006350	P	transcription	186	1562	2620	28397	0.00035	0.012	// AT5G65210 // AT4G39410 // AT3G52770 // AT1G80840 // AT5G06710 // AT1G75430 // AT2G25880 // AT1G11430 // AT1G62990 // AT5G06650 // AT3G16500 // AT1G56010 // AT5G43810 // AT1G76880 // AT5G64530 // AT1G28520 // AT3G55990 // AT3G61850 // AT2G43010 // AT1G79180 // AT2G47900 // AT1G75660 // AT4G18020 // AT2G31280 // AT1G28310 // AT4G02590 // AT1G48000 // AT5G51780 // AT3G01140 // AT1G21450 // AT5G64…
GO:0042592	P	homeostatic process	47	1562	488	28397	0.00036	0.012	// AT3G08040 // AT2G01830 // AT4G35090 // AT4G17550 // AT1G53210 // AT1G32080 // AT5G54290 // AT2G13620 // AT3G09390 // AT3G56240 // AT5G09220 // AT4G33630 // AT1G01140 // AT5G39950 // AT1G70890 // AT4G36380 // AT1G75660 // AT2G26710 // AT5G48930 // AT1G74730 // AT3G53720 // AT4G30110 // AT5G53490 // AT3G05030 // AT3G16240 // AT2G38270 // AT2G29120 // AT5G10180 // AT5G16850 // AT5G47560 // AT3G45…
GO:0009314	P	response to radiation	100	1562	1263	28397	0.00036	0.012	// AT4G31500 // AT1G80840 // AT3G28345 // AT5G19730 // AT4G35900 // AT4G33050 // AT1G80920 // AT1G28520 // AT2G30490 // AT3G61850 // AT2G43010 // AT1G23740 // AT4G35770 // AT5G58760 // AT2G36840 // AT5G58070 // AT1G56200 // AT2G35940 // AT5G22875 // AT5G64340 // AT5G18100 // AT3G51480 // AT4G01800 // AT2G26250 // AT5G67030 // AT2G47180 // AT2G27140 // AT5G04190 // AT4G35090 // AT2G48120 // AT1G67…
GO:0071495	P	cellular response to endogenous stimulus	70	1562	815	28397	0.00037	0.012	// AT1G06620 // AT1G80840 // AT4G26090 // AT1G32640 // AT2G01830 // AT2G37710 // AT1G73500 // AT1G80440 // AT4G33430 // AT1G79380 // AT2G32460 // AT4G17615 // AT1G72450 // AT1G69580 // AT4G17500 // AT2G43010 // AT1G67710 // AT4G33050 // AT4G18020 // AT2G25810 // AT2G34650 // AT3G53480 // AT4G33950 // AT3G15730 // AT4G27410 // AT5G14740 // AT3G48360 // AT4G35790 // AT1G21410 // AT5G03760 // AT2G35…
GO:0016138	P	glycoside biosynthetic process	26	1562	215	28397	0.00038	0.013	// AT4G31500 // AT5G02790 // AT1G32640 // AT1G73370 // AT5G58330 // AT2G25450 // AT5G42650 // AT3G13110 // AT5G01220 // AT5G57930 // AT3G10370 // AT5G10180 // AT1G69870 // AT1G78580 // AT2G04160 // AT1G12110 // AT5G40390 // AT2G43000 // AT5G51460 // AT2G24280 // AT2G37460 // AT1G51340 // AT1G21270 // AT3G10670 // AT5G65140 // AT1G17100
GO:0050832	P	defense response to fungus	36	1562	342	28397	0.00039	0.013	// AT1G80840 // AT4G37870 // AT2G39200 // AT5G45890 // AT2G37710 // AT1G80820 // AT4G17615 // AT4G24230 // AT3G21630 // AT3G13950 // AT2G17220 // AT4G26090 // AT5G42650 // AT5G14740 // AT1G19180 // AT1G15520 // AT3G57530 // AT2G39210 // AT3G04720 // AT4G20970 // AT2G23620 // AT5G64660 // AT4G16760 // AT4G33050 // AT3G17700 // AT2G29650 // AT2G26330 // AT4G18780 // AT4G33430 // AT1G61560 // AT1G19…
GO:0033015	P	tetrapyrrole catabolic process	12	1562	62	28397	0.00042	0.014	// AT5G11840 // AT4G13250 // AT2G14170 // AT5G43150 // AT3G44880 // AT5G54080 // AT5G01520 // AT4G31390 // AT4G22920 // AT2G38800 // AT1G70610 // AT3G61080
GO:0006787	P	porphyrin catabolic process	12	1562	62	28397	0.00042	0.014	// AT5G11840 // AT4G13250 // AT2G14170 // AT5G43150 // AT3G44880 // AT5G54080 // AT5G01520 // AT4G31390 // AT4G22920 // AT2G38800 // AT1G70610 // AT3G61080
GO:0051187	P	cofactor catabolic process	15	1562	92	28397	0.00044	0.014	// AT2G42790 // AT5G11840 // AT4G13250 // AT4G29210 // AT2G14170 // AT5G43150 // AT3G44880 // AT5G54080 // AT5G01520 // AT1G68750 // AT4G31390 // AT4G22920 // AT2G38800 // AT1G70610 // AT3G61080
GO:0006351	P	transcription, DNA-dependent	185	1562	2618	28397	0.00045	0.015	// AT5G65210 // AT4G39410 // AT1G80840 // AT5G06710 // AT1G75430 // AT2G25880 // AT1G11430 // AT1G62990 // AT5G06650 // AT3G16500 // AT1G56010 // AT5G43810 // AT1G76880 // AT5G64530 // AT1G28520 // AT3G55990 // AT3G61850 // AT2G43010 // AT1G79180 // AT2G47900 // AT1G75660 // AT4G18020 // AT2G31280 // AT1G28310 // AT4G02590 // AT1G48000 // AT5G51780 // AT3G01140 // AT1G21450 // AT5G64340 // AT5G14…
GO:0032774	P	RNA biosynthetic process	185	1562	2621	28397	0.00048	0.015	// AT5G65210 // AT4G39410 // AT1G80840 // AT5G06710 // AT1G75430 // AT2G25880 // AT1G11430 // AT1G62990 // AT5G06650 // AT3G16500 // AT1G56010 // AT5G43810 // AT1G76880 // AT5G64530 // AT1G28520 // AT3G55990 // AT3G61850 // AT2G43010 // AT1G79180 // AT2G47900 // AT1G75660 // AT4G18020 // AT2G31280 // AT1G28310 // AT4G02590 // AT1G48000 // AT5G51780 // AT3G01140 // AT1G21450 // AT5G64340 // AT5G14…
GO:0015674	P	di-, tri-valent inorganic cation transport	34	1562	321	28397	0.00051	0.016	// AT3G08040 // AT1G32080 // AT1G79380 // AT3G56240 // AT2G26650 // AT4G05200 // AT1G70890 // AT1G74770 // AT2G46690 // AT1G74730 // AT5G09220 // AT1G09090 // AT3G12750 // AT5G53490 // AT4G00430 // AT3G16240 // AT4G16490 // AT1G32450 // AT1G31260 // AT5G20700 // AT1G60960 // AT2G38460 // AT3G23430 // AT5G60660 // AT5G10180 // AT3G62270 // AT5G57110 // AT3G45140 // AT3G61460 // AT1G77330 // AT4G39…
GO:0009058	P	biosynthetic process	499	1562	7962	28397	0.00052	0.017	// AT1G11720 // AT5G06710 // AT2G25880 // AT1G22040 // AT5G06650 // AT1G56010 // AT1G76880 // AT5G64530 // AT1G28520 // AT3G55990 // AT3G61850 // AT2G43010 // AT4G29090 // AT1G23740 // AT4G17220 // AT4G18020 // AT5G48930 // AT4G02590 // AT4G30110 // AT5G04080 // AT2G35940 // AT1G19180 // AT4G24670 // AT5G14340 // AT3G06490 // AT3G62020 // AT1G69690 // AT4G02020 // AT1G20510 // AT1G67600 // AT1G73…
GO:0009743	P	response to carbohydrate stimulus	69	1562	812	28397	0.00053	0.017	// AT4G29110 // AT1G80840 // AT4G26090 // AT1G32640 // AT2G39200 // AT5G54080 // AT1G73500 // AT1G20510 // AT1G80820 // AT2G44840 // AT1G73650 // AT3G13790 // AT3G09010 // AT4G24400 // AT3G21630 // AT3G55120 // AT1G60010 // AT2G24540 // AT4G34590 // AT2G17220 // AT3G52450 // AT4G35770 // AT3G24190 // AT1G08630 // AT5G09220 // AT5G14740 // AT3G48360 // AT5G13930 // AT2G01830 // AT2G35940 // AT1G19…
GO:0046395	P	carboxylic acid catabolic process	40	1562	402	28397	0.00054	0.017	// AT4G31500 // AT3G52770 // AT3G20660 // AT1G73500 // AT2G26080 // AT2G37040 // AT1G75660 // AT5G42650 // AT1G78370 // AT3G27740 // AT1G08630 // AT1G77670 // AT3G06860 // AT4G16210 // AT5G06250 // AT3G13110 // AT1G56200 // AT1G06550 // AT1G30040 // AT5G54080 // AT4G36670 // AT4G32980 // AT2G42790 // AT3G17760 // AT5G04040 // AT3G45140 // AT4G16760 // AT4G33050 // AT1G23740 // AT4G28030 // AT5G46…
GO:0016054	P	organic acid catabolic process	40	1562	402	28397	0.00054	0.017	// AT4G31500 // AT3G52770 // AT3G20660 // AT1G73500 // AT2G26080 // AT2G37040 // AT1G75660 // AT5G42650 // AT1G78370 // AT3G27740 // AT1G08630 // AT1G77670 // AT3G06860 // AT4G16210 // AT5G06250 // AT3G13110 // AT1G56200 // AT1G06550 // AT1G30040 // AT5G54080 // AT4G36670 // AT4G32980 // AT2G42790 // AT3G17760 // AT5G04040 // AT3G45140 // AT4G16760 // AT4G33050 // AT1G23740 // AT4G28030 // AT5G46…
GO:0006979	P	response to oxidative stress	53	1562	582	28397	0.00054	0.017	// AT5G05340 // AT3G57520 // AT5G02790 // AT1G73260 // AT1G32640 // AT5G47650 // AT4G35090 // AT1G53210 // AT5G54660 // AT2G39800 // AT3G56240 // AT4G33630 // AT2G37040 // AT4G31870 // AT2G47900 // AT4G35770 // AT5G40390 // AT4G33950 // AT2G36840 // AT1G53540 // AT1G14870 // AT3G48360 // AT5G13930 // AT2G20560 // AT1G31170 // AT2G35940 // AT3G13750 // AT4G29060 // AT2G27140 // AT1G07400 // AT5G51…
GO:0010468	P	regulation of gene expression	189	1562	2695	28397	0.00055	0.017	// AT5G65210 // AT4G39410 // AT3G52770 // AT1G80840 // AT5G06710 // AT1G75430 // AT2G25880 // AT1G11430 // AT1G62990 // AT5G06650 // AT3G16500 // AT1G56010 // AT4G16390 // AT1G76880 // AT5G64530 // AT1G28520 // AT3G55990 // AT3G61850 // AT2G43010 // AT1G79180 // AT2G47900 // AT1G75660 // AT4G18020 // AT2G31280 // AT1G28310 // AT4G02590 // AT1G48000 // AT1G69440 // AT3G01140 // AT1G21450 // AT5G64…
GO:0071310	P	cellular response to organic substance	97	1562	1234	28397	0.00055	0.017	// AT5G65210 // AT1G06620 // AT1G80840 // AT4G26090 // AT5G54510 // AT3G08040 // AT1G73500 // AT4G35900 // AT3G58120 // AT5G43810 // AT2G43010 // AT2G17220 // AT4G18020 // AT1G02170 // AT3G15730 // AT2G25810 // AT5G07010 // AT1G69440 // AT2G35940 // AT1G19180 // AT2G47000 // AT1G72450 // AT4G09570 // AT3G06490 // AT1G78580 // AT1G69690 // AT4G02020 // AT3G28345 // AT4G18010 // AT1G56010 // AT5G67…
GO:0006598	P	polyamine catabolic process	9	1562	38	28397	0.00063	0.02	// AT1G65840 // AT3G02470 // AT4G33420 // AT4G34050 // AT3G56240 // AT5G54160 // AT3G13650 // AT2G37040 // AT1G32450
GO:0009658	P	chloroplast organization	27	1562	237	28397	0.00069	0.021	// AT4G34830 // AT1G24490 // AT1G11430 // AT2G48120 // AT4G16390 // AT5G11480 // AT2G16365 // AT4G31850 // AT5G02250 // AT3G62910 // AT1G32080 // AT5G15450 // AT1G56200 // AT5G23120 // AT2G32480 // AT4G29060 // AT2G20570 // AT4G01800 // AT3G12080 // AT2G26570 // AT1G62780 // AT2G41660 // AT5G51110 // AT3G10670 // AT2G20890 // AT3G09210 // AT5G22640
GO:0044248	P	cellular catabolic process	151	1562	2095	28397	0.00072	0.022	// AT4G31500 // AT3G23600 // AT1G53210 // AT1G73500 // AT3G52770 // AT3G56240 // AT5G58870 // AT1G75660 // AT1G08630 // AT1G77670 // AT4G39090 // AT2G26080 // AT1G32550 // AT1G56200 // AT5G54080 // AT4G36670 // AT5G44000 // AT1G74030 // AT3G06490 // AT3G44880 // AT1G06550 // AT4G02020 // AT3G28345 // AT2G33440 // AT3G13650 // AT3G11750 // AT3G10670 // AT1G77090 // AT1G48910 // AT3G14310 // AT1G62…
GO:0055067	P	monovalent inorganic cation homeostasis	7	1562	23	28397	0.00073	0.022	// AT5G24270 // AT5G47560 // AT3G53720 // AT5G02600 // AT2G13620 // AT3G05030 // AT1G01140
GO:0009657	P	plastid organization	39	1562	398	28397	0.00082	0.025	// AT3G15030 // AT4G34830 // AT1G24490 // AT1G11430 // AT5G58330 // AT2G48120 // AT4G16390 // AT3G09050 // AT5G02710 // AT2G16365 // AT5G15450 // AT4G31850 // AT5G02250 // AT3G62910 // AT5G66470 // AT5G14660 // AT5G53490 // AT1G56200 // AT5G23120 // AT2G32480 // AT4G29060 // AT2G20570 // AT4G32980 // AT1G32080 // AT3G44880 // AT2G30170 // AT4G01800 // AT3G12080 // AT2G26570 // AT4G18390 // AT1G62…
GO:0051186	P	cofactor metabolic process	64	1562	753	28397	0.00082	0.025	// AT4G31500 // AT1G80160 // AT3G20660 // AT2G36460 // AT1G48320 // AT1G11430 // AT1G18870 // AT2G33180 // AT1G07440 // AT1G55850 // AT5G40760 // AT2G31955 // AT5G53490 // AT2G38800 // AT4G22920 // AT3G61080 // AT1G32550 // AT4G13250 // AT5G42650 // AT4G31850 // AT3G15030 // AT3G62910 // AT5G66470 // AT2G21940 // AT1G56200 // AT1G68750 // AT5G01220 // AT5G23120 // AT5G63570 // AT3G48730 // AT5G54…
GO:0044270	P	cellular nitrogen compound catabolic process	14	1562	88	28397	0.00083	0.025	// AT5G11840 // AT4G13250 // AT2G14170 // AT5G43150 // AT3G44880 // AT5G54080 // AT5G01520 // AT4G31390 // AT2G35820 // AT4G22920 // AT5G43600 // AT2G38800 // AT1G70610 // AT3G61080
GO:0046700	P	heterocycle catabolic process	29	1562	266	28397	0.00084	0.025	// AT4G31500 // AT1G73500 // AT2G38800 // AT4G22920 // AT3G61080 // AT4G13250 // AT2G24520 // AT5G42650 // AT1G78370 // AT3G13110 // AT4G35020 // AT2G35820 // AT5G54080 // AT4G36670 // AT1G70610 // AT2G14170 // AT3G44880 // AT5G01520 // AT3G28345 // AT4G33050 // AT4G28030 // AT4G31390 // AT5G11840 // AT5G43150 // AT5G43600 // AT3G10670 // AT4G35520 // AT3G14310 // AT3G51660
GO:0010119	P	regulation of stomatal movement	9	1562	40	28397	0.00086	0.026	// AT1G62400 // AT4G33950 // AT3G15730 // AT2G46370 // AT1G64060 // AT1G65480 // AT1G09540 // AT4G33050 // AT1G69850
GO:0009809	P	lignin biosynthetic process	10	1562	49	28397	0.00087	0.026	// AT5G60020 // AT5G48930 // AT2G40890 // AT5G66390 // AT4G36220 // AT1G80820 // AT3G16920 // AT5G54160 // AT2G38080 // AT3G19450
GO:0006073	P	cellular glucan metabolic process	38	1562	388	28397	0.00096	0.029	// AT1G66980 // AT1G11720 // AT1G32170 // AT4G35090 // AT5G44030 // AT5G58330 // AT3G23730 // AT3G09050 // AT3G01510 // AT5G17420 // AT3G18500 // AT4G39210 // AT1G78370 // AT4G31850 // AT3G18660 // AT1G70230 // AT5G24470 // AT5G57930 // AT1G07440 // AT2G32540 // AT1G14720 // AT1G70370 // AT1G32900 // AT3G09650 // AT1G27680 // AT3G45140 // AT4G17090 // AT4G24000 // AT5G11490 // AT4G33330 // AT1G62…
GO:0006468	P	protein amino acid phosphorylation	89	1562	1134	28397	0.00096	0.029	// AT1G62400 // AT1G14390 // AT5G63710 // AT2G25880 // AT1G70740 // AT1G73500 // AT2G24130 // AT2G17220 // AT1G75820 // AT4G14580 // AT3G09010 // AT5G58300 // AT2G24370 // AT1G18670 // AT1G11330 // AT2G02710 // AT3G51550 // AT1G67510 // AT2G23450 // AT3G63340 // AT4G24400 // AT5G10530 // AT4G31850 // AT4G05200 // AT1G68690 // AT2G34650 // AT4G33950 // AT5G58380 // AT5G14210 // AT5G57930 // AT3G57…
GO:0071669	P	plant-type cell wall organization or biogenesis	44	1562	473	28397	0.001	0.031	// AT3G18660 // AT5G03170 // AT5G44030 // AT5G47820 // AT5G33290 // AT3G15680 // AT5G41040 // AT4G17220 // AT3G13890 // AT4G31850 // AT5G43060 // AT2G41850 // AT1G48000 // AT5G60720 // AT2G38080 // AT1G55850 // AT1G06750 // AT1G54790 // AT5G60020 // AT1G70370 // AT2G37640 // AT1G75500 // AT5G16490 // AT3G62270 // AT1G68090 // AT1G78580 // AT1G12110 // AT4G18780 // AT3G57670 // AT3G52600 // AT5G54…
GO:0006595	P	polyamine metabolic process	11	1562	60	28397	0.0011	0.032	// AT2G19070 // AT5G53120 // AT1G65840 // AT3G02470 // AT4G33420 // AT4G34050 // AT3G56240 // AT5G54160 // AT3G13650 // AT2G37040 // AT1G32450
GO:0009072	P	aromatic amino acid family metabolic process	27	1562	245	28397	0.0011	0.032	// AT4G31500 // AT3G20660 // AT1G32640 // AT2G33180 // AT1G11430 // AT1G73500 // AT2G37040 // AT1G23740 // AT5G42650 // AT1G78370 // AT3G13110 // AT5G63570 // AT3G48730 // AT5G54080 // AT4G36670 // AT4G32980 // AT3G45140 // AT4G33050 // AT4G28030 // AT5G57930 // AT1G80160 // AT5G51110 // AT1G55850 // AT5G10870 // AT3G10670 // AT3G14310 // AT3G51660
GO:0044042	P	glucan metabolic process	41	1562	432	28397	0.0011	0.032	// AT1G66980 // AT1G11720 // AT1G32170 // AT4G35090 // AT5G44030 // AT5G58330 // AT3G23730 // AT3G09050 // AT3G01510 // AT5G17420 // AT3G18500 // AT4G39210 // AT1G78370 // AT4G31850 // AT5G43060 // AT1G70230 // AT3G18660 // AT5G24470 // AT5G57930 // AT1G07440 // AT2G32540 // AT1G14720 // AT1G70370 // AT1G32900 // AT3G09650 // AT3G62270 // AT1G27680 // AT3G45140 // AT4G17090 // AT4G24000 // AT1G12…
GO:0044249	P	cellular biosynthetic process	482	1562	7737	28397	0.0011	0.033	// AT1G11720 // AT5G06710 // AT2G25880 // AT1G22040 // AT5G06650 // AT1G56010 // AT1G76880 // AT5G64530 // AT1G28520 // AT3G55990 // AT3G61850 // AT2G43010 // AT4G29090 // AT1G23740 // AT4G17220 // AT4G18020 // AT5G48930 // AT4G02590 // AT4G30110 // AT5G04080 // AT2G35940 // AT1G19180 // AT4G24670 // AT5G14340 // AT3G06490 // AT3G62020 // AT1G69690 // AT4G02020 // AT1G20510 // AT1G67600 // AT1G73…
GO:0010073	P	meristem maintenance	30	1562	286	28397	0.0012	0.035	// AT2G22540 // AT3G52770 // AT5G64340 // AT2G25880 // AT5G43810 // AT5G47820 // AT1G67710 // AT4G31850 // AT5G12235 // AT5G06250 // AT1G70370 // AT5G57130 // AT4G32980 // AT3G11560 // AT1G75500 // AT5G58300 // AT4G37750 // AT2G45660 // AT3G06035 // AT2G26330 // AT4G24670 // AT1G54200 // AT5G51560 // AT2G27990 // AT5G56040 // AT4G20270 // AT1G70560 // AT2G41370 // AT1G32190 // AT1G20850
GO:0010557	P	positive regulation of macromolecule biosynthetic process	45	1562	491	28397	0.0012	0.035	// AT2G22540 // AT4G17500 // AT1G32640 // AT1G11430 // AT1G73500 // AT4G35900 // AT2G45660 // AT4G16390 // AT2G32460 // AT1G28520 // AT3G55990 // AT1G79180 // AT2G47900 // AT2G16365 // AT3G15030 // AT3G62910 // AT5G66470 // AT4G27410 // AT5G11590 // AT5G23120 // AT5G63570 // AT3G48730 // AT2G20890 // AT4G22680 // AT3G08500 // AT4G32980 // AT3G20910 // AT3G44880 // AT1G74310 // AT5G20730 // AT4G28…
GO:0006826	P	iron ion transport	17	1562	126	28397	0.0013	0.037	// AT4G05200 // AT1G74770 // AT3G08040 // AT1G60960 // AT2G38460 // AT3G12750 // AT1G22440 // AT5G60660 // AT1G77330 // AT3G62270 // AT1G09090 // AT3G23430 // AT1G31260 // AT2G26650 // AT3G56240 // AT4G00430 // AT1G32450
GO:0071214	P	cellular response to abiotic stimulus	15	1562	104	28397	0.0013	0.039	// AT2G24540 // AT2G30170 // AT5G04190 // AT2G47900 // AT2G40080 // AT2G01830 // AT5G18100 // AT1G53210 // AT2G48120 // AT3G53920 // AT2G46370 // AT1G64060 // AT5G20730 // AT2G43010 // AT2G21970
GO:0006560	P	proline metabolic process	5	1562	12	28397	0.0014	0.04	// AT2G39800 // AT1G52340 // AT3G55610 // AT2G43000 // AT5G46180
GO:0045893	P	positive regulation of transcription, DNA-dependent	43	1562	467	28397	0.0014	0.04	// AT2G22540 // AT4G17500 // AT1G32640 // AT1G11430 // AT1G73500 // AT4G35900 // AT2G45660 // AT2G32460 // AT1G28520 // AT3G55990 // AT1G79180 // AT2G47900 // AT2G16365 // AT3G15030 // AT3G62910 // AT5G66470 // AT4G27410 // AT5G11590 // AT5G23120 // AT5G63570 // AT3G48730 // AT2G20890 // AT4G22680 // AT3G08500 // AT4G32980 // AT3G20910 // AT3G44880 // AT5G20730 // AT4G28500 // AT1G69690 // AT4G02…
GO:0045941	P	positive regulation of transcription	43	1562	467	28397	0.0014	0.04	// AT2G22540 // AT4G17500 // AT1G32640 // AT1G11430 // AT1G73500 // AT4G35900 // AT2G45660 // AT2G32460 // AT1G28520 // AT3G55990 // AT1G79180 // AT2G47900 // AT2G16365 // AT3G15030 // AT3G62910 // AT5G66470 // AT4G27410 // AT5G11590 // AT5G23120 // AT5G63570 // AT3G48730 // AT2G20890 // AT4G22680 // AT3G08500 // AT4G32980 // AT3G20910 // AT3G44880 // AT5G20730 // AT4G28500 // AT1G69690 // AT4G02…
GO:0010106	P	cellular response to iron ion starvation	16	1562	116	28397	0.0014	0.041	// AT4G05200 // AT1G74770 // AT3G08040 // AT1G60960 // AT3G12750 // AT1G22440 // AT5G60660 // AT1G77330 // AT3G62270 // AT1G09090 // AT3G23430 // AT1G31260 // AT2G26650 // AT3G18290 // AT4G00430 // AT1G32450
GO:0006778	P	porphyrin metabolic process	25	1562	226	28397	0.0015	0.043	// AT2G38800 // AT1G70610 // AT3G61080 // AT4G13250 // AT5G42650 // AT3G62910 // AT5G53490 // AT1G56200 // AT5G01220 // AT1G04620 // AT5G63570 // AT3G48730 // AT5G54080 // AT4G32980 // AT2G14170 // AT3G44880 // AT3G45140 // AT5G23120 // AT5G01520 // AT1G23740 // AT4G22920 // AT4G31390 // AT5G11840 // AT5G43150 // AT2G20570
GO:0048507	P	meristem development	45	1562	498	28397	0.0016	0.044	// AT2G46760 // AT2G22540 // AT3G52770 // AT5G64340 // AT2G01830 // AT2G25880 // AT1G75410 // AT1G71930 // AT2G45660 // AT5G43810 // AT5G47820 // AT1G18835 // AT2G26650 // AT1G67710 // AT1G75820 // AT4G31850 // AT5G12235 // AT5G06250 // AT1G46480 // AT3G01140 // AT4G30130 // AT3G24770 // AT1G70370 // AT5G57130 // AT4G32980 // AT3G11560 // AT1G75500 // AT5G58300 // AT4G37750 // AT1G56010 // AT4G32…
GO:0033013	P	tetrapyrrole metabolic process	25	1562	227	28397	0.0016	0.045	// AT2G38800 // AT1G70610 // AT3G61080 // AT4G13250 // AT5G42650 // AT3G62910 // AT5G53490 // AT1G56200 // AT5G01220 // AT1G04620 // AT5G63570 // AT3G48730 // AT5G54080 // AT4G32980 // AT2G14170 // AT3G44880 // AT3G45140 // AT5G23120 // AT5G01520 // AT1G23740 // AT4G22920 // AT4G31390 // AT5G11840 // AT5G43150 // AT2G20570
GO:0051254	P	positive regulation of RNA metabolic process	43	1562	471	28397	0.0017	0.046	// AT2G22540 // AT4G17500 // AT1G32640 // AT1G11430 // AT1G73500 // AT4G35900 // AT2G45660 // AT2G32460 // AT1G28520 // AT3G55990 // AT1G79180 // AT2G47900 // AT2G16365 // AT3G15030 // AT3G62910 // AT5G66470 // AT4G27410 // AT5G11590 // AT5G23120 // AT5G63570 // AT3G48730 // AT2G20890 // AT4G22680 // AT3G08500 // AT4G32980 // AT3G20910 // AT3G44880 // AT5G20730 // AT4G28500 // AT1G69690 // AT4G02…
GO:0006800	P	oxygen and reactive oxygen species metabolic process	34	1562	347	28397	0.0017	0.047	// AT2G22540 // AT1G80840 // AT4G26090 // AT3G13750 // AT1G53210 // AT4G35090 // AT2G43010 // AT3G13950 // AT5G42650 // AT4G33950 // AT5G14740 // AT2G47070 // AT5G23120 // AT1G15520 // AT4G29060 // AT2G03200 // AT1G48910 // AT5G18100 // AT2G37710 // AT1G69690 // AT5G40010 // AT4G33050 // AT3G17700 // AT3G14420 // AT2G29650 // AT1G43800 // AT5G24090 // AT5G02790 // AT4G14290 // AT4G36550 // AT1G64…
GO:0009247	P	glycolipid biosynthetic process	15	1562	107	28397	0.0017	0.048	// AT1G32900 // AT3G43110 // AT3G20480 // AT1G17710 // AT1G73370 // AT3G56040 // AT4G31860 // AT3G04530 // AT5G13080 // AT5G01220 // AT1G67600 // AT2G21620 // AT3G52820 // AT1G22990 // AT5G58350
GO:0010628	P	positive regulation of gene expression	43	1562	473	28397	0.0018	0.049	// AT2G22540 // AT4G17500 // AT1G32640 // AT1G11430 // AT1G73500 // AT4G35900 // AT2G45660 // AT2G32460 // AT1G28520 // AT3G55990 // AT1G79180 // AT2G47900 // AT2G16365 // AT3G15030 // AT3G62910 // AT5G66470 // AT4G27410 // AT5G11590 // AT5G23120 // AT5G63570 // AT3G48730 // AT2G20890 // AT4G22680 // AT3G08500 // AT4G32980 // AT3G20910 // AT3G44880 // AT5G20730 // AT4G28500 // AT1G69690 // AT4G02…
GO:0016137	P	glycoside metabolic process	28	1562	268	28397	0.0018	0.05	// AT4G31500 // AT5G02790 // AT1G32640 // AT1G73370 // AT5G58330 // AT2G25450 // AT5G42650 // AT4G33950 // AT3G13110 // AT5G01220 // AT5G57930 // AT3G10370 // AT5G10180 // AT1G69870 // AT1G78580 // AT2G04160 // AT1G12110 // AT5G40390 // AT2G43000 // AT5G51460 // AT2G24280 // AT2G37460 // AT1G51340 // AT1G21270 // AT3G10670 // AT1G77090 // AT5G65140 // AT1G17100
GO:0042743	P	hydrogen peroxide metabolic process	33	1562	335	28397	0.0018	0.05	// AT2G22540 // AT1G80840 // AT4G26090 // AT3G13750 // AT1G53210 // AT4G35090 // AT2G43010 // AT3G13950 // AT5G42650 // AT4G33950 // AT5G14740 // AT2G47070 // AT5G23120 // AT1G15520 // AT4G29060 // AT2G03200 // AT1G48910 // AT2G37710 // AT1G69690 // AT5G40010 // AT4G33050 // AT3G17700 // AT3G14420 // AT2G29650 // AT1G43800 // AT5G24090 // AT5G02790 // AT4G14290 // AT4G36550 // AT1G64060 // AT2G20…
GO:0051656	P	establishment of organelle localization	15	1562	108	28397	0.0019	0.051	// AT2G20570 // AT1G62780 // AT4G34830 // AT1G24490 // AT4G31850 // AT5G02250 // AT5G16490 // AT3G09210 // AT3G10670 // AT4G29060 // AT3G62910 // AT5G23120 // AT2G26570 // AT2G20890 // AT5G51110
GO:0044106	P	cellular amine metabolic process	75	1562	947	28397	0.0019	0.051	// AT4G31500 // AT2G26800 // AT5G02790 // AT3G20660 // AT3G51770 // AT1G32640 // AT5G22800 // AT1G11430 // AT3G07420 // AT2G33180 // AT1G74040 // AT5G47820 // AT5G13980 // AT3G56240 // AT1G77330 // AT3G14860 // AT5G53120 // AT2G37040 // AT5G38200 // AT1G55920 // AT4G24380 // AT3G17760 // AT1G23740 // AT5G42650 // AT3G13650 // AT1G78370 // AT3G27740 // AT1G08630 // AT1G77670 // AT2G26080 // AT1G43…
GO:0009311	P	oligosaccharide metabolic process	26	1562	244	28397	0.002	0.055	// AT1G66980 // AT3G57520 // AT1G73370 // AT5G58330 // AT3G09050 // AT3G01510 // AT3G18500 // AT1G51590 // AT4G26140 // AT1G78370 // AT4G31850 // AT4G33950 // AT5G57930 // AT1G07440 // AT3G09650 // AT3G45140 // AT4G17090 // AT5G40390 // AT2G43000 // AT5G51460 // AT1G62780 // AT1G66350 // AT1G78580 // AT1G21270 // AT1G77090 // AT5G65140
GO:0009074	P	aromatic amino acid family catabolic process	13	1562	87	28397	0.0021	0.056	// AT4G31500 // AT5G42650 // AT1G78370 // AT5G54080 // AT3G10670 // AT3G14310 // AT4G33050 // AT3G13110 // AT4G28030 // AT1G73500 // AT3G51660 // AT2G37040 // AT4G36670
GO:0045935	P	positive regulation of nucleobase, nucleoside, nucleotide and nucleic acid metabolic process	43	1562	479	28397	0.0022	0.059	// AT2G22540 // AT4G17500 // AT1G32640 // AT1G11430 // AT1G73500 // AT4G35900 // AT2G45660 // AT2G32460 // AT1G28520 // AT3G55990 // AT1G79180 // AT2G47900 // AT2G16365 // AT3G15030 // AT3G62910 // AT5G66470 // AT4G27410 // AT5G11590 // AT5G23120 // AT5G63570 // AT3G48730 // AT2G20890 // AT4G22680 // AT3G08500 // AT4G32980 // AT3G20910 // AT3G44880 // AT5G20730 // AT4G28500 // AT1G69690 // AT4G02…
GO:0010604	P	positive regulation of macromolecule metabolic process	45	1562	508	28397	0.0022	0.06	// AT2G22540 // AT4G17500 // AT1G32640 // AT1G11430 // AT1G73500 // AT4G35900 // AT2G45660 // AT4G16390 // AT2G32460 // AT1G28520 // AT3G55990 // AT1G79180 // AT2G47900 // AT2G16365 // AT3G15030 // AT3G62910 // AT5G66470 // AT4G27410 // AT5G11590 // AT5G23120 // AT5G63570 // AT3G48730 // AT2G20890 // AT4G22680 // AT3G08500 // AT4G32980 // AT3G20910 // AT3G44880 // AT1G74310 // AT5G20730 // AT4G28…
GO:0019375	P	galactolipid biosynthetic process	14	1562	99	28397	0.0023	0.06	// AT1G32900 // AT3G43110 // AT1G17710 // AT1G73370 // AT3G56040 // AT4G31860 // AT3G04530 // AT5G13080 // AT5G01220 // AT1G67600 // AT2G21620 // AT3G52820 // AT1G22990 // AT5G58350
GO:0051173	P	positive regulation of nitrogen compound metabolic process	43	1562	480	28397	0.0023	0.061	// AT2G22540 // AT4G17500 // AT1G32640 // AT1G11430 // AT1G73500 // AT4G35900 // AT2G45660 // AT2G32460 // AT1G28520 // AT3G55990 // AT1G79180 // AT2G47900 // AT2G16365 // AT3G15030 // AT3G62910 // AT5G66470 // AT4G27410 // AT5G11590 // AT5G23120 // AT5G63570 // AT3G48730 // AT2G20890 // AT4G22680 // AT3G08500 // AT4G32980 // AT3G20910 // AT3G44880 // AT5G20730 // AT4G28500 // AT1G69690 // AT4G02…
GO:0007015	P	actin filament organization	19	1562	158	28397	0.0023	0.061	// AT1G75840 // AT5G64340 // AT3G25500 // AT3G07880 // AT5G54650 // AT1G09000 // AT5G16490 // AT5G12370 // AT1G62990 // AT2G46225 // AT5G12330 // AT5G51600 // AT1G71930 // AT3G55770 // AT4G35020 // AT2G34790 // AT1G10200 // AT2G26650 // AT4G30160
GO:0009064	P	glutamine family amino acid metabolic process	10	1562	57	28397	0.0024	0.062	// AT3G27740 // AT3G17760 // AT1G77670 // AT2G39800 // AT1G52340 // AT3G55610 // AT5G17330 // AT5G38200 // AT2G43000 // AT5G46180
GO:0008272	P	sulfate transport	5	1562	14	28397	0.0024	0.063	// AT1G23090 // AT2G01830 // AT5G10180 // AT3G15990 // AT3G51895
GO:0019374	P	galactolipid metabolic process	14	1562	100	28397	0.0025	0.064	// AT1G32900 // AT3G43110 // AT1G17710 // AT1G73370 // AT3G56040 // AT4G31860 // AT3G04530 // AT5G13080 // AT5G01220 // AT1G67600 // AT2G21620 // AT3G52820 // AT1G22990 // AT5G58350
GO:0008610	P	lipid biosynthetic process	88	1562	1159	28397	0.0025	0.065	// AT4G31500 // AT5G07010 // AT1G80840 // AT5G14660 // AT1G23740 // AT4G34350 // AT1G32550 // AT5G53750 // AT1G19180 // AT5G22875 // AT1G72450 // AT3G06490 // AT3G01990 // AT1G20510 // AT1G67600 // AT1G32640 // AT2G26250 // AT5G67030 // AT4G08170 // AT1G77090 // AT1G72520 // AT3G20480 // AT5G55240 // AT2G32460 // AT5G23190 // AT4G33950 // AT1G78960 // AT1G31830 // AT3G52820 // AT3G04870 // AT4G12…
GO:0048827	P	phyllome development	44	1562	497	28397	0.0025	0.065	// AT2G22540 // AT3G52770 // AT2G34790 // AT3G51770 // AT2G36400 // AT5G06650 // AT2G48120 // AT4G28840 // AT4G36870 // AT2G26650 // AT4G36380 // AT2G34650 // AT4G33950 // AT5G12330 // AT5G06250 // AT3G01140 // AT5G63570 // AT3G48730 // AT3G15030 // AT5G64340 // AT4G32980 // AT1G74030 // AT5G16490 // AT3G44880 // AT3G50660 // AT2G46225 // AT3G13540 // AT1G69690 // AT1G62990 // AT4G01800 // AT4G32…
GO:0019761	P	glucosinolate biosynthetic process	20	1562	172	28397	0.0026	0.066	// AT4G31500 // AT5G02790 // AT2G24280 // AT5G42650 // AT1G32640 // AT3G10370 // AT3G13110 // AT5G10180 // AT2G37460 // AT1G69870 // AT2G25450 // AT1G21270 // AT3G10670 // AT1G12110 // AT5G01220 // AT2G04160 // AT5G58330 // AT5G57930 // AT1G17100 // AT1G51340
GO:0008544	P	epidermis development	42	1562	469	28397	0.0026	0.066	// AT2G47000 // AT4G01800 // AT3G07880 // AT2G34790 // AT3G13750 // AT1G62990 // AT5G06650 // AT1G71930 // AT2G26650 // AT1G75840 // AT4G20140 // AT3G13540 // AT1G51590 // AT2G02820 // AT2G34650 // AT3G15730 // AT5G12330 // AT5G64340 // AT4G26270 // AT3G01140 // AT1G31130 // AT4G27290 // AT1G70370 // AT1G74030 // AT1G31050 // AT1G75500 // AT5G60660 // AT5G16490 // AT2G46225 // AT2G03720 // AT5G17…
GO:0016144	P	S-glycoside biosynthetic process	20	1562	172	28397	0.0026	0.066	// AT4G31500 // AT5G02790 // AT2G24280 // AT5G42650 // AT1G32640 // AT3G10370 // AT3G13110 // AT5G10180 // AT2G37460 // AT1G69870 // AT2G25450 // AT1G21270 // AT3G10670 // AT1G12110 // AT5G01220 // AT2G04160 // AT5G58330 // AT5G57930 // AT1G17100 // AT1G51340
GO:0030003	P	cellular cation homeostasis	20	1562	172	28397	0.0026	0.066	// AT3G45140 // AT3G08040 // AT5G24270 // AT2G29120 // AT3G51480 // AT5G09220 // AT5G57110 // AT4G39080 // AT5G10180 // AT1G74730 // AT5G47560 // AT3G53720 // AT1G70890 // AT3G61460 // AT5G53490 // AT3G09390 // AT3G56240 // AT1G32080 // AT3G16240 // AT2G43010
GO:0019758	P	glycosinolate biosynthetic process	20	1562	172	28397	0.0026	0.066	// AT4G31500 // AT5G02790 // AT2G24280 // AT5G42650 // AT1G32640 // AT3G10370 // AT3G13110 // AT5G10180 // AT2G37460 // AT1G69870 // AT2G25450 // AT1G21270 // AT3G10670 // AT1G12110 // AT5G01220 // AT2G04160 // AT5G58330 // AT5G57930 // AT1G17100 // AT1G51340
GO:0007398	P	ectoderm development	42	1562	469	28397	0.0026	0.066	// AT2G47000 // AT4G01800 // AT3G07880 // AT2G34790 // AT3G13750 // AT1G62990 // AT5G06650 // AT1G71930 // AT2G26650 // AT1G75840 // AT4G20140 // AT3G13540 // AT1G51590 // AT2G02820 // AT2G34650 // AT3G15730 // AT5G12330 // AT5G64340 // AT4G26270 // AT3G01140 // AT1G31130 // AT4G27290 // AT1G70370 // AT1G74030 // AT1G31050 // AT1G75500 // AT5G60660 // AT5G16490 // AT2G46225 // AT2G03720 // AT5G17…
GO:0016556	P	mRNA modification	14	1562	101	28397	0.0027	0.067	// AT1G66980 // AT3G10840 // AT4G18810 // AT4G32980 // AT4G34830 // AT5G27730 // AT1G59720 // AT3G18890 // AT5G64380 // AT5G02710 // AT5G57930 // AT3G09050 // AT5G46390 // AT3G18870
GO:0009851	P	auxin biosynthetic process	16	1562	124	28397	0.0027	0.067	// AT4G31500 // AT4G24670 // AT5G42650 // AT1G78370 // AT5G10180 // AT1G70560 // AT1G73500 // AT5G11320 // AT3G10670 // AT3G14310 // AT4G33050 // AT3G13110 // AT4G28030 // AT3G51660 // AT2G43010 // AT4G36670
GO:0030968	P	endoplasmic reticulum unfolded protein response	21	1562	185	28397	0.0027	0.067	// AT5G65210 // AT4G34590 // AT3G57530 // AT5G15870 // AT1G80840 // AT1G77920 // AT1G02170 // AT3G58120 // AT1G19180 // AT1G19020 // AT4G33050 // AT4G33430 // AT1G64060 // AT4G17615 // AT4G35900 // AT1G75390 // AT3G21630 // AT4G36990 // AT1G08050 // AT5G28770 // AT4G09570
GO:0009751	P	response to salicylic acid stimulus	42	1562	470	28397	0.0027	0.067	// AT5G65210 // AT5G46050 // AT2G22540 // AT3G09600 // AT1G80840 // AT4G26090 // AT1G32640 // AT4G16760 // AT2G37710 // AT4G33430 // AT2G44840 // AT4G17615 // AT2G43010 // AT3G13950 // AT1G79180 // AT2G17220 // AT5G42650 // AT1G02170 // AT1G21270 // AT5G14740 // AT3G48360 // AT1G48000 // AT2G35940 // AT1G19180 // AT1G15520 // AT3G57530 // AT4G09570 // AT3G46590 // AT2G29650 // AT1G69690 // AT1G73…
GO:0060255	P	regulation of macromolecule metabolic process	191	1562	2829	28397	0.0027	0.067	// AT5G65210 // AT4G39410 // AT3G52770 // AT1G80840 // AT5G06710 // AT1G75430 // AT2G25880 // AT1G11430 // AT1G62990 // AT5G06650 // AT3G16500 // AT3G58120 // AT4G16390 // AT1G76880 // AT5G64530 // AT1G28520 // AT3G55990 // AT3G61850 // AT2G43010 // AT1G79180 // AT2G47900 // AT1G75660 // AT4G18020 // AT2G31280 // AT1G28310 // AT4G02590 // AT1G48000 // AT1G69440 // AT3G01140 // AT1G21450 // AT5G64…
GO:0071365	P	cellular response to auxin stimulus	12	1562	79	28397	0.0027	0.067	// AT2G46370 // AT2G47000 // AT3G28345 // AT2G34650 // AT3G53480 // AT3G48360 // AT1G31880 // AT1G21410 // AT5G54510 // AT1G56010 // AT2G43010 // AT1G32450
GO:0009269	P	response to desiccation	8	1562	39	28397	0.0027	0.068	// AT3G45140 // AT1G32640 // AT1G74520 // AT4G39090 // AT5G25610 // AT2G39800 // AT2G23840 // AT2G21620
GO:0030036	P	actin cytoskeleton organization	21	1562	186	28397	0.0028	0.07	// AT3G05470 // AT1G75840 // AT3G25500 // AT5G64340 // AT3G12110 // AT5G54650 // AT3G07880 // AT5G16490 // AT5G12370 // AT1G62990 // AT4G30160 // AT2G46225 // AT5G12330 // AT5G51600 // AT1G71930 // AT3G55770 // AT4G35020 // AT2G34790 // AT1G10200 // AT2G26650 // AT1G09000
GO:0055082	P	cellular chemical homeostasis	21	1562	186	28397	0.0028	0.07	// AT3G45140 // AT3G08040 // AT5G24270 // AT2G29120 // AT3G51480 // AT5G09220 // AT5G57110 // AT4G39080 // AT5G10180 // AT1G74730 // AT5G47560 // AT3G53720 // AT1G70890 // AT3G61460 // AT1G21270 // AT5G53490 // AT3G09390 // AT3G56240 // AT1G32080 // AT3G16240 // AT2G43010
GO:0034620	P	cellular response to unfolded protein	21	1562	187	28397	0.003	0.073	// AT5G65210 // AT4G34590 // AT3G57530 // AT5G15870 // AT1G80840 // AT1G77920 // AT1G02170 // AT3G58120 // AT1G19180 // AT1G19020 // AT4G33050 // AT4G33430 // AT1G64060 // AT4G17615 // AT4G35900 // AT1G75390 // AT3G21630 // AT4G36990 // AT1G08050 // AT5G28770 // AT4G09570
GO:0006986	P	response to unfolded protein	21	1562	187	28397	0.003	0.073	// AT5G65210 // AT4G34590 // AT3G57530 // AT5G15870 // AT1G80840 // AT1G77920 // AT1G02170 // AT3G58120 // AT1G19180 // AT1G19020 // AT4G33050 // AT4G33430 // AT1G64060 // AT4G17615 // AT4G35900 // AT1G75390 // AT3G21630 // AT4G36990 // AT1G08050 // AT5G28770 // AT4G09570
GO:0009863	P	salicylic acid mediated signaling pathway	33	1562	349	28397	0.0033	0.081	// AT5G65210 // AT2G22540 // AT1G80840 // AT4G26090 // AT1G32640 // AT4G16760 // AT2G37710 // AT4G33430 // AT2G44840 // AT4G17615 // AT2G43010 // AT3G13950 // AT2G17220 // AT5G42650 // AT1G02170 // AT5G14740 // AT2G35940 // AT1G19180 // AT1G15520 // AT3G57530 // AT4G09570 // AT1G69690 // AT5G40010 // AT4G33050 // AT3G17700 // AT2G29650 // AT1G43800 // AT1G66350 // AT1G19020 // AT4G36550 // AT1G64…
GO:0051667	P	establishment of plastid localization	14	1562	104	28397	0.0034	0.082	// AT1G62780 // AT4G34830 // AT1G24490 // AT4G31850 // AT5G02250 // AT5G51110 // AT3G09210 // AT3G10670 // AT4G29060 // AT3G62910 // AT5G23120 // AT2G26570 // AT2G20890 // AT2G20570
GO:0051644	P	plastid localization	14	1562	104	28397	0.0034	0.082	// AT1G62780 // AT4G34830 // AT1G24490 // AT4G31850 // AT5G02250 // AT5G51110 // AT3G09210 // AT3G10670 // AT4G29060 // AT3G62910 // AT5G23120 // AT2G26570 // AT2G20890 // AT2G20570
GO:0009902	P	chloroplast relocation	14	1562	104	28397	0.0034	0.082	// AT1G62780 // AT4G34830 // AT1G24490 // AT4G31850 // AT5G02250 // AT5G51110 // AT3G09210 // AT3G10670 // AT4G29060 // AT3G62910 // AT5G23120 // AT2G26570 // AT2G20890 // AT2G20570
GO:0010053	P	root epidermal cell differentiation	33	1562	350	28397	0.0034	0.083	// AT2G47000 // AT5G64340 // AT2G34790 // AT3G13750 // AT1G62990 // AT1G71930 // AT2G26650 // AT1G75840 // AT2G03720 // AT1G51590 // AT2G34650 // AT3G07880 // AT3G15730 // AT5G12330 // AT1G31130 // AT4G26270 // AT2G47540 // AT1G70370 // AT1G31050 // AT1G75500 // AT5G60660 // AT5G16490 // AT5G17330 // AT4G29180 // AT1G47480 // AT3G25500 // AT4G27290 // AT5G67400 // AT1G09000 // AT4G09990 // AT4G20…
GO:0006664	P	glycolipid metabolic process	15	1562	116	28397	0.0035	0.084	// AT1G32900 // AT3G43110 // AT3G20480 // AT1G17710 // AT1G73370 // AT3G56040 // AT4G31860 // AT3G04530 // AT5G13080 // AT5G01220 // AT1G67600 // AT2G21620 // AT3G52820 // AT1G22990 // AT5G58350
GO:0071446	P	cellular response to salicylic acid stimulus	33	1562	351	28397	0.0036	0.086	// AT5G65210 // AT2G22540 // AT1G80840 // AT4G26090 // AT1G32640 // AT4G16760 // AT2G37710 // AT4G33430 // AT2G44840 // AT4G17615 // AT2G43010 // AT3G13950 // AT2G17220 // AT5G42650 // AT1G02170 // AT5G14740 // AT2G35940 // AT1G19180 // AT1G15520 // AT3G57530 // AT4G09570 // AT1G69690 // AT5G40010 // AT4G33050 // AT3G17700 // AT2G29650 // AT1G43800 // AT1G66350 // AT1G19020 // AT4G36550 // AT1G64…
GO:0032870	P	cellular response to hormone stimulus	53	1562	641	28397	0.0037	0.089	// AT3G23230 // AT1G80840 // AT3G51770 // AT1G32640 // AT2G01830 // AT3G08040 // AT1G73500 // AT1G56010 // AT4G33430 // AT2G44840 // AT2G32460 // AT4G17615 // AT1G69580 // AT4G17500 // AT2G43010 // AT1G67710 // AT4G18020 // AT2G25810 // AT2G34650 // AT3G53480 // AT4G33950 // AT3G15730 // AT4G27410 // AT3G48360 // AT4G35790 // AT1G21410 // AT5G03760 // AT2G35940 // AT1G19180 // AT5G28770 // AT1G15…
GO:0034976	P	response to endoplasmic reticulum stress	33	1562	352	28397	0.0037	0.089	// AT5G65210 // AT1G80840 // AT3G24503 // AT1G77920 // AT4G35900 // AT3G58120 // AT4G33430 // AT4G17615 // AT5G62150 // AT1G75390 // AT3G21630 // AT1G53540 // AT1G19020 // AT1G65690 // AT1G02170 // AT2G20560 // AT4G36990 // AT1G19180 // AT5G28770 // AT1G42480 // AT3G57530 // AT5G15870 // AT4G09570 // AT1G74310 // AT2G39210 // AT4G33050 // AT2G43000 // AT2G29120 // AT1G09560 // AT4G34590 // AT1G64…
GO:0009913	P	epidermal cell differentiation	41	1562	467	28397	0.0039	0.094	// AT2G47000 // AT4G01800 // AT3G07880 // AT2G34790 // AT3G13750 // AT1G62990 // AT5G06650 // AT1G71930 // AT2G26650 // AT1G75840 // AT3G13540 // AT1G51590 // AT2G02820 // AT2G34650 // AT3G15730 // AT5G12330 // AT5G64340 // AT4G26270 // AT3G01140 // AT1G31130 // AT4G27290 // AT1G70370 // AT1G74030 // AT1G31050 // AT1G75500 // AT5G60660 // AT5G16490 // AT2G46225 // AT2G03720 // AT5G17330 // AT4G29…
GO:0009850	P	auxin metabolic process	17	1562	142	28397	0.004	0.094	// AT4G31500 // AT4G24670 // AT5G42650 // AT1G78370 // AT5G10180 // AT1G70560 // AT1G73500 // AT5G54140 // AT5G11320 // AT3G10670 // AT3G14310 // AT4G33050 // AT3G13110 // AT4G28030 // AT3G51660 // AT2G43010 // AT4G36670
GO:0048574	P	long-day photoperiodism, flowering	6	1562	24	28397	0.004	0.095	// AT3G09600 // AT5G06850 // AT5G61380 // AT1G28520 // AT3G07650 // AT5G24470
GO:0009690	P	cytokinin metabolic process	10	1562	62	28397	0.0041	0.095	// AT5G21482 // AT5G38450 // AT3G47210 // AT5G56970 // AT4G14580 // AT1G79380 // AT4G35520 // AT3G63440 // AT1G08050 // AT2G22680
GO:0006984	P	ER-nuclear signaling pathway	21	1562	193	28397	0.0042	0.098	// AT5G65210 // AT4G34590 // AT3G57530 // AT5G15870 // AT1G80840 // AT1G77920 // AT1G02170 // AT3G58120 // AT1G19180 // AT1G19020 // AT4G33050 // AT4G33430 // AT1G64060 // AT4G17615 // AT4G35900 // AT1G75390 // AT3G21630 // AT4G36990 // AT1G08050 // AT5G28770 // AT4G09570
GO:0031348	P	negative regulation of defense response	27	1562	273	28397	0.0043	0.1	// AT2G22540 // AT1G80840 // AT4G26090 // AT2G37710 // AT3G59660 // AT4G17615 // AT5G40470 // AT2G43010 // AT3G13950 // AT2G17220 // AT5G42650 // AT1G02170 // AT5G14740 // AT1G19180 // AT1G15520 // AT3G57530 // AT4G09570 // AT1G69690 // AT4G33050 // AT3G17700 // AT2G29650 // AT1G19020 // AT2G46370 // AT1G64060 // AT2G20570 // AT1G08050 // AT3G18830
GO:0071445	P	cellular response to protein stimulus	21	1562	194	28397	0.0044	0.1	// AT5G65210 // AT4G34590 // AT3G57530 // AT5G15870 // AT1G80840 // AT1G77920 // AT1G02170 // AT3G58120 // AT1G19180 // AT1G19020 // AT4G33050 // AT4G33430 // AT1G64060 // AT4G17615 // AT4G35900 // AT1G75390 // AT3G21630 // AT4G36990 // AT1G08050 // AT5G28770 // AT4G09570
GO:0009411	P	response to UV	25	1562	247	28397	0.0045	0.1	// AT5G64340 // AT5G19730 // AT4G38960 // AT2G37040 // AT1G75840 // AT4G36220 // AT2G34650 // AT3G24190 // AT1G73650 // AT3G55120 // AT5G13930 // AT1G70370 // AT1G75500 // AT5G18100 // AT3G28345 // AT5G07990 // AT2G45660 // AT3G21240 // AT3G25500 // AT3G43110 // AT2G24540 // AT4G20270 // AT5G58760 // AT2G46370 // AT2G21970
GO:0009684	P	indoleacetic acid biosynthetic process	14	1562	108	28397	0.0046	0.11	// AT4G31500 // AT4G24670 // AT5G42650 // AT1G78370 // AT5G10180 // AT1G70560 // AT1G73500 // AT3G10670 // AT3G14310 // AT4G33050 // AT3G13110 // AT4G28030 // AT3G51660 // AT4G36670
GO:0022411	P	cellular component disassembly	9	1562	53	28397	0.0047	0.11	// AT3G08860 // AT3G25500 // AT3G26618 // AT3G62910 // AT2G41850 // AT1G48000 // AT4G30160 // AT4G27650 // AT1G17020
GO:0006796	P	phosphate metabolic process	112	1562	1571	28397	0.0047	0.11	// AT1G62400 // AT2G17220 // AT1G14390 // AT2G11890 // AT5G63710 // AT2G25880 // AT1G70740 // AT1G73500 // AT2G43010 // AT2G24130 // AT4G18010 // AT1G75820 // AT4G14580 // AT3G09010 // AT1G15700 // AT5G58300 // AT1G69690 // AT2G24370 // AT1G18670 // AT1G11330 // AT5G47080 // AT3G10670 // AT2G02710 // AT2G32800 // AT1G67510 // AT2G22540 // AT2G23450 // AT3G63340 // AT4G24400 // AT5G10530 // AT5G54…
GO:0007242	P	intracellular signaling cascade	92	1562	1252	28397	0.0047	0.11	// AT5G65210 // AT1G06620 // AT1G80840 // AT4G26090 // AT5G54510 // AT5G07010 // AT1G73500 // AT1G56010 // AT2G43010 // AT2G17220 // AT4G18020 // AT1G02170 // AT3G15730 // AT2G25810 // AT2G35940 // AT1G19180 // AT2G47000 // AT1G72450 // AT4G09570 // AT3G06490 // AT1G78580 // AT1G69690 // AT3G28345 // AT4G18010 // AT5G67030 // AT2G44840 // AT1G64060 // AT3G07310 // AT1G72520 // AT5G04190 // AT2G32…
GO:0043069	P	negative regulation of programmed cell death	19	1562	170	28397	0.0048	0.11	// AT3G13950 // AT3G57530 // AT1G19180 // AT1G80840 // AT4G26090 // AT1G32640 // AT1G02170 // AT2G37710 // AT1G15520 // AT4G33430 // AT2G44840 // AT1G64060 // AT4G17615 // AT4G16760 // AT4G33050 // AT3G21630 // AT1G08050 // AT1G77380 // AT5G13490
GO:0006793	P	phosphorus metabolic process	112	1562	1572	28397	0.0048	0.11	// AT1G62400 // AT2G17220 // AT1G14390 // AT2G11890 // AT5G63710 // AT2G25880 // AT1G70740 // AT1G73500 // AT2G43010 // AT2G24130 // AT4G18010 // AT1G75820 // AT4G14580 // AT3G09010 // AT1G15700 // AT5G58300 // AT1G69690 // AT2G24370 // AT1G18670 // AT1G11330 // AT5G47080 // AT3G10670 // AT2G02710 // AT2G32800 // AT1G67510 // AT2G22540 // AT2G23450 // AT3G63340 // AT4G24400 // AT5G10530 // AT5G54…
GO:0007568	P	aging	17	1562	145	28397	0.0048	0.11	// AT3G08860 // AT5G65210 // AT3G50210 // AT5G58350 // AT4G35770 // AT2G39200 // AT1G15400 // AT5G45890 // AT5G08290 // AT4G29820 // AT1G17020 // AT3G56240 // AT3G12090 // AT1G76680 // AT5G13180 // AT2G43000 // AT5G46180
GO:0006633	P	fatty acid biosynthetic process	29	1562	303	28397	0.0048	0.11	// AT4G31500 // AT5G07010 // AT1G80840 // AT1G32640 // AT5G55240 // AT5G23190 // AT3G22400 // AT1G79750 // AT1G23740 // AT5G42650 // AT2G04350 // AT4G33950 // AT5G53490 // AT5G53750 // AT5G01220 // AT1G19180 // AT1G72450 // AT4G32980 // AT3G06490 // AT2G27690 // AT3G45140 // AT4G16760 // AT1G20510 // AT5G63380 // AT1G43800 // AT2G26250 // AT4G24380 // AT4G08170 // AT1G72520
GO:0030154	P	cell differentiation	84	1562	1127	28397	0.0048	0.11	// AT4G35020 // AT2G22540 // AT4G01800 // AT3G04620 // AT3G07880 // AT2G34790 // AT3G13750 // AT5G64770 // AT2G47000 // AT3G27960 // AT5G06650 // AT1G71930 // AT2G45660 // AT5G43810 // AT2G13620 // AT4G29180 // AT3G15030 // AT2G26650 // AT5G61510 // AT3G13540 // AT1G31130 // AT1G75820 // AT2G02820 // AT5G35390 // AT2G34650 // AT1G62990 // AT1G51590 // AT5G12235 // AT3G15730 // AT5G12330 // AT5G64…
GO:0048571	P	long-day photoperiodism	6	1562	25	28397	0.0048	0.11	// AT3G09600 // AT5G06850 // AT5G61380 // AT1G28520 // AT3G07650 // AT5G24470
GO:0009683	P	indoleacetic acid metabolic process	14	1562	109	28397	0.0049	0.11	// AT4G31500 // AT4G24670 // AT5G42650 // AT1G78370 // AT5G10180 // AT1G70560 // AT1G73500 // AT3G10670 // AT3G14310 // AT4G33050 // AT3G13110 // AT4G28030 // AT3G51660 // AT4G36670
GO:0048316	P	seed development	56	1562	696	28397	0.0049	0.11	// AT3G51770 // AT2G46660 // AT5G02250 // AT2G34790 // AT5G22640 // AT1G11430 // AT3G54420 // AT5G43810 // AT3G55610 // AT5G05950 // AT1G79750 // AT2G41720 // AT4G24120 // AT5G42390 // AT5G60540 // AT3G20910 // AT2G34650 // AT5G66470 // AT5G67360 // AT1G43710 // AT4G21190 // AT5G45800 // AT1G56200 // AT1G46480 // AT1G70560 // AT5G57930 // AT3G06430 // AT4G29060 // AT3G15030 // AT4G32980 // AT5G61…
GO:0043090	P	amino acid import	11	1562	75	28397	0.005	0.11	// AT3G18830 // AT5G15870 // AT1G80450 // AT2G39210 // AT1G09560 // AT2G47000 // AT5G13490 // AT2G34960 // AT4G35110 // AT1G77380 // AT1G62300
GO:0010075	P	regulation of meristem growth	19	1562	171	28397	0.0051	0.11	// AT1G70370 // AT1G54200 // AT5G57130 // AT4G20270 // AT5G51560 // AT5G64340 // AT1G75500 // AT2G25880 // AT3G11560 // AT1G20850 // AT5G56040 // AT5G47820 // AT3G52770 // AT2G26330 // AT1G32190 // AT4G31850 // AT3G06035 // AT5G58300 // AT1G67710
GO:0048509	P	regulation of meristem development	23	1562	223	28397	0.0051	0.11	// AT3G52770 // AT5G64340 // AT2G01830 // AT2G25880 // AT1G75410 // AT5G47820 // AT1G18835 // AT1G67710 // AT1G75820 // AT4G31850 // AT1G70370 // AT5G57130 // AT3G11560 // AT1G75500 // AT5G58300 // AT1G32190 // AT3G06035 // AT2G26330 // AT1G54200 // AT5G51560 // AT5G56040 // AT4G20270 // AT1G20850
GO:0071216	P	cellular response to biotic stimulus	21	1562	197	28397	0.0051	0.11	// AT5G65210 // AT4G34590 // AT3G57530 // AT5G15870 // AT1G80840 // AT1G77920 // AT1G02170 // AT3G58120 // AT1G19180 // AT1G19020 // AT4G33050 // AT4G33430 // AT1G64060 // AT4G17615 // AT4G35900 // AT1G75390 // AT3G21630 // AT4G36990 // AT1G08050 // AT5G28770 // AT4G09570
GO:0006813	P	potassium ion transport	9	1562	54	28397	0.0052	0.11	// AT4G10310 // AT2G35060 // AT5G46240 // AT1G70300 // AT4G17615 // AT3G05030 // AT2G30070 // AT1G01140 // AT2G26650
GO:0009965	P	leaf morphogenesis	32	1562	347	28397	0.0053	0.12	// AT2G22540 // AT3G52770 // AT2G34790 // AT1G62990 // AT5G06650 // AT2G48120 // AT4G36870 // AT2G26650 // AT4G36380 // AT5G12330 // AT5G06250 // AT3G01140 // AT5G63570 // AT3G48730 // AT3G15030 // AT5G64340 // AT4G32980 // AT1G74030 // AT5G16490 // AT3G44880 // AT3G50660 // AT2G46225 // AT3G13540 // AT1G69690 // AT4G01800 // AT4G18390 // AT1G71930 // AT4G37750 // AT2G26330 // AT2G28605 // AT1G09…
GO:0016310	P	phosphorylation	98	1562	1354	28397	0.0054	0.12	// AT1G62400 // AT2G17220 // AT1G14390 // AT5G63710 // AT2G25880 // AT1G70740 // AT1G73500 // AT2G24130 // AT5G24010 // AT2G24370 // AT1G75820 // AT4G14580 // AT3G09010 // AT1G15700 // AT5G58300 // AT4G18010 // AT1G18670 // AT1G11330 // AT2G02710 // AT3G51550 // AT1G67510 // AT2G23450 // AT3G63340 // AT4G24400 // AT5G10530 // AT4G31850 // AT4G05200 // AT1G68690 // AT2G34650 // AT4G33950 // AT5G58…
GO:0009862	P	systemic acquired resistance, salicylic acid mediated signaling pathway	25	1562	251	28397	0.0054	0.12	// AT5G65210 // AT2G22540 // AT1G80840 // AT4G26090 // AT2G37710 // AT4G17615 // AT2G43010 // AT3G13950 // AT5G42650 // AT5G14740 // AT2G35940 // AT1G19180 // AT1G15520 // AT3G57530 // AT1G69690 // AT5G40010 // AT4G33050 // AT3G17700 // AT2G29650 // AT1G43800 // AT1G19020 // AT4G36550 // AT1G64060 // AT2G20570 // AT1G08050
GO:0006873	P	cellular ion homeostasis	20	1562	185	28397	0.0054	0.12	// AT3G45140 // AT3G08040 // AT5G24270 // AT2G29120 // AT3G51480 // AT5G09220 // AT5G57110 // AT4G39080 // AT5G10180 // AT1G74730 // AT5G47560 // AT3G53720 // AT1G70890 // AT3G61460 // AT5G53490 // AT3G09390 // AT3G56240 // AT1G32080 // AT3G16240 // AT2G43010
GO:0048765	P	root hair cell differentiation	29	1562	308	28397	0.0059	0.13	// AT2G47000 // AT5G64340 // AT2G34790 // AT3G13750 // AT1G62990 // AT1G71930 // AT2G26650 // AT1G75840 // AT2G03720 // AT1G51590 // AT2G34650 // AT3G15730 // AT5G12330 // AT1G31130 // AT2G47540 // AT1G70370 // AT1G31050 // AT1G75500 // AT5G60660 // AT5G16490 // AT5G17330 // AT4G29180 // AT1G47480 // AT3G25500 // AT4G27290 // AT1G09000 // AT4G20270 // AT4G30160 // AT3G51550
GO:0048764	P	trichoblast maturation	29	1562	308	28397	0.0059	0.13	// AT2G47000 // AT5G64340 // AT2G34790 // AT3G13750 // AT1G62990 // AT1G71930 // AT2G26650 // AT1G75840 // AT2G03720 // AT1G51590 // AT2G34650 // AT3G15730 // AT5G12330 // AT1G31130 // AT2G47540 // AT1G70370 // AT1G31050 // AT1G75500 // AT5G60660 // AT5G16490 // AT5G17330 // AT4G29180 // AT1G47480 // AT3G25500 // AT4G27290 // AT1G09000 // AT4G20270 // AT4G30160 // AT3G51550
GO:0060548	P	negative regulation of cell death	19	1562	174	28397	0.006	0.13	// AT3G13950 // AT3G57530 // AT1G19180 // AT1G80840 // AT4G26090 // AT1G32640 // AT1G02170 // AT2G37710 // AT1G15520 // AT4G33430 // AT2G44840 // AT1G64060 // AT4G17615 // AT4G16760 // AT4G33050 // AT3G21630 // AT1G08050 // AT1G77380 // AT5G13490
GO:0071482	P	cellular response to light stimulus	11	1562	77	28397	0.006	0.13	// AT2G24540 // AT2G30170 // AT5G04190 // AT2G40080 // AT5G18100 // AT2G48120 // AT3G53920 // AT2G46370 // AT5G20730 // AT2G43010 // AT2G21970
GO:0071478	P	cellular response to radiation	11	1562	77	28397	0.006	0.13	// AT2G24540 // AT2G30170 // AT5G04190 // AT2G40080 // AT5G18100 // AT2G48120 // AT3G53920 // AT2G46370 // AT5G20730 // AT2G43010 // AT2G21970
GO:0048366	P	leaf development	39	1562	451	28397	0.0061	0.13	// AT2G22540 // AT3G52770 // AT2G34790 // AT2G36400 // AT5G06650 // AT2G48120 // AT4G28840 // AT4G36870 // AT2G26650 // AT4G36380 // AT4G33950 // AT5G12330 // AT5G06250 // AT3G01140 // AT5G63570 // AT3G48730 // AT3G15030 // AT5G64340 // AT4G32980 // AT1G74030 // AT5G16490 // AT3G44880 // AT3G50660 // AT2G46225 // AT3G13540 // AT1G69690 // AT1G62990 // AT4G01800 // AT4G32010 // AT4G18390 // AT1G71…
GO:0010103	P	stomatal complex morphogenesis	17	1562	149	28397	0.0061	0.13	// AT4G18810 // AT4G32980 // AT1G01080 // AT2G25880 // AT5G07280 // AT5G56040 // AT3G18890 // AT1G32550 // AT4G34830 // AT3G63440 // AT1G72180 // AT4G35440 // AT5G49660 // AT1G17230 // AT3G04760 // AT2G02820 // AT2G26330
GO:0048469	P	cell maturation	29	1562	309	28397	0.0062	0.13	// AT2G47000 // AT5G64340 // AT2G34790 // AT3G13750 // AT1G62990 // AT1G71930 // AT2G26650 // AT1G75840 // AT2G03720 // AT1G51590 // AT2G34650 // AT3G15730 // AT5G12330 // AT1G31130 // AT2G47540 // AT1G70370 // AT1G31050 // AT1G75500 // AT5G60660 // AT5G16490 // AT5G17330 // AT4G29180 // AT1G47480 // AT3G25500 // AT4G27290 // AT1G09000 // AT4G20270 // AT4G30160 // AT3G51550
GO:0010154	P	fruit development	57	1562	721	28397	0.0064	0.14	// AT3G51770 // AT2G46660 // AT5G02250 // AT2G34790 // AT5G22640 // AT1G11430 // AT3G54420 // AT5G43810 // AT3G55610 // AT5G05950 // AT1G79750 // AT2G41720 // AT4G24120 // AT5G42390 // AT5G60540 // AT3G20910 // AT2G34650 // AT5G66470 // AT5G67360 // AT1G43710 // AT4G21190 // AT5G45800 // AT1G56200 // AT1G46480 // AT1G70560 // AT5G57930 // AT3G06430 // AT4G29060 // AT3G15030 // AT1G14720 // AT4G32…
GO:0010054	P	trichoblast differentiation	31	1562	339	28397	0.0067	0.14	// AT2G47000 // AT5G64340 // AT2G34790 // AT3G13750 // AT1G62990 // AT1G71930 // AT2G26650 // AT1G75840 // AT2G03720 // AT1G51590 // AT2G34650 // AT3G15730 // AT5G12330 // AT1G31130 // AT2G47540 // AT1G70370 // AT1G31050 // AT1G75500 // AT5G60660 // AT5G16490 // AT5G17330 // AT4G29180 // AT1G47480 // AT3G25500 // AT4G27290 // AT5G67400 // AT1G09000 // AT4G09990 // AT4G20270 // AT4G30160 // AT3G51…
GO:0010044	P	response to aluminum ion	5	1562	19	28397	0.0071	0.15	// AT1G08440 // AT3G18440 // AT5G19140 // AT4G17970 // AT5G46610
GO:0006569	P	tryptophan catabolic process	11	1562	79	28397	0.0071	0.15	// AT4G31500 // AT5G42650 // AT1G78370 // AT1G73500 // AT3G10670 // AT3G14310 // AT4G33050 // AT3G13110 // AT4G28030 // AT3G51660 // AT4G36670
GO:0046218	P	indolalkylamine catabolic process	11	1562	79	28397	0.0071	0.15	// AT4G31500 // AT5G42650 // AT1G78370 // AT1G73500 // AT3G10670 // AT3G14310 // AT4G33050 // AT3G13110 // AT4G28030 // AT3G51660 // AT4G36670
GO:0005982	P	starch metabolic process	23	1562	230	28397	0.0071	0.15	// AT1G66980 // AT1G11720 // AT4G35090 // AT5G58330 // AT3G09050 // AT5G24470 // AT3G18500 // AT4G39210 // AT1G78370 // AT4G31850 // AT3G18660 // AT3G01510 // AT5G57930 // AT1G07440 // AT1G70370 // AT3G09650 // AT1G27680 // AT3G45140 // AT4G17090 // AT4G33330 // AT1G62780 // AT1G06460 // AT1G77090
GO:0042435	P	indole derivative biosynthetic process	16	1562	139	28397	0.0072	0.15	// AT4G31500 // AT4G24670 // AT1G32640 // AT1G78370 // AT5G42650 // AT5G10180 // AT1G70560 // AT1G73500 // AT3G10670 // AT3G14310 // AT4G33050 // AT3G13110 // AT4G28030 // AT3G51660 // AT2G43000 // AT4G36670
GO:0048523	P	negative regulation of cellular process	61	1562	789	28397	0.0075	0.16	// AT2G45660 // AT2G22540 // AT1G80840 // AT4G26090 // AT1G32640 // AT2G25880 // AT2G37710 // AT1G62990 // AT5G13490 // AT1G80440 // AT5G43810 // AT2G44840 // AT5G51600 // AT4G17615 // AT1G04550 // AT3G21630 // AT1G77380 // AT5G24470 // AT3G13950 // AT3G52820 // AT4G28840 // AT1G75660 // AT1G02170 // AT5G12235 // AT5G13180 // AT1G19180 // AT3G04530 // AT5G06250 // AT1G21410 // AT1G70560 // AT4G36…
GO:0016143	P	S-glycoside metabolic process	21	1562	205	28397	0.0077	0.16	// AT4G31500 // AT5G02790 // AT2G24280 // AT5G42650 // AT1G32640 // AT3G10370 // AT1G12110 // AT3G13110 // AT5G10180 // AT2G37460 // AT1G69870 // AT2G25450 // AT1G21270 // AT3G10670 // AT1G77090 // AT5G01220 // AT2G04160 // AT5G58330 // AT5G57930 // AT1G17100 // AT1G51340
GO:0019757	P	glycosinolate metabolic process	21	1562	205	28397	0.0077	0.16	// AT4G31500 // AT5G02790 // AT2G24280 // AT5G42650 // AT1G32640 // AT3G10370 // AT1G12110 // AT3G13110 // AT5G10180 // AT2G37460 // AT1G69870 // AT2G25450 // AT1G21270 // AT3G10670 // AT1G77090 // AT5G01220 // AT2G04160 // AT5G58330 // AT5G57930 // AT1G17100 // AT1G51340
GO:0019760	P	glucosinolate metabolic process	21	1562	205	28397	0.0077	0.16	// AT4G31500 // AT5G02790 // AT2G24280 // AT5G42650 // AT1G32640 // AT3G10370 // AT1G12110 // AT3G13110 // AT5G10180 // AT2G37460 // AT1G69870 // AT2G25450 // AT1G21270 // AT3G10670 // AT1G77090 // AT5G01220 // AT2G04160 // AT5G58330 // AT5G57930 // AT1G17100 // AT1G51340
GO:0035266	P	meristem growth	19	1562	179	28397	0.0078	0.16	// AT1G70370 // AT1G54200 // AT5G57130 // AT4G20270 // AT5G51560 // AT5G64340 // AT1G75500 // AT2G25880 // AT3G11560 // AT1G20850 // AT5G56040 // AT5G47820 // AT3G52770 // AT2G26330 // AT1G32190 // AT4G31850 // AT3G06035 // AT5G58300 // AT1G67710
GO:0048468	P	cell development	55	1562	699	28397	0.0079	0.16	// AT2G22540 // AT4G01800 // AT5G64340 // AT2G34790 // AT3G13750 // AT2G47000 // AT3G27960 // AT1G71930 // AT5G43810 // AT2G13620 // AT4G29180 // AT2G26650 // AT1G75840 // AT3G13540 // AT1G51590 // AT5G35390 // AT2G34650 // AT5G12235 // AT3G15730 // AT5G12330 // AT1G31130 // AT4G35020 // AT3G01140 // AT2G47540 // AT5G23530 // AT1G06750 // AT1G70370 // AT1G74030 // AT1G31050 // AT1G75500 // AT5G60…
GO:0002238	P	response to molecule of fungal origin	7	1562	38	28397	0.0082	0.17	// AT2G03720 // AT3G21630 // AT5G57670 // AT1G44760 // AT2G21620 // AT2G24370 // AT2G47710
GO:0042436	P	indole derivative catabolic process	11	1562	81	28397	0.0083	0.17	// AT4G31500 // AT5G42650 // AT1G78370 // AT1G73500 // AT3G10670 // AT3G14310 // AT4G33050 // AT3G13110 // AT4G28030 // AT3G51660 // AT4G36670
GO:0010038	P	response to metal ion	49	1562	610	28397	0.0084	0.17	// AT5G65210 // AT5G02790 // AT3G23600 // AT2G40370 // AT4G37870 // AT2G36460 // AT4G16760 // AT3G08040 // AT3G09600 // AT3G15730 // AT3G56240 // AT4G33630 // AT1G29990 // AT4G24120 // AT1G74770 // AT1G08440 // AT4G39090 // AT3G12750 // AT4G39230 // AT3G13110 // AT5G23120 // AT1G48000 // AT1G76680 // AT3G04730 // AT1G07440 // AT4G29060 // AT3G18440 // AT4G31940 // AT5G14780 // AT3G46590 // AT5G17…
GO:0009636	P	response to toxin	5	1562	20	28397	0.0085	0.17	// AT2G46370 // AT1G63440 // AT4G01070 // AT3G23560 // AT5G22300
GO:0005984	P	disaccharide metabolic process	22	1562	221	28397	0.0087	0.18	// AT1G66980 // AT1G73370 // AT5G58330 // AT3G09050 // AT3G01510 // AT3G18500 // AT4G26140 // AT1G78370 // AT4G31850 // AT4G33950 // AT5G57930 // AT1G07440 // AT3G09650 // AT3G45140 // AT4G17090 // AT5G40390 // AT2G43000 // AT5G51460 // AT1G62780 // AT1G78580 // AT1G77090 // AT5G65140
GO:0048608	P	reproductive structure development	119	1562	1722	28397	0.0088	0.18	// AT3G05470 // AT2G46660 // AT1G11430 // AT4G35900 // AT2G45660 // AT5G43810 // AT3G55610 // AT1G28520 // AT2G41720 // AT3G13540 // AT4G21190 // AT5G45800 // AT1G56200 // AT3G01140 // AT1G19180 // AT5G22875 // AT3G06430 // AT5G64340 // AT5G61410 // AT5G54650 // AT3G44880 // AT1G75520 // AT4G29080 // AT2G01290 // AT1G78580 // AT1G69690 // AT4G02020 // AT3G28345 // AT2G33160 // AT3G54420 // AT4G14…
GO:0006605	P	protein targeting	68	1562	906	28397	0.0091	0.18	// AT1G15420 // AT2G22540 // AT1G80840 // AT2G02040 // AT4G26090 // AT5G63710 // AT4G33430 // AT1G11430 // AT2G37710 // AT3G02470 // AT2G45660 // AT4G16390 // AT2G44840 // AT4G19840 // AT4G17615 // AT3G55770 // AT3G56240 // AT3G21630 // AT2G30060 // AT5G09220 // AT1G77380 // AT3G13950 // AT1G75660 // AT2G20570 // AT5G48930 // AT1G02170 // AT1G32640 // AT5G66470 // AT3G53720 // AT5G14740 // AT5G49…
GO:0021700	P	developmental maturation	29	1562	320	28397	0.0094	0.19	// AT2G47000 // AT5G64340 // AT2G34790 // AT3G13750 // AT1G62990 // AT1G71930 // AT2G26650 // AT1G75840 // AT2G03720 // AT1G51590 // AT2G34650 // AT3G15730 // AT5G12330 // AT1G31130 // AT2G47540 // AT1G70370 // AT1G31050 // AT1G75500 // AT5G60660 // AT5G16490 // AT5G17330 // AT4G29180 // AT1G47480 // AT3G25500 // AT4G27290 // AT1G09000 // AT4G20270 // AT4G30160 // AT3G51550
GO:0010200	P	response to chitin	36	1562	421	28397	0.0095	0.19	// AT4G29110 // AT1G80840 // AT4G26090 // AT1G32640 // AT2G39200 // AT3G23230 // AT1G73500 // AT1G20510 // AT1G80820 // AT2G44840 // AT3G09010 // AT4G17500 // AT2G17220 // AT3G52450 // AT5G42650 // AT5G14740 // AT3G05200 // AT1G19180 // AT1G15520 // AT1G62300 // AT3G57530 // AT1G28280 // AT3G54420 // AT3G61460 // AT5G64660 // AT4G33050 // AT3G17700 // AT3G21630 // AT2G29650 // AT2G24570 // AT4G33…
GO:0009755	P	hormone-mediated signaling pathway	48	1562	600	28397	0.0096	0.19	// AT3G23230 // AT1G80840 // AT1G32640 // AT2G01830 // AT3G51770 // AT1G73500 // AT1G56010 // AT4G33430 // AT2G44840 // AT2G32460 // AT4G17615 // AT1G69580 // AT4G17500 // AT2G43010 // AT1G67710 // AT4G18020 // AT2G25810 // AT2G34650 // AT4G33950 // AT3G15730 // AT4G27410 // AT3G48360 // AT4G35790 // AT5G03760 // AT2G35940 // AT1G19180 // AT1G15520 // AT1G32450 // AT3G57530 // AT4G09570 // AT3G06…
GO:0006807	P	nitrogen compound metabolic process	351	1562	5675	28397	0.0099	0.2	// AT5G06710 // AT2G25880 // AT5G06650 // AT1G56010 // AT1G76880 // AT5G64530 // AT1G28520 // AT3G55990 // AT3G61850 // AT2G43010 // AT4G29090 // AT1G23740 // AT4G18020 // AT1G08630 // AT4G02590 // AT2G36840 // AT4G30110 // AT3G01140 // AT2G35940 // AT5G23280 // AT5G14340 // AT3G06490 // AT3G18890 // AT1G69690 // AT4G02020 // AT1G31690 // AT1G73500 // AT5G13180 // AT5G63570 // AT5G08520 // AT3G10…
GO:0009735	P	response to cytokinin stimulus	15	1562	132	28397	0.01	0.2	// AT1G71930 // AT2G47000 // AT1G51590 // AT4G18020 // AT2G25810 // AT1G31880 // AT2G01830 // AT5G06650 // AT2G22670 // AT1G80440 // AT1G69690 // AT3G21510 // AT1G69580 // AT5G03760 // AT1G67710
GO:0010260	P	organ senescence	12	1562	96	28397	0.011	0.21	// AT5G65210 // AT5G58350 // AT2G39200 // AT1G15400 // AT5G45890 // AT5G08290 // AT4G29820 // AT1G17020 // AT1G76680 // AT5G13180 // AT2G43000 // AT5G46180
GO:0010149	P	senescence	12	1562	96	28397	0.011	0.21	// AT5G65210 // AT5G58350 // AT2G39200 // AT1G15400 // AT5G45890 // AT5G08290 // AT4G29820 // AT1G17020 // AT1G76680 // AT5G13180 // AT2G43000 // AT5G46180
GO:0000302	P	response to reactive oxygen species	30	1562	338	28397	0.011	0.21	// AT5G02790 // AT1G66950 // AT4G35090 // AT1G53210 // AT5G54660 // AT3G56240 // AT4G33630 // AT1G53540 // AT2G47900 // AT4G33950 // AT2G36840 // AT3G48360 // AT2G20560 // AT5G23120 // AT2G35940 // AT3G13750 // AT4G29060 // AT5G18100 // AT5G04890 // AT1G73260 // AT2G47070 // AT1G70610 // AT1G74310 // AT2G47000 // AT1G71000 // AT5G37670 // AT2G47180 // AT2G27140 // AT1G48910 // AT1G70520
GO:0002679	P	respiratory burst during defense response	14	1562	121	28397	0.011	0.21	// AT1G80840 // AT3G52450 // AT4G17500 // AT2G44840 // AT2G39200 // AT3G54420 // AT3G13790 // AT4G33430 // AT3G05200 // AT1G64060 // AT5G64660 // AT4G33050 // AT3G21630 // AT1G62300
GO:0045730	P	respiratory burst	14	1562	121	28397	0.011	0.21	// AT1G80840 // AT3G52450 // AT4G17500 // AT2G44840 // AT2G39200 // AT3G54420 // AT3G13790 // AT4G33430 // AT3G05200 // AT1G64060 // AT5G64660 // AT4G33050 // AT3G21630 // AT1G62300
GO:0006855	P	multidrug transport	10	1562	73	28397	0.011	0.22	// AT3G08040 // AT5G49130 // AT3G21690 // AT3G53480 // AT1G71140 // AT3G23560 // AT5G52450 // AT1G51340 // AT1G66950 // AT1G15520
GO:0046148	P	pigment biosynthetic process	26	1562	282	28397	0.011	0.22	// AT2G48120 // AT5G49330 // AT1G23740 // AT3G62910 // AT3G55120 // AT5G53490 // AT5G13930 // AT5G01220 // AT5G23120 // AT5G63570 // AT3G48730 // AT4G29060 // AT3G04870 // AT5G11160 // AT2G44745 // AT3G45140 // AT5G07990 // AT5G54160 // AT2G43000 // AT2G26330 // AT4G32980 // AT5G06510 // AT3G10230 // AT3G53960 // AT5G67030 // AT2G20570
GO:0044272	P	sulfur compound biosynthetic process	40	1562	486	28397	0.011	0.22	// AT4G31500 // AT5G02790 // AT1G32640 // AT5G58330 // AT2G25450 // AT5G47820 // AT5G13980 // AT3G14860 // AT2G37460 // AT1G23740 // AT5G42650 // AT3G13110 // AT4G35020 // AT2G35940 // AT5G63570 // AT3G48730 // AT4G32980 // AT3G10370 // AT1G76990 // AT5G10180 // AT3G22520 // AT3G45140 // AT2G04160 // AT5G35180 // AT1G73500 // AT2G43000 // AT1G69870 // AT5G01220 // AT5G57930 // AT1G12110 // AT2G24…
GO:0009817	P	defense response to fungus, incompatible interaction	7	1562	41	28397	0.012	0.23	// AT3G21630 // AT4G37870 // AT2G39200 // AT5G45890 // AT1G61560 // AT2G23620 // AT3G04720
GO:0042434	P	indole derivative metabolic process	16	1562	148	28397	0.012	0.23	// AT4G31500 // AT4G24670 // AT1G32640 // AT1G78370 // AT5G42650 // AT5G10180 // AT1G70560 // AT1G73500 // AT3G10670 // AT3G14310 // AT4G33050 // AT3G13110 // AT4G28030 // AT3G51660 // AT2G43000 // AT4G36670
GO:0042430	P	indole and derivative metabolic process	16	1562	148	28397	0.012	0.23	// AT4G31500 // AT4G24670 // AT1G32640 // AT1G78370 // AT5G42650 // AT5G10180 // AT1G70560 // AT1G73500 // AT3G10670 // AT3G14310 // AT4G33050 // AT3G13110 // AT4G28030 // AT3G51660 // AT2G43000 // AT4G36670
GO:0014070	P	response to organic cyclic substance	16	1562	148	28397	0.012	0.23	// AT4G18170 // AT2G47000 // AT3G20660 // AT4G28640 // AT3G12110 // AT2G39200 // AT3G06490 // AT1G70710 // AT5G54510 // AT1G10360 // AT5G44000 // AT4G36990 // AT3G04730 // AT3G47780 // AT3G09270 // AT1G62300
GO:0006949	P	syncytium formation	5	1562	22	28397	0.012	0.23	// AT1G14520 // AT2G37640 // AT2G40610 // AT3G55420 // AT4G26260
GO:0009793	P	embryonic development ending in seed dormancy	45	1562	563	28397	0.012	0.23	// AT3G51770 // AT2G41720 // AT5G02250 // AT2G34790 // AT5G22640 // AT1G11430 // AT3G54420 // AT5G43810 // AT3G55610 // AT5G05950 // AT1G79750 // AT5G42390 // AT5G60540 // AT3G20910 // AT2G34650 // AT5G66470 // AT1G43710 // AT4G21190 // AT5G45800 // AT1G56200 // AT1G46480 // AT1G70560 // AT5G57930 // AT3G06430 // AT4G29060 // AT3G15030 // AT4G32980 // AT5G61410 // AT3G44880 // AT1G78580 // AT5G24…
GO:0010583	P	response to cyclopentenone	16	1562	148	28397	0.012	0.23	// AT4G18170 // AT2G47000 // AT3G20660 // AT4G28640 // AT3G12110 // AT2G39200 // AT3G06490 // AT1G70710 // AT5G54510 // AT1G10360 // AT5G44000 // AT4G36990 // AT3G04730 // AT3G47780 // AT3G09270 // AT1G62300
GO:0046246	P	terpene biosynthetic process	8	1562	52	28397	0.012	0.23	// AT3G04870 // AT4G18780 // AT5G67030 // AT1G32550 // AT1G52340 // AT3G14440 // AT1G61680 // AT3G10230
GO:0046467	P	membrane lipid biosynthetic process	16	1562	149	28397	0.013	0.24	// AT1G32900 // AT3G43110 // AT3G20480 // AT1G17710 // AT1G73370 // AT3G56040 // AT4G31860 // AT3G04530 // AT5G13080 // AT1G31830 // AT5G01220 // AT1G67600 // AT2G21620 // AT3G52820 // AT1G22990 // AT5G58350
GO:0015893	P	drug transport	10	1562	75	28397	0.013	0.24	// AT3G08040 // AT5G49130 // AT3G21690 // AT3G53480 // AT1G71140 // AT3G23560 // AT5G52450 // AT1G51340 // AT1G66950 // AT1G15520
GO:0010051	P	xylem and phloem pattern formation	12	1562	99	28397	0.013	0.25	// AT4G24670 // AT5G64340 // AT3G52770 // AT5G57130 // AT4G17220 // AT2G27990 // AT5G43810 // AT4G37750 // AT1G70560 // AT1G04550 // AT4G08150 // AT5G49660
GO:0006546	P	glycine catabolic process	8	1562	53	28397	0.014	0.26	// AT3G52500 // AT4G31500 // AT1G23740 // AT4G32980 // AT5G42650 // AT2G26080 // AT3G45140 // AT3G14310
GO:0042493	P	response to drug	10	1562	76	28397	0.014	0.26	// AT3G08040 // AT5G49130 // AT3G21690 // AT3G53480 // AT1G71140 // AT3G23560 // AT5G52450 // AT1G51340 // AT1G66950 // AT1G15520
GO:0015804	P	neutral amino acid transport	10	1562	77	28397	0.015	0.28	// AT5G55050 // AT3G21690 // AT3G52450 // AT5G19070 // AT3G10370 // AT2G39890 // AT3G54420 // AT5G09220 // AT4G24380 // AT2G39200
GO:0009266	P	response to temperature stimulus	70	1562	962	28397	0.015	0.28	// AT2G38750 // AT2G22540 // AT3G23600 // AT4G24990 // AT4G35090 // AT2G45660 // AT1G80820 // AT4G17615 // AT2G37770 // AT5G54470 // AT3G55990 // AT5G55160 // AT1G53540 // AT1G04410 // AT1G55920 // AT1G23740 // AT5G15450 // AT3G15730 // AT1G74520 // AT4G39090 // AT1G09090 // AT4G27410 // AT5G14740 // AT3G48360 // AT5G58070 // AT4G35790 // AT2G20560 // AT1G64060 // AT4G36990 // AT1G19180 // AT1G06…
GO:0006568	P	tryptophan metabolic process	12	1562	102	28397	0.016	0.29	// AT4G31500 // AT1G32640 // AT1G78370 // AT5G42650 // AT1G73500 // AT3G10670 // AT3G14310 // AT4G33050 // AT3G13110 // AT4G28030 // AT3G51660 // AT4G36670
GO:0048585	P	negative regulation of response to stimulus	30	1562	349	28397	0.016	0.29	// AT2G22540 // AT1G80840 // AT4G26090 // AT2G37710 // AT1G80440 // AT3G59660 // AT4G17615 // AT5G40470 // AT2G43010 // AT3G13950 // AT2G17220 // AT5G42650 // AT1G02170 // AT5G14740 // AT1G19180 // AT1G15520 // AT3G07650 // AT3G57530 // AT4G09570 // AT1G69690 // AT4G33050 // AT3G17700 // AT2G29650 // AT1G66350 // AT1G19020 // AT2G46370 // AT1G64060 // AT2G20570 // AT1G08050 // AT3G18830
GO:0061024	P	membrane organization	43	1562	543	28397	0.016	0.29	// AT3G15030 // AT2G22540 // AT1G80840 // AT1G33970 // AT4G34830 // AT1G24490 // AT1G11430 // AT5G13490 // AT3G55770 // AT3G21630 // AT5G02710 // AT1G77380 // AT2G20570 // AT1G02170 // AT5G02250 // AT3G62910 // AT5G14660 // AT5G53490 // AT1G56200 // AT5G23120 // AT5G08290 // AT4G29060 // AT3G15290 // AT4G32980 // AT1G32080 // AT3G44880 // AT2G30170 // AT4G01800 // AT4G33050 // AT1G10200 // AT1G28…
GO:0006586	P	indolalkylamine metabolic process	12	1562	102	28397	0.016	0.29	// AT4G31500 // AT1G32640 // AT1G78370 // AT5G42650 // AT1G73500 // AT3G10670 // AT3G14310 // AT4G33050 // AT3G13110 // AT4G28030 // AT3G51660 // AT4G36670
GO:0016044	P	cellular membrane organization	43	1562	543	28397	0.016	0.29	// AT3G15030 // AT2G22540 // AT1G80840 // AT1G33970 // AT4G34830 // AT1G24490 // AT1G11430 // AT5G13490 // AT3G55770 // AT3G21630 // AT5G02710 // AT1G77380 // AT2G20570 // AT1G02170 // AT5G02250 // AT3G62910 // AT5G14660 // AT5G53490 // AT1G56200 // AT5G23120 // AT5G08290 // AT4G29060 // AT3G15290 // AT4G32980 // AT1G32080 // AT3G44880 // AT2G30170 // AT4G01800 // AT4G33050 // AT1G10200 // AT1G28…
GO:0055066	P	di-, tri-valent inorganic cation homeostasis	12	1562	102	28397	0.016	0.29	// AT3G51480 // AT3G08040 // AT2G29120 // AT5G57110 // AT4G39080 // AT4G37650 // AT1G53210 // AT4G30110 // AT3G09390 // AT3G56240 // AT1G70610 // AT4G33630
GO:0008356	P	asymmetric cell division	5	1562	24	28397	0.016	0.29	// AT1G46264 // AT3G54220 // AT5G22640 // AT4G37650 // AT2G26330
GO:0009071	P	serine family amino acid catabolic process	8	1562	55	28397	0.016	0.3	// AT3G52500 // AT4G31500 // AT1G23740 // AT4G32980 // AT5G42650 // AT2G26080 // AT3G45140 // AT3G14310
GO:0051640	P	organelle localization	16	1562	154	28397	0.016	0.3	// AT2G20570 // AT1G62780 // AT4G34830 // AT1G24490 // AT4G31850 // AT5G02250 // AT5G16490 // AT3G09210 // AT3G10670 // AT4G29060 // AT3G62910 // AT5G23120 // AT2G26570 // AT5G16850 // AT2G20890 // AT5G51110
GO:0030258	P	lipid modification	21	1562	222	28397	0.017	0.3	// AT2G42790 // AT3G20660 // AT2G01900 // AT4G16760 // AT1G71710 // AT3G09270 // AT3G06860 // AT4G16210 // AT3G45140 // AT2G03890 // AT5G04040 // AT1G56200 // AT3G63240 // AT1G06550 // AT1G75660 // AT3G22400 // AT4G18010 // AT1G72520 // AT5G54080 // AT3G51730 // AT5G46180
GO:0006066	P	alcohol metabolic process	81	1562	1143	28397	0.017	0.3	// AT4G31500 // AT1G66980 // AT1G14520 // AT3G23600 // AT1G07110 // AT4G37870 // AT3G12110 // AT2G36460 // AT2G33180 // AT1G52570 // AT1G07440 // AT5G13490 // AT5G42650 // AT5G13980 // AT2G45400 // AT5G53490 // AT5G55160 // AT1G79750 // AT1G29990 // AT1G14190 // AT1G43710 // AT2G47180 // AT1G23740 // AT5G17770 // AT3G62830 // AT1G77090 // AT4G31850 // AT4G34830 // AT5G66470 // AT4G34350 // AT1G78…
GO:0052546	P	cell wall pectin metabolic process	6	1562	34	28397	0.017	0.3	// AT5G43060 // AT3G62270 // AT1G12110 // AT5G33290 // AT5G41040 // AT5G17420
GO:0045010	P	actin nucleation	12	1562	103	28397	0.017	0.31	// AT5G64340 // AT3G25500 // AT1G09000 // AT5G54650 // AT5G16490 // AT1G62990 // AT2G46225 // AT5G12330 // AT5G51600 // AT1G71930 // AT2G34790 // AT2G26650
GO:0048869	P	cellular developmental process	100	1562	1453	28397	0.017	0.31	// AT4G01800 // AT3G07880 // AT3G27960 // AT5G06650 // AT4G33050 // AT5G43810 // AT2G13620 // AT3G13540 // AT1G75820 // AT3G15730 // AT3G01140 // AT2G35940 // AT5G08290 // AT5G64340 // AT1G74030 // AT1G31050 // AT5G60660 // AT3G44880 // AT1G69690 // AT1G62990 // AT5G17330 // AT1G47480 // AT4G18390 // AT4G27290 // AT2G28605 // AT5G67400 // AT2G26250 // AT4G30160 // AT3G51550 // AT2G22540 // AT2G34…
GO:0009790	P	embryonic development	49	1562	638	28397	0.017	0.31	// AT3G51770 // AT2G41720 // AT5G02250 // AT2G34790 // AT5G22640 // AT1G11430 // AT3G54420 // AT5G43810 // AT3G55610 // AT1G04550 // AT5G05950 // AT1G79750 // AT5G42390 // AT5G60540 // AT3G20910 // AT2G34650 // AT5G66470 // AT1G43710 // AT4G21190 // AT5G45800 // AT1G56200 // AT1G46480 // AT2G01830 // AT1G70560 // AT5G57930 // AT3G06430 // AT4G29060 // AT3G15030 // AT4G32980 // AT5G61410 // AT4G20…
GO:0000165	P	MAPKKK cascade	20	1562	209	28397	0.017	0.31	// AT3G13950 // AT2G22540 // AT1G19180 // AT1G80840 // AT4G26090 // AT1G31130 // AT5G42650 // AT2G37710 // AT1G15520 // AT4G33050 // AT5G14740 // AT2G29650 // AT1G64060 // AT4G17615 // AT3G17700 // AT3G57530 // AT1G69690 // AT1G08050 // AT2G43010 // AT2G20570
GO:0019216	P	regulation of lipid metabolic process	7	1562	45	28397	0.018	0.32	// AT1G23740 // AT4G32980 // AT5G42650 // AT4G18780 // AT2G45400 // AT3G45140 // AT1G52340
GO:0055065	P	metal ion homeostasis	8	1562	56	28397	0.018	0.32	// AT2G29120 // AT5G02600 // AT5G24270 // AT1G53210 // AT3G53720 // AT3G51480 // AT3G05030 // AT1G01140
GO:0010224	P	response to UV-B	12	1562	104	28397	0.018	0.32	// AT2G24540 // AT3G43110 // AT1G73650 // AT4G36220 // AT3G24190 // AT5G18100 // AT3G55120 // AT5G58760 // AT2G46370 // AT5G13930 // AT5G07990 // AT2G37040
GO:0034284	P	response to monosaccharide stimulus	17	1562	170	28397	0.019	0.33	// AT5G20700 // AT4G15920 // AT4G35770 // AT4G19840 // AT1G75500 // AT1G08630 // AT5G54080 // AT3G61060 // AT2G01830 // AT1G60010 // AT1G52340 // AT1G29660 // AT4G24400 // AT4G28030 // AT5G09220 // AT5G28770 // AT3G54110
GO:0009746	P	response to hexose stimulus	17	1562	170	28397	0.019	0.33	// AT5G20700 // AT4G15920 // AT4G35770 // AT4G19840 // AT1G75500 // AT1G08630 // AT5G54080 // AT3G61060 // AT2G01830 // AT1G60010 // AT1G52340 // AT1G29660 // AT4G24400 // AT4G28030 // AT5G09220 // AT5G28770 // AT3G54110
GO:0009750	P	response to fructose stimulus	15	1562	144	28397	0.019	0.34	// AT5G20700 // AT4G15920 // AT4G35770 // AT4G19840 // AT1G75500 // AT1G08630 // AT3G54110 // AT2G01830 // AT1G60010 // AT1G52340 // AT1G29660 // AT3G61060 // AT4G28030 // AT5G09220 // AT5G54080
GO:0046351	P	disaccharide biosynthetic process	7	1562	46	28397	0.02	0.35	// AT5G51460 // AT1G73370 // AT4G17090 // AT1G78580 // AT5G65140 // AT5G40390 // AT2G43000
GO:0009943	P	adaxial/abaxial axis specification	10	1562	81	28397	0.02	0.35	// AT3G52770 // AT5G57130 // AT2G26330 // AT1G54200 // AT2G27990 // AT1G32190 // AT5G43810 // AT4G37750 // AT2G41370 // AT4G08150
GO:0016109	P	tetraterpenoid biosynthetic process	12	1562	106	28397	0.02	0.36	// AT3G45140 // AT3G04870 // AT1G23740 // AT4G32980 // AT3G62910 // AT5G67030 // AT2G48120 // AT5G53490 // AT5G01220 // AT5G23120 // AT3G10230 // AT4G29060
GO:0016117	P	carotenoid biosynthetic process	12	1562	106	28397	0.02	0.36	// AT3G45140 // AT3G04870 // AT1G23740 // AT4G32980 // AT3G62910 // AT5G67030 // AT2G48120 // AT5G53490 // AT5G01220 // AT5G23120 // AT3G10230 // AT4G29060
GO:0009250	P	glucan biosynthetic process	27	1562	313	28397	0.02	0.36	// AT1G66980 // AT1G11720 // AT5G44030 // AT5G58330 // AT3G09050 // AT3G01510 // AT3G18500 // AT4G39210 // AT1G78370 // AT4G31850 // AT5G57930 // AT1G07440 // AT2G32540 // AT1G32900 // AT3G09650 // AT1G27680 // AT3G45140 // AT4G24000 // AT5G11490 // AT1G62780 // AT1G06460 // AT4G18780 // AT3G51550 // AT1G55850 // AT1G76140 // AT1G77090 // AT5G17420
GO:0009648	P	photoperiodism	17	1562	172	28397	0.021	0.36	// AT2G40080 // AT3G09600 // AT5G03770 // AT4G35090 // AT5G06850 // AT3G51630 // AT4G35900 // AT5G61380 // AT2G33990 // AT1G56200 // AT3G55770 // AT1G28520 // AT2G35820 // AT5G24470 // AT5G22875 // AT3G07650 // AT1G65480
GO:0006520	P	cellular amino acid metabolic process	64	1562	882	28397	0.02	0.36	// AT4G31500 // AT5G02790 // AT3G20660 // AT3G51770 // AT1G32640 // AT5G22800 // AT1G11430 // AT3G07420 // AT2G33180 // AT1G74040 // AT5G47820 // AT5G13980 // AT1G77330 // AT3G14860 // AT2G37040 // AT5G38200 // AT1G55920 // AT4G24380 // AT3G17760 // AT1G23740 // AT5G42650 // AT1G78370 // AT3G27740 // AT1G08630 // AT1G77670 // AT2G26080 // AT1G43710 // AT3G13110 // AT4G35020 // AT2G35940 // AT5G63…
GO:0051641	P	cellular localization	109	1562	1613	28397	0.02	0.36	// AT4G31500 // AT1G80840 // AT4G26090 // AT5G63710 // AT1G11430 // AT4G33050 // AT4G16390 // AT3G56240 // AT2G30060 // AT1G77380 // AT1G75660 // AT5G48930 // AT1G02170 // AT5G12370 // AT5G09220 // AT1G56200 // AT5G04080 // AT2G35940 // AT1G19180 // AT5G54080 // AT5G20700 // AT1G69690 // AT4G01800 // AT5G11490 // AT5G13180 // AT1G08820 // AT1G76140 // AT1G61660 // AT1G64060 // AT4G30160 // AT3G51…
GO:0009312	P	oligosaccharide biosynthetic process	8	1562	58	28397	0.021	0.37	// AT5G51460 // AT1G66350 // AT1G73370 // AT4G17090 // AT1G78580 // AT5G65140 // AT5G40390 // AT2G43000
GO:0009734	P	auxin mediated signaling pathway	9	1562	70	28397	0.022	0.37	// AT2G47000 // AT2G34650 // AT3G48360 // AT1G31880 // AT3G28345 // AT5G54510 // AT1G56010 // AT2G43010 // AT1G32450
GO:0048767	P	root hair elongation	18	1562	188	28397	0.023	0.39	// AT1G75840 // AT1G70370 // AT3G25500 // AT2G03720 // AT1G51590 // AT5G64340 // AT1G75500 // AT3G13750 // AT2G47000 // AT3G15730 // AT4G20270 // AT1G31130 // AT3G51550 // AT5G17330 // AT2G34650 // AT5G60660 // AT2G26650 // AT4G30160
GO:0009736	P	cytokinin mediated signaling pathway	10	1562	83	28397	0.023	0.4	// AT4G18020 // AT2G25810 // AT2G01830 // AT2G22670 // AT1G80440 // AT5G03760 // AT3G21510 // AT1G69580 // AT1G31880 // AT1G67710
GO:0071470	P	cellular response to osmotic stress	5	1562	27	28397	0.024	0.41	// AT5G18100 // AT2G47900 // AT1G64060 // AT1G53210 // AT2G01830
GO:0009084	P	glutamine family amino acid biosynthetic process	5	1562	27	28397	0.024	0.41	// AT2G39800 // AT1G52340 // AT3G55610 // AT2G43000 // AT5G46180
GO:0016131	P	brassinosteroid metabolic process	13	1562	122	28397	0.024	0.42	// AT4G36380 // AT4G12080 // AT2G26710 // AT1G22440 // AT2G45400 // AT4G14380 // AT1G77330 // AT2G29660 // AT5G56040 // AT5G24910 // AT1G09540 // AT3G50660 // AT2G22680
GO:0071368	P	cellular response to cytokinin stimulus	10	1562	84	28397	0.025	0.42	// AT4G18020 // AT2G25810 // AT2G01830 // AT2G22670 // AT1G80440 // AT5G03760 // AT3G21510 // AT1G69580 // AT1G31880 // AT1G67710
GO:0042793	P	transcription from plastid promoter	9	1562	72	28397	0.025	0.42	// AT4G34830 // AT3G62910 // AT5G51110 // AT5G66470 // AT3G09210 // AT3G10670 // AT2G20570 // AT5G23120 // AT2G20890
GO:0030029	P	actin filament-based process	23	1562	261	28397	0.025	0.42	// AT3G05470 // AT3G12110 // AT2G34790 // AT1G62990 // AT1G71930 // AT5G51600 // AT3G55770 // AT2G26650 // AT1G75840 // AT3G52600 // AT3G07880 // AT5G12370 // AT5G12330 // AT4G35020 // AT5G64340 // AT5G54650 // AT5G16490 // AT1G68090 // AT2G46225 // AT1G10200 // AT3G25500 // AT1G09000 // AT4G30160
GO:0042744	P	hydrogen peroxide catabolic process	9	1562	72	28397	0.025	0.42	// AT5G02790 // AT4G35090 // AT1G53210 // AT4G33950 // AT2G47070 // AT1G48910 // AT5G23120 // AT3G13750 // AT4G29060
GO:0019751	P	polyol metabolic process	14	1562	136	28397	0.025	0.43	// AT3G12320 // AT1G66980 // AT1G14520 // AT1G32900 // AT3G10370 // AT5G67030 // AT2G24540 // AT4G08170 // AT4G26260 // AT3G63240 // AT1G71710 // AT1G23740 // AT4G18010 // AT5G40390
GO:0016128	P	phytosteroid metabolic process	13	1562	123	28397	0.026	0.43	// AT4G36380 // AT4G12080 // AT2G26710 // AT1G22440 // AT2G45400 // AT4G14380 // AT1G77330 // AT2G29660 // AT5G56040 // AT5G24910 // AT1G09540 // AT3G50660 // AT2G22680
GO:0042542	P	response to hydrogen peroxide	23	1562	263	28397	0.027	0.45	// AT5G02790 // AT3G13750 // AT1G53210 // AT5G54660 // AT4G35090 // AT1G53540 // AT2G47900 // AT4G33950 // AT2G36840 // AT3G48360 // AT2G20560 // AT5G23120 // AT5G37670 // AT4G29060 // AT5G04890 // AT1G73260 // AT2G47070 // AT1G74310 // AT1G71000 // AT2G47180 // AT2G27140 // AT1G48910 // AT1G70520
GO:0034599	P	cellular response to oxidative stress	11	1562	98	28397	0.027	0.45	// AT5G02790 // AT1G32640 // AT3G13750 // AT5G18100 // AT1G53210 // AT4G33950 // AT2G47070 // AT1G48910 // AT5G23120 // AT4G35090 // AT4G29060
GO:0006020	P	inositol metabolic process	11	1562	98	28397	0.027	0.45	// AT3G12320 // AT2G24540 // AT1G14520 // AT1G32900 // AT5G67030 // AT4G08170 // AT4G26260 // AT3G63240 // AT1G71710 // AT1G23740 // AT4G18010
GO:0010304	P	PSII associated light-harvesting complex II catabolic process	5	1562	28	28397	0.027	0.45	// AT5G23120 // AT5G58870 // AT3G11750 // AT4G13250 // AT1G10360
GO:0016108	P	tetraterpenoid metabolic process	12	1562	111	28397	0.027	0.45	// AT3G45140 // AT3G04870 // AT1G23740 // AT4G32980 // AT3G62910 // AT5G67030 // AT2G48120 // AT5G53490 // AT5G01220 // AT5G23120 // AT3G10230 // AT4G29060
GO:0016116	P	carotenoid metabolic process	12	1562	111	28397	0.027	0.45	// AT3G45140 // AT3G04870 // AT1G23740 // AT4G32980 // AT3G62910 // AT5G67030 // AT2G48120 // AT5G53490 // AT5G01220 // AT5G23120 // AT3G10230 // AT4G29060
GO:0023060	P	signal transmission	117	1562	1767	28397	0.027	0.46	// AT5G65210 // AT1G06620 // AT1G80840 // AT4G26090 // AT4G16760 // AT5G07010 // AT1G73500 // AT1G56010 // AT5G43810 // AT2G43010 // AT2G17220 // AT4G18020 // AT1G02170 // AT5G58380 // AT3G15730 // AT2G25810 // AT2G35940 // AT1G19180 // AT2G47000 // AT1G72450 // AT4G09570 // AT3G06490 // AT5G36930 // AT1G78580 // AT1G69690 // AT4G02020 // AT3G28345 // AT4G18010 // AT5G67030 // AT2G44840 // AT1G64…
GO:0034613	P	cellular protein localization	74	1562	1059	28397	0.028	0.46	// AT1G15420 // AT2G22540 // AT1G80840 // AT2G02040 // AT4G26090 // AT5G63710 // AT1G24490 // AT4G33430 // AT1G11430 // AT2G37710 // AT3G02470 // AT2G45660 // AT4G16390 // AT2G44840 // AT4G19840 // AT4G17615 // AT3G55770 // AT3G56240 // AT3G21630 // AT2G30060 // AT5G09220 // AT1G77380 // AT3G13950 // AT1G75660 // AT2G20570 // AT5G48930 // AT1G02170 // AT1G32640 // AT5G66470 // AT3G53720 // AT5G14…
GO:0000160	P	two-component signal transduction system (phosphorelay)	16	1562	165	28397	0.028	0.46	// AT3G23230 // AT1G80840 // AT4G18020 // AT3G23240 // AT2G47000 // AT1G73500 // AT5G61380 // AT2G44840 // AT1G64060 // AT2G02710 // AT2G01830 // AT4G17500 // AT2G35940 // AT5G24470 // AT1G72520 // AT3G21510
GO:0048573	P	photoperiodism, flowering	16	1562	165	28397	0.028	0.46	// AT2G40080 // AT3G09600 // AT5G03770 // AT5G06850 // AT3G51630 // AT4G35900 // AT5G61380 // AT2G33990 // AT1G56200 // AT3G55770 // AT1G28520 // AT2G35820 // AT5G24470 // AT5G22875 // AT3G07650 // AT1G65480
GO:0023046	P	signaling process	117	1562	1768	28397	0.028	0.46	// AT5G65210 // AT1G06620 // AT1G80840 // AT4G26090 // AT4G16760 // AT5G07010 // AT1G73500 // AT1G56010 // AT5G43810 // AT2G43010 // AT2G17220 // AT4G18020 // AT1G02170 // AT5G58380 // AT3G15730 // AT2G25810 // AT2G35940 // AT1G19180 // AT2G47000 // AT1G72450 // AT4G09570 // AT3G06490 // AT5G36930 // AT1G78580 // AT1G69690 // AT4G02020 // AT3G28345 // AT4G18010 // AT5G67030 // AT2G44840 // AT1G64…
GO:0009723	P	response to ethylene stimulus	29	1562	353	28397	0.028	0.47	// AT3G23230 // AT3G09600 // AT1G80840 // AT5G45890 // AT3G08040 // AT1G73500 // AT2G44840 // AT4G17615 // AT4G17500 // AT4G27410 // AT3G23240 // AT1G70560 // AT2G35940 // AT1G19180 // AT1G15520 // AT2G47000 // AT3G57530 // AT3G06490 // AT2G27690 // AT3G46590 // AT5G13080 // AT4G18010 // AT2G43000 // AT4G24670 // AT1G66350 // AT1G64060 // AT5G20730 // AT3G04720 // AT1G72520
GO:0010193	P	response to ozone	6	1562	39	28397	0.028	0.47	// AT5G18100 // AT2G46370 // AT3G51550 // AT1G70520 // AT1G15520 // AT1G72520
GO:0007165	P	signal transduction	111	1562	1670	28397	0.029	0.47	// AT5G65210 // AT1G06620 // AT1G80840 // AT4G26090 // AT4G16760 // AT5G07010 // AT1G73500 // AT1G56010 // AT2G43010 // AT2G17220 // AT4G18020 // AT1G02170 // AT5G14740 // AT3G15730 // AT2G25810 // AT2G35940 // AT1G19180 // AT2G47000 // AT1G72450 // AT4G09570 // AT3G06490 // AT5G36930 // AT1G78580 // AT1G69690 // AT3G28345 // AT4G18010 // AT5G67030 // AT2G44840 // AT1G64060 // AT2G02710 // AT3G07…
GO:0015824	P	proline transport	9	1562	74	28397	0.029	0.47	// AT5G55050 // AT3G21690 // AT3G52450 // AT5G19070 // AT3G10370 // AT2G39890 // AT3G54420 // AT4G24380 // AT2G39200
GO:0022414	P	reproductive process	144	1562	2224	28397	0.029	0.47	// AT3G05470 // AT2G46660 // AT1G11430 // AT3G27960 // AT5G66470 // AT4G35900 // AT2G45660 // AT5G43810 // AT2G13620 // AT3G55610 // AT1G28520 // AT1G72520 // AT2G41720 // AT3G13540 // AT4G02590 // AT4G21190 // AT5G45800 // AT1G56200 // AT3G01140 // AT1G19180 // AT5G22875 // AT3G06430 // AT5G64340 // AT5G61410 // AT5G54650 // AT3G44880 // AT1G75520 // AT4G29080 // AT2G01290 // AT1G78580 // AT1G69…
GO:0009696	P	salicylic acid metabolic process	20	1562	222	28397	0.029	0.47	// AT3G13950 // AT2G29650 // AT1G80840 // AT4G26090 // AT5G42650 // AT1G02170 // AT2G37710 // AT2G37040 // AT2G23620 // AT5G14740 // AT2G17220 // AT1G64060 // AT1G15520 // AT3G17700 // AT4G33050 // AT3G59660 // AT3G21630 // AT1G08050 // AT4G09570 // AT3G14470
GO:0006544	P	glycine metabolic process	8	1562	62	28397	0.029	0.47	// AT3G52500 // AT4G31500 // AT1G23740 // AT4G32980 // AT5G42650 // AT2G26080 // AT3G45140 // AT3G14310
GO:0009955	P	adaxial/abaxial pattern formation	10	1562	87	28397	0.03	0.48	// AT3G52770 // AT5G57130 // AT2G26330 // AT1G54200 // AT2G27990 // AT1G32190 // AT5G43810 // AT4G37750 // AT2G41370 // AT4G08150
GO:0048519	P	negative regulation of biological process	85	1562	1243	28397	0.03	0.48	// AT2G45660 // AT2G17220 // AT2G22540 // AT1G80840 // AT4G26090 // AT1G32640 // AT4G33430 // AT2G25880 // AT2G37710 // AT4G37650 // AT5G13490 // AT4G33050 // AT5G43810 // AT2G44840 // AT3G59660 // AT4G17615 // AT1G04550 // AT4G36990 // AT5G40470 // AT1G77380 // AT5G24470 // AT3G13950 // AT4G34590 // AT4G28840 // AT1G75660 // AT5G12235 // AT5G42650 // AT1G02170 // AT3G04530 // AT2G43010 // AT1G19…
GO:0046283	P	anthocyanin metabolic process	10	1562	87	28397	0.03	0.48	// AT2G26330 // AT5G06510 // AT2G44745 // AT3G53960 // AT3G55120 // AT2G01830 // AT5G13930 // AT3G21510 // AT5G07990 // AT2G43000
GO:0007243	P	protein kinase cascade	20	1562	223	28397	0.03	0.48	// AT3G13950 // AT2G22540 // AT1G19180 // AT1G80840 // AT4G26090 // AT1G31130 // AT5G42650 // AT2G37710 // AT1G15520 // AT4G33050 // AT5G14740 // AT2G29650 // AT1G64060 // AT4G17615 // AT3G17700 // AT3G57530 // AT1G69690 // AT1G08050 // AT2G43010 // AT2G20570
GO:0009738	P	abscisic acid mediated signaling pathway	22	1562	252	28397	0.03	0.48	// AT2G47000 // AT1G80840 // AT1G32640 // AT2G44840 // AT2G32460 // AT4G17615 // AT4G17500 // AT4G33950 // AT3G15730 // AT4G27410 // AT3G48360 // AT4G35790 // AT1G19180 // AT1G15520 // AT3G57530 // AT4G09570 // AT3G06490 // AT2G27690 // AT4G18010 // AT1G64060 // AT2G46680 // AT1G08050
GO:0070838	P	divalent metal ion transport	18	1562	195	28397	0.03	0.49	// AT5G20700 // AT3G45140 // AT2G46690 // AT5G09220 // AT5G10180 // AT1G74730 // AT5G57110 // AT4G39080 // AT1G70890 // AT3G61460 // AT1G79380 // AT5G03760 // AT1G32080 // AT3G56240 // AT5G53490 // AT3G16240 // AT4G16490 // AT3G51730
GO:0006733	P	oxidoreduction coenzyme metabolic process	23	1562	267	28397	0.031	0.49	// AT4G31500 // AT2G36460 // AT2G33180 // AT1G32550 // AT1G23740 // AT5G42650 // AT4G31850 // AT2G21940 // AT5G23120 // AT3G48730 // AT1G07440 // AT1G10360 // AT4G32980 // AT3G45140 // AT2G01290 // AT1G21640 // AT5G24400 // AT1G62780 // AT5G51110 // AT5G40760 // AT1G77090 // AT4G01100 // AT1G05385
GO:0070301	P	cellular response to hydrogen peroxide	9	1562	75	28397	0.031	0.49	// AT5G02790 // AT4G35090 // AT1G53210 // AT4G33950 // AT2G47070 // AT1G48910 // AT5G23120 // AT3G13750 // AT4G29060
GO:0071215	P	cellular response to abscisic acid stimulus	23	1562	267	28397	0.031	0.49	// AT2G47000 // AT1G80840 // AT1G32640 // AT2G44840 // AT2G32460 // AT4G17615 // AT4G17500 // AT4G33950 // AT3G15730 // AT4G27410 // AT3G48360 // AT4G35790 // AT1G19180 // AT5G28770 // AT1G15520 // AT3G57530 // AT4G09570 // AT3G06490 // AT2G27690 // AT4G18010 // AT1G64060 // AT2G46680 // AT1G08050
GO:0009718	P	anthocyanin biosynthetic process	8	1562	63	28397	0.031	0.49	// AT2G26330 // AT5G06510 // AT2G44745 // AT3G53960 // AT3G55120 // AT5G13930 // AT5G07990 // AT2G43000
GO:0034614	P	cellular response to reactive oxygen species	10	1562	88	28397	0.032	0.5	// AT5G02790 // AT3G13750 // AT5G18100 // AT1G53210 // AT4G33950 // AT2G47070 // AT1G48910 // AT5G23120 // AT4G35090 // AT4G29060
GO:0051188	P	cofactor biosynthetic process	31	1562	388	28397	0.033	0.51	// AT4G31500 // AT1G48320 // AT1G11430 // AT1G18870 // AT2G31955 // AT5G53490 // AT1G23740 // AT5G42650 // AT3G62910 // AT5G66470 // AT2G21940 // AT5G01220 // AT5G23120 // AT5G63570 // AT3G48730 // AT3G15030 // AT4G32980 // AT3G44880 // AT3G45140 // AT1G21640 // AT3G61530 // AT5G51110 // AT2G33180 // AT1G09430 // AT4G24380 // AT1G21270 // AT5G57930 // AT3G10670 // AT2G20570 // AT1G30520 // AT5G22…
GO:0019725	P	cellular homeostasis	27	1562	328	28397	0.033	0.52	// AT3G08040 // AT3G51480 // AT4G35090 // AT1G32080 // AT5G54290 // AT3G09390 // AT3G56240 // AT3G53720 // AT2G43010 // AT5G39950 // AT1G74730 // AT5G09220 // AT1G70890 // AT5G53490 // AT3G16240 // AT2G38270 // AT5G10180 // AT5G47560 // AT3G45140 // AT3G61460 // AT5G57110 // AT2G29120 // AT5G24270 // AT1G08570 // AT4G39080 // AT1G21270 // AT5G06470
GO:0046854	P	phosphoinositide phosphorylation	5	1562	30	28397	0.034	0.53	// AT1G71710 // AT2G03890 // AT2G01900 // AT4G18010 // AT3G63240
GO:0002237	P	response to molecule of bacterial origin	11	1562	102	28397	0.034	0.53	// AT4G33050 // AT3G13950 // AT1G80840 // AT5G07280 // AT5G56040 // AT1G72180 // AT5G49660 // AT3G09010 // AT3G22060 // AT3G21630 // AT1G17230
GO:0046834	P	lipid phosphorylation	5	1562	30	28397	0.034	0.53	// AT1G71710 // AT2G03890 // AT2G01900 // AT4G18010 // AT3G63240
GO:0003002	P	regionalization	21	1562	241	28397	0.034	0.53	// AT3G52770 // AT1G80180 // AT4G37750 // AT5G57130 // AT2G41370 // AT5G64340 // AT2G27990 // AT3G54220 // AT1G04550 // AT4G37650 // AT4G24670 // AT5G43810 // AT1G54200 // AT1G70560 // AT1G69560 // AT4G08150 // AT3G01140 // AT1G32190 // AT2G26330 // AT5G49660 // AT4G17220
GO:0043648	P	dicarboxylic acid metabolic process	14	1562	143	28397	0.035	0.55	// AT4G31500 // AT3G17760 // AT2G33180 // AT1G11430 // AT5G51110 // AT1G77670 // AT5G58330 // AT5G10870 // AT5G57930 // AT3G10670 // AT1G79750 // AT5G63570 // AT3G48730 // AT1G04410
GO:0016226	P	iron-sulfur cluster assembly	11	1562	103	28397	0.036	0.56	// AT4G32980 // AT2G33180 // AT1G11430 // AT5G51110 // AT5G66470 // AT3G44880 // AT1G21270 // AT3G10670 // AT3G15030 // AT5G57930 // AT5G22640
GO:0031163	P	metallo-sulfur cluster assembly	11	1562	103	28397	0.036	0.56	// AT4G32980 // AT2G33180 // AT1G11430 // AT5G51110 // AT5G66470 // AT3G44880 // AT1G21270 // AT3G10670 // AT3G15030 // AT5G57930 // AT5G22640
GO:0019827	P	stem cell maintenance	8	1562	65	28397	0.036	0.56	// AT4G24670 // AT2G22540 // AT4G37750 // AT2G27990 // AT5G12235 // AT5G43810 // AT1G70560 // AT2G45660
GO:0051649	P	establishment of localization in cell	103	1562	1554	28397	0.036	0.56	// AT1G80840 // AT4G26090 // AT5G63710 // AT1G11430 // AT4G33050 // AT4G16390 // AT3G56240 // AT2G30060 // AT1G77380 // AT1G75660 // AT5G48930 // AT1G02170 // AT5G12370 // AT5G09220 // AT1G56200 // AT5G04080 // AT2G35940 // AT1G19180 // AT5G54080 // AT5G20700 // AT1G69690 // AT4G01800 // AT5G11490 // AT5G13180 // AT1G08820 // AT1G76140 // AT1G61660 // AT1G64060 // AT4G30160 // AT3G51550 // AT2G22…
GO:0070727	P	cellular macromolecule localization	75	1562	1093	28397	0.037	0.57	// AT4G31500 // AT1G15420 // AT2G22540 // AT1G80840 // AT2G02040 // AT4G26090 // AT5G63710 // AT1G24490 // AT4G33430 // AT1G11430 // AT2G37710 // AT3G02470 // AT2G45660 // AT4G16390 // AT2G44840 // AT4G19840 // AT4G17615 // AT3G55770 // AT3G56240 // AT3G21630 // AT2G30060 // AT5G09220 // AT1G77380 // AT3G13950 // AT1G75660 // AT2G20570 // AT5G48930 // AT1G02170 // AT1G32640 // AT5G66470 // AT3G53…
GO:0016132	P	brassinosteroid biosynthetic process	12	1562	117	28397	0.037	0.57	// AT4G36380 // AT4G12080 // AT1G22440 // AT2G45400 // AT4G14380 // AT1G77330 // AT2G29660 // AT5G56040 // AT5G24910 // AT1G09540 // AT3G50660 // AT2G22680
GO:0009408	P	response to heat	25	1562	303	28397	0.038	0.58	// AT2G38750 // AT4G24990 // AT5G54660 // AT1G53540 // AT1G09090 // AT5G15450 // AT5G58070 // AT2G20560 // AT4G36990 // AT1G06460 // AT5G37670 // AT1G07400 // AT2G38760 // AT1G68090 // AT5G04890 // AT1G70520 // AT1G52340 // AT1G74310 // AT1G71000 // AT1G46264 // AT5G67030 // AT2G47180 // AT2G27140 // AT5G03720 // AT5G55160
GO:0042214	P	terpene metabolic process	8	1562	66	28397	0.039	0.59	// AT3G04870 // AT4G18780 // AT5G67030 // AT1G32550 // AT1G52340 // AT3G14440 // AT1G61680 // AT3G10230
GO:0048864	P	stem cell development	8	1562	66	28397	0.039	0.59	// AT4G24670 // AT2G22540 // AT4G37750 // AT2G27990 // AT5G12235 // AT5G43810 // AT1G70560 // AT2G45660
GO:0040007	P	growth	66	1562	949	28397	0.039	0.59	// AT2G47000 // AT3G52770 // AT3G07880 // AT3G13750 // AT3G27960 // AT4G33430 // AT2G13620 // AT5G51810 // AT1G72520 // AT2G26650 // AT1G67710 // AT1G75840 // AT4G36380 // AT1G51590 // AT5G35390 // AT2G34650 // AT4G31850 // AT3G11560 // AT4G33950 // AT3G15730 // AT2G30490 // AT1G31130 // AT4G35020 // AT1G55180 // AT2G25880 // AT1G06750 // AT5G08290 // AT1G70370 // AT2G37640 // AT5G57130 // AT5G64…
GO:0010310	P	regulation of hydrogen peroxide metabolic process	17	1562	187	28397	0.039	0.59	// AT3G13950 // AT2G22540 // AT2G29650 // AT1G80840 // AT1G43800 // AT4G26090 // AT5G14740 // AT5G42650 // AT2G37710 // AT2G43010 // AT4G36550 // AT1G69690 // AT2G20570 // AT5G40010 // AT4G33050 // AT3G17700 // AT1G15520
GO:0009838	P	abscission	7	1562	54	28397	0.039	0.59	// AT3G08860 // AT4G32980 // AT2G41850 // AT5G64667 // AT1G48000 // AT2G41370 // AT1G17020
GO:0044271	P	cellular nitrogen compound biosynthetic process	57	1562	804	28397	0.039	0.59	// AT4G31500 // AT5G02790 // AT2G33180 // AT1G11430 // AT1G74040 // AT5G47820 // AT5G13980 // AT2G31955 // AT3G14860 // AT1G35190 // AT4G32980 // AT4G24380 // AT1G23740 // AT2G20570 // AT1G78370 // AT3G27740 // AT3G62910 // AT5G53490 // AT3G13110 // AT4G35020 // AT5G23120 // AT1G70560 // AT2G35940 // AT5G63570 // AT3G48730 // AT4G36670 // AT3G55610 // AT2G39800 // AT5G11160 // AT2G19070 // AT1G76…
GO:0016129	P	phytosteroid biosynthetic process	12	1562	118	28397	0.039	0.59	// AT4G36380 // AT4G12080 // AT1G22440 // AT2G45400 // AT4G14380 // AT1G77330 // AT2G29660 // AT5G56040 // AT5G24910 // AT1G09540 // AT3G50660 // AT2G22680
GO:0009887	P	organ morphogenesis	46	1562	629	28397	0.04	0.6	// AT3G05470 // AT2G22540 // AT3G52770 // AT2G34790 // AT1G62990 // AT5G06650 // AT2G48120 // AT3G13540 // AT5G43810 // AT4G36870 // AT2G26650 // AT4G36380 // AT1G75660 // AT5G38760 // AT5G12330 // AT5G06250 // AT1G69560 // AT3G01140 // AT4G30130 // AT5G63570 // AT3G48730 // AT3G15030 // AT5G64340 // AT5G57130 // AT4G32980 // AT1G74030 // AT5G07280 // AT5G16490 // AT3G44880 // AT3G50660 // AT2G46…
GO:0009944	P	polarity specification of adaxial/abaxial axis	9	1562	79	28397	0.04	0.6	// AT4G37750 // AT5G57130 // AT2G26330 // AT2G27990 // AT1G32190 // AT5G43810 // AT1G54200 // AT2G41370 // AT4G08150
GO:0009798	P	axis specification	10	1562	92	28397	0.04	0.6	// AT3G52770 // AT5G57130 // AT2G26330 // AT1G54200 // AT2G27990 // AT1G32190 // AT5G43810 // AT4G37750 // AT2G41370 // AT4G08150
GO:0080010	P	regulation of oxygen and reactive oxygen species metabolic process	17	1562	188	28397	0.04	0.61	// AT3G13950 // AT2G22540 // AT2G29650 // AT1G80840 // AT1G43800 // AT4G26090 // AT5G14740 // AT5G42650 // AT2G37710 // AT2G43010 // AT4G36550 // AT1G69690 // AT2G20570 // AT5G40010 // AT4G33050 // AT3G17700 // AT1G15520
GO:0010374	P	stomatal complex development	19	1562	217	28397	0.041	0.61	// AT4G18810 // AT4G03270 // AT4G32980 // AT1G01080 // AT2G25880 // AT5G07280 // AT2G44740 // AT5G56040 // AT3G18890 // AT1G32550 // AT4G34830 // AT3G63440 // AT1G72180 // AT4G35440 // AT5G49660 // AT1G17230 // AT3G04760 // AT2G02820 // AT2G26330
GO:0000003	P	reproduction	145	1562	2272	28397	0.041	0.61	// AT3G05470 // AT2G46660 // AT1G11430 // AT3G27960 // AT5G66470 // AT4G35900 // AT2G45660 // AT5G43810 // AT2G13620 // AT3G55610 // AT1G28520 // AT1G72520 // AT2G41720 // AT3G13540 // AT4G02590 // AT4G21190 // AT5G45800 // AT1G56200 // AT3G01140 // AT1G19180 // AT5G22875 // AT3G06430 // AT5G64340 // AT5G61410 // AT5G54650 // AT3G44880 // AT1G75520 // AT4G29080 // AT2G01290 // AT1G78580 // AT1G69…
GO:0048863	P	stem cell differentiation	8	1562	67	28397	0.041	0.61	// AT4G24670 // AT2G22540 // AT4G37750 // AT2G27990 // AT5G12235 // AT5G43810 // AT1G70560 // AT2G45660
GO:0048589	P	developmental growth	56	1562	791	28397	0.041	0.61	// AT2G47000 // AT3G52770 // AT3G07880 // AT3G13750 // AT3G27960 // AT2G13620 // AT5G51810 // AT2G26650 // AT1G67710 // AT1G75840 // AT4G36380 // AT1G51590 // AT5G35390 // AT2G34650 // AT4G31850 // AT3G11560 // AT3G15730 // AT1G31130 // AT4G35020 // AT5G23530 // AT2G25880 // AT1G06750 // AT1G70370 // AT2G37640 // AT5G57130 // AT5G64340 // AT1G31050 // AT1G75500 // AT5G58300 // AT5G16490 // AT1G68…
GO:0042631	P	cellular response to water deprivation	8	1562	67	28397	0.041	0.61	// AT2G29650 // AT3G20660 // AT5G58350 // AT5G24090 // AT4G31860 // AT5G13080 // AT1G29670 // AT2G21620
GO:0048528	P	post-embryonic root development	13	1562	134	28397	0.044	0.65	// AT5G65710 // AT2G03720 // AT1G31050 // AT5G64770 // AT2G22670 // AT5G20730 // AT2G04160 // AT1G21410 // AT1G56010 // AT1G31880 // AT3G22400 // AT5G13080 // AT3G19770
GO:0006732	P	coenzyme metabolic process	38	1562	508	28397	0.044	0.65	// AT4G31500 // AT3G20660 // AT2G36460 // AT1G48320 // AT1G18870 // AT1G07440 // AT2G31955 // AT1G55850 // AT3G11750 // AT1G32550 // AT1G23740 // AT5G42650 // AT4G31850 // AT2G21940 // AT1G68750 // AT5G23120 // AT3G48730 // AT5G40760 // AT1G10360 // AT4G32980 // AT4G29210 // AT3G45140 // AT2G01290 // AT1G21640 // AT5G24400 // AT3G61530 // AT2G42790 // AT1G62780 // AT5G51110 // AT1G80160 // AT2G33…
GO:0048439	P	flower morphogenesis	8	1562	68	28397	0.044	0.65	// AT5G64340 // AT4G37750 // AT5G57130 // AT1G75520 // AT4G29080 // AT5G43810 // AT2G41370 // AT4G08150
GO:0051606	P	detection of stimulus	14	1562	148	28397	0.044	0.65	// AT2G24540 // AT2G29650 // AT3G21630 // AT5G24270 // AT4G26090 // AT5G42650 // AT5G14740 // AT2G46370 // AT3G09010 // AT3G17700 // AT4G33050 // AT1G80840 // AT5G12080 // AT1G15520
GO:0048582	P	positive regulation of post-embryonic development	7	1562	56	28397	0.045	0.66	// AT4G35900 // AT5G11320 // AT1G65480 // AT2G45660 // AT1G28520 // AT4G32010 // AT5G24860
GO:0010074	P	maintenance of meristem identity	7	1562	56	28397	0.045	0.66	// AT4G24670 // AT2G22540 // AT4G37750 // AT2G27990 // AT5G12235 // AT1G70560 // AT2G45660
GO:0065001	P	specification of axis polarity	9	1562	81	28397	0.045	0.66	// AT4G37750 // AT5G57130 // AT2G26330 // AT2G27990 // AT1G32190 // AT5G43810 // AT1G54200 // AT2G41370 // AT4G08150
GO:0019252	P	starch biosynthetic process	17	1562	191	28397	0.045	0.66	// AT1G66980 // AT3G18500 // AT1G11720 // AT4G39210 // AT1G78370 // AT4G31850 // AT1G27680 // AT5G58330 // AT3G45140 // AT3G09650 // AT1G62780 // AT1G77090 // AT1G06460 // AT3G09050 // AT5G57930 // AT1G07440 // AT3G01510
GO:0033036	P	macromolecule localization	101	1562	1541	28397	0.047	0.69	// AT4G31500 // AT1G80840 // AT4G26090 // AT5G63710 // AT1G11430 // AT4G33050 // AT4G16390 // AT3G56240 // AT2G30060 // AT1G77380 // AT1G75660 // AT5G48930 // AT1G02170 // AT5G07630 // AT5G09220 // AT1G56200 // AT5G04080 // AT2G35940 // AT1G19180 // AT2G37870 // AT5G54080 // AT5G20700 // AT3G06490 // AT1G69690 // AT4G01800 // AT5G11490 // AT4G18010 // AT5G13180 // AT1G61660 // AT1G64060 // AT5G22…
GO:0009309	P	amine biosynthetic process	39	1562	527	28397	0.047	0.69	// AT4G31500 // AT5G02790 // AT2G33180 // AT1G11430 // AT1G74040 // AT5G47820 // AT5G13980 // AT3G14860 // AT1G23740 // AT5G42650 // AT3G13110 // AT4G35020 // AT2G35940 // AT5G63570 // AT3G48730 // AT3G55610 // AT2G39800 // AT4G32980 // AT2G19070 // AT1G76990 // AT5G10180 // AT3G22520 // AT3G45140 // AT1G52340 // AT5G35180 // AT5G53120 // AT1G73500 // AT2G43000 // AT5G46180 // AT5G57930 // AT5G51…
GO:0007030	P	Golgi organization	16	1562	178	28397	0.048	0.69	// AT5G08290 // AT5G20700 // AT3G23600 // AT4G39080 // AT4G39090 // AT1G53210 // AT3G45140 // AT3G51550 // AT1G11910 // AT3G15730 // AT3G56240 // AT5G03760 // AT3G16240 // AT4G16490 // AT3G51730 // AT1G04410
GO:0032879	P	regulation of localization	18	1562	207	28397	0.048	0.69	// AT4G25760 // AT5G57685 // AT5G17330 // AT5G57930 // AT1G22440 // AT5G64770 // AT3G13750 // AT5G16490 // AT1G77380 // AT2G30170 // AT2G47070 // AT2G02710 // AT3G55770 // AT1G01140 // AT5G13490 // AT2G24762 // AT3G53480 // AT5G67500
GO:0003006	P	reproductive developmental process	131	1562	2050	28397	0.049	0.7	// AT3G05470 // AT2G46660 // AT1G11430 // AT3G27960 // AT4G35900 // AT1G56010 // AT5G43810 // AT2G13620 // AT3G55610 // AT1G28520 // AT2G41720 // AT3G13540 // AT4G21190 // AT5G45800 // AT1G56200 // AT3G01140 // AT1G19180 // AT5G22875 // AT3G06430 // AT5G64340 // AT5G61410 // AT5G54650 // AT3G44880 // AT1G75520 // AT4G29080 // AT2G01290 // AT1G78580 // AT1G69690 // AT4G02020 // AT3G28345 // AT2G33…
GO:0006869	P	lipid transport	17	1562	193	28397	0.049	0.7	// AT2G02040 // AT3G22142 // AT3G22600 // AT2G45180 // AT5G48490 // AT5G46890 // AT4G12520 // AT1G17840 // AT4G12490 // AT5G07630 // AT4G12500 // AT2G44300 // AT4G24230 // AT5G55410 // AT2G37870 // AT1G15520 // AT5G59320
GO:0006643	P	membrane lipid metabolic process	16	1562	179	28397	0.049	0.71	// AT1G32900 // AT3G43110 // AT3G20480 // AT1G17710 // AT1G73370 // AT3G56040 // AT4G31860 // AT3G04530 // AT5G13080 // AT1G31830 // AT5G01220 // AT1G67600 // AT2G21620 // AT3G52820 // AT1G22990 // AT5G58350
GO:0006417	P	regulation of translation	8	1562	70	28397	0.05	0.72	// AT4G18390 // AT4G29080 // AT1G74310 // AT4G34590 // AT4G16390 // AT3G15030 // AT3G02830 // AT2G20890
GO:0006636	P	unsaturated fatty acid biosynthetic process	8	1562	70	28397	0.05	0.72	// AT4G31500 // AT1G23740 // AT4G32980 // AT5G42650 // AT4G33950 // AT3G45140 // AT5G53490 // AT5G01220
GO:0009697	P	salicylic acid biosynthetic process	18	1562	209	28397	0.051	0.74	// AT3G13950 // AT2G29650 // AT1G80840 // AT4G26090 // AT5G42650 // AT1G02170 // AT2G37710 // AT1G15520 // AT5G14740 // AT2G17220 // AT1G64060 // AT3G17700 // AT4G33050 // AT3G59660 // AT3G21630 // AT1G08050 // AT4G09570 // AT3G14470
GO:0009739	P	response to gibberellin stimulus	15	1562	166	28397	0.052	0.74	// AT2G37640 // AT1G66350 // AT3G13890 // AT5G14920 // AT3G46590 // AT5G06650 // AT2G22670 // AT5G50915 // AT3G09600 // AT5G66350 // AT5G51810 // AT2G45660 // AT2G32460 // AT3G07310 // AT5G24860
GO:0048527	P	lateral root development	12	1562	124	28397	0.052	0.75	// AT5G65710 // AT2G03720 // AT1G31050 // AT5G64770 // AT2G22670 // AT5G20730 // AT2G04160 // AT1G21410 // AT1G56010 // AT1G31880 // AT3G22400 // AT5G13080
GO:0000023	P	maltose metabolic process	14	1562	152	28397	0.052	0.75	// AT1G66980 // AT3G18500 // AT1G62780 // AT3G09650 // AT1G78370 // AT4G31850 // AT5G58330 // AT3G45140 // AT4G17090 // AT1G77090 // AT3G09050 // AT5G57930 // AT1G07440 // AT3G01510
GO:0007389	P	pattern specification process	27	1562	345	28397	0.053	0.75	// AT3G52770 // AT5G64340 // AT5G43810 // AT1G04550 // AT4G17220 // AT5G49660 // AT1G69560 // AT3G01140 // AT1G70370 // AT5G57130 // AT1G75500 // AT3G54220 // AT1G75520 // AT4G29080 // AT1G54200 // AT4G32010 // AT4G24670 // AT1G80180 // AT4G37750 // AT2G26330 // AT2G27990 // AT4G37650 // AT4G20270 // AT1G32190 // AT1G70560 // AT2G41370 // AT4G08150
GO:0033559	P	unsaturated fatty acid metabolic process	8	1562	71	28397	0.053	0.76	// AT4G31500 // AT1G23740 // AT4G32980 // AT5G42650 // AT4G33950 // AT3G45140 // AT5G53490 // AT5G01220
GO:0071555	P	cell wall organization	44	1562	613	28397	0.054	0.77	// AT4G31500 // AT2G22540 // AT5G64340 // AT2G34790 // AT1G62990 // AT1G71930 // AT5G47820 // AT5G33290 // AT2G26650 // AT1G75840 // AT3G15680 // AT5G41040 // AT4G31850 // AT5G43060 // AT2G41850 // AT5G12330 // AT1G48000 // AT1G70710 // AT1G06750 // AT1G70370 // AT2G37640 // AT5G19730 // AT1G75500 // AT5G16490 // AT3G62270 // AT1G68090 // AT1G78580 // AT1G12110 // AT3G57670 // AT3G52600 // AT5G54…
GO:0006766	P	vitamin metabolic process	14	1562	153	28397	0.055	0.77	// AT4G31500 // AT5G60540 // AT3G20660 // AT4G32980 // AT5G42650 // AT1G48320 // AT1G80160 // AT1G18870 // AT3G45140 // AT1G21640 // AT4G26260 // AT1G23740 // AT1G30520 // AT1G55850
GO:0016070	P	RNA metabolic process	228	1562	3734	28397	0.056	0.78	// AT5G65210 // AT4G39410 // AT1G80840 // AT5G06710 // AT1G75430 // AT2G25880 // AT1G11430 // AT2G33180 // AT1G62990 // AT5G06650 // AT3G16500 // AT3G58120 // AT4G16390 // AT5G47820 // AT1G76880 // AT5G64530 // AT1G28520 // AT3G55990 // AT3G61850 // AT2G43010 // AT1G79180 // AT2G47900 // AT1G75660 // AT4G18020 // AT2G31280 // AT1G28310 // AT4G02590 // AT2G36840 // AT1G48000 // AT1G69440 // AT3G01…
GO:0034440	P	lipid oxidation	16	1562	182	28397	0.055	0.78	// AT2G42790 // AT3G20660 // AT5G04040 // AT3G09270 // AT3G06860 // AT4G16210 // AT3G45140 // AT1G56200 // AT4G16760 // AT1G06550 // AT1G75660 // AT3G22400 // AT1G72520 // AT5G54080 // AT3G51730 // AT5G46180
GO:0034623	P	cellular macromolecular complex disassembly	5	1562	35	28397	0.056	0.78	// AT3G26618 // AT3G25500 // AT4G27650 // AT3G62910 // AT4G30160
GO:0043624	P	cellular protein complex disassembly	5	1562	35	28397	0.056	0.78	// AT3G26618 // AT3G25500 // AT4G27650 // AT3G62910 // AT4G30160
GO:0009886	P	post-embryonic morphogenesis	37	1562	503	28397	0.056	0.78	// AT3G05470 // AT4G34830 // AT2G25880 // AT3G04760 // AT5G43810 // AT3G63440 // AT3G22400 // AT2G22670 // AT5G49660 // AT2G02820 // AT5G38760 // AT1G32550 // AT1G21410 // AT3G01140 // AT4G30130 // AT5G65710 // AT5G57130 // AT4G32980 // AT5G64340 // AT1G01080 // AT5G54650 // AT5G07280 // AT1G75520 // AT3G18890 // AT5G20730 // AT4G18810 // AT2G04160 // AT4G29080 // AT4G37750 // AT2G26330 // AT1G66…
GO:0010043	P	response to zinc ion	7	1562	60	28397	0.059	0.83	// AT4G31940 // AT5G65210 // AT3G02570 // AT1G74770 // AT1G63440 // AT3G12750 // AT1G04410
GO:0006081	P	cellular aldehyde metabolic process	26	1562	334	28397	0.059	0.83	// AT4G31500 // AT4G34830 // AT3G20480 // AT5G14660 // AT5G53490 // AT1G32550 // AT1G23740 // AT5G42650 // AT4G31850 // AT5G66470 // AT4G34350 // AT5G14740 // AT5G03770 // AT5G01220 // AT4G29060 // AT4G32980 // AT1G01080 // AT1G76990 // AT3G45140 // AT1G67280 // AT2G42790 // AT1G62780 // AT2G20890 // AT1G77090 // AT3G09210 // AT1G21680
GO:0009581	P	detection of external stimulus	7	1562	60	28397	0.059	0.83	// AT2G24540 // AT1G80840 // AT4G26090 // AT2G46370 // AT3G09010 // AT4G33050 // AT5G12080
GO:0043647	P	inositol phosphate metabolic process	9	1562	86	28397	0.06	0.83	// AT3G12320 // AT2G24540 // AT1G23740 // AT5G67030 // AT4G08170 // AT3G63240 // AT1G71710 // AT1G32900 // AT4G18010
GO:0043241	P	protein complex disassembly	5	1562	36	28397	0.061	0.84	// AT3G26618 // AT3G25500 // AT4G27650 // AT3G62910 // AT4G30160
GO:0043289	P	apocarotenoid biosynthetic process	5	1562	36	28397	0.061	0.84	// AT1G32550 // AT1G52340 // AT5G67030 // AT3G14440 // AT4G18780
GO:0006790	P	sulfur metabolic process	48	1562	683	28397	0.061	0.84	// AT4G31500 // AT5G02790 // AT1G32640 // AT3G51770 // AT5G58330 // AT2G25450 // AT5G47820 // AT5G13980 // AT3G14860 // AT2G37460 // AT5G39950 // AT1G55920 // AT1G23740 // AT5G42650 // AT1G77670 // AT3G13110 // AT4G35020 // AT2G35940 // AT5G63570 // AT3G48730 // AT1G77090 // AT4G29210 // AT4G32980 // AT3G10370 // AT1G76990 // AT5G10180 // AT3G22520 // AT3G45140 // AT2G04160 // AT5G35180 // AT1G73…
GO:0009688	P	abscisic acid biosynthetic process	5	1562	36	28397	0.061	0.84	// AT1G32550 // AT1G52340 // AT5G67030 // AT3G14440 // AT4G18780
GO:0032984	P	macromolecular complex disassembly	5	1562	36	28397	0.061	0.84	// AT3G26618 // AT3G25500 // AT4G27650 // AT3G62910 // AT4G30160
GO:0019288	P	isopentenyl diphosphate biosynthetic process, mevalonate-independent pathway	19	1562	229	28397	0.061	0.84	// AT4G31500 // AT1G62780 // AT1G23740 // AT4G32980 // AT4G34830 // AT4G31850 // AT1G01080 // AT5G66470 // AT4G34350 // AT5G14660 // AT3G45140 // AT5G42650 // AT1G32550 // AT4G29060 // AT5G01220 // AT3G09210 // AT5G53490 // AT2G20890 // AT1G77090
GO:0006886	P	intracellular protein transport	70	1562	1044	28397	0.061	0.84	// AT1G15420 // AT2G22540 // AT1G80840 // AT2G02040 // AT4G26090 // AT5G63710 // AT4G33430 // AT1G11430 // AT2G37710 // AT3G02470 // AT2G45660 // AT4G16390 // AT2G44840 // AT4G19840 // AT4G17615 // AT3G55770 // AT3G56240 // AT3G21630 // AT2G30060 // AT5G09220 // AT1G77380 // AT3G13950 // AT1G75660 // AT2G20570 // AT5G48930 // AT1G02170 // AT1G32640 // AT5G66470 // AT3G53720 // AT5G14740 // AT5G49…
GO:0009410	P	response to xenobiotic stimulus	9	1562	87	28397	0.063	0.86	// AT5G65210 // AT4G35900 // AT1G77920 // AT4G01070 // AT4G34590 // AT3G58120 // AT4G29210 // AT1G75390 // AT5G28770
GO:0045596	P	negative regulation of cell differentiation	8	1562	74	28397	0.064	0.87	// AT4G24670 // AT2G22540 // AT4G37750 // AT2G27990 // AT5G12235 // AT5G43810 // AT1G70560 // AT2G45660
GO:0009914	P	hormone transport	10	1562	101	28397	0.064	0.88	// AT1G70370 // AT2G47000 // AT5G13750 // AT1G28230 // AT3G53480 // AT1G20925 // AT1G75500 // AT5G13930 // AT3G28345 // AT2G34650
GO:0051049	P	regulation of transport	15	1562	172	28397	0.065	0.89	// AT4G25760 // AT5G17330 // AT1G22440 // AT5G57930 // AT3G53480 // AT5G16490 // AT5G13490 // AT2G30170 // AT2G02710 // AT3G55770 // AT1G01140 // AT5G57685 // AT2G24762 // AT1G77380 // AT5G67500
GO:0009911	P	positive regulation of flower development	5	1562	37	28397	0.066	0.9	// AT2G45660 // AT4G35900 // AT5G11320 // AT5G24860 // AT1G65480
GO:0048653	P	anther development	9	1562	88	28397	0.066	0.9	// AT1G70370 // AT5G50670 // AT3G13890 // AT5G07280 // AT5G56040 // AT4G20270 // AT2G41850 // AT1G72520 // AT2G38270
GO:0008104	P	protein localization	80	1562	1216	28397	0.066	0.9	// AT1G15420 // AT2G22540 // AT1G80840 // AT2G02040 // AT4G26090 // AT5G63710 // AT1G24490 // AT3G13750 // AT1G11430 // AT5G64770 // AT2G37710 // AT4G12010 // AT2G45660 // AT4G16390 // AT2G44840 // AT4G19840 // AT4G17615 // AT3G55770 // AT3G17700 // AT3G21630 // AT2G30060 // AT5G09220 // AT1G77380 // AT3G25160 // AT5G20700 // AT1G75660 // AT2G20570 // AT3G56240 // AT1G02170 // AT1G32640 // AT5G66…
GO:0019682	P	glyceraldehyde-3-phosphate metabolic process	19	1562	232	28397	0.067	0.91	// AT4G31500 // AT1G62780 // AT1G23740 // AT4G32980 // AT4G34830 // AT4G31850 // AT1G01080 // AT5G66470 // AT4G34350 // AT5G14660 // AT3G45140 // AT5G42650 // AT1G32550 // AT4G29060 // AT5G01220 // AT3G09210 // AT5G53490 // AT2G20890 // AT1G77090
GO:0052542	P	callose deposition during defense response	7	1562	62	28397	0.068	0.91	// AT4G31500 // AT3G06490 // AT1G61560 // AT1G64060 // AT4G17615 // AT4G18010 // AT1G72520
GO:0005996	P	monosaccharide metabolic process	55	1562	804	28397	0.068	0.92	// AT4G31500 // AT3G23600 // AT1G07110 // AT4G37870 // AT3G12110 // AT2G36460 // AT2G33180 // AT1G07440 // AT5G13490 // AT5G13980 // AT5G53490 // AT5G55160 // AT1G79750 // AT1G29990 // AT2G47180 // AT1G23740 // AT5G17770 // AT3G62830 // AT4G31850 // AT4G34830 // AT5G66470 // AT4G34350 // AT5G14660 // AT1G32550 // AT3G10740 // AT4G26270 // AT5G01220 // AT5G23120 // AT4G39090 // AT3G48730 // AT5G40…
GO:0009240	P	isopentenyl diphosphate biosynthetic process	19	1562	233	28397	0.069	0.93	// AT4G31500 // AT1G62780 // AT1G23740 // AT4G32980 // AT4G34830 // AT4G31850 // AT1G01080 // AT5G66470 // AT4G34350 // AT5G14660 // AT3G45140 // AT5G42650 // AT1G32550 // AT4G29060 // AT5G01220 // AT3G09210 // AT5G53490 // AT2G20890 // AT1G77090
GO:0010558	P	negative regulation of macromolecule biosynthetic process	31	1562	418	28397	0.069	0.93	// AT2G22540 // AT2G25880 // AT1G62990 // AT5G43810 // AT5G51600 // AT1G04550 // AT5G24470 // AT3G52820 // AT4G28840 // AT1G75660 // AT5G13180 // AT3G04530 // AT5G06250 // AT1G21410 // AT4G36990 // AT1G22990 // AT3G02830 // AT1G62300 // AT3G20910 // AT1G05420 // AT1G17710 // AT3G22520 // AT2G22670 // AT4G02020 // AT1G67600 // AT4G30130 // AT4G37750 // AT3G43110 // AT1G72830 // AT5G33300 // AT4G34…
GO:0046490	P	isopentenyl diphosphate metabolic process	19	1562	233	28397	0.069	0.93	// AT4G31500 // AT1G62780 // AT1G23740 // AT4G32980 // AT4G34830 // AT4G31850 // AT1G01080 // AT5G66470 // AT4G34350 // AT5G14660 // AT3G45140 // AT5G42650 // AT1G32550 // AT4G29060 // AT5G01220 // AT3G09210 // AT5G53490 // AT2G20890 // AT1G77090
GO:0010228	P	vegetative to reproductive phase transition of meristem	33	1562	451	28397	0.071	0.95	// AT3G09600 // AT5G06850 // AT4G35900 // AT3G55770 // AT1G28520 // AT5G24470 // AT2G28550 // AT5G61380 // AT1G64060 // AT5G03770 // AT1G56200 // AT2G35820 // AT5G22875 // AT3G07650 // AT3G15030 // AT2G03200 // AT4G32980 // AT3G51780 // AT3G44880 // AT3G51630 // AT2G01290 // AT2G40080 // AT1G65480 // AT5G24090 // AT2G27990 // AT4G14290 // AT1G21270 // AT2G33990 // AT3G10670 // AT5G22640 // AT3G16…
GO:0009610	P	response to symbiotic fungus	5	1562	38	28397	0.072	0.96	// AT1G28520 // AT2G35940 // AT3G21690 // AT1G17550 // AT4G31860
GO:0046777	P	protein amino acid autophosphorylation	13	1562	146	28397	0.073	0.97	// AT4G21380 // AT3G21630 // AT5G58350 // AT1G09000 // AT4G31850 // AT1G73500 // AT2G30170 // AT2G02710 // AT4G24400 // AT1G70520 // AT1G11440 // AT5G57930 // AT3G51550
GO:0006720	P	isoprenoid metabolic process	36	1562	500	28397	0.073	0.98	// AT4G31500 // AT4G34830 // AT5G14660 // AT2G48120 // AT2G32460 // AT5G53490 // AT1G23740 // AT5G42650 // AT4G31850 // AT3G62910 // AT5G66470 // AT4G34350 // AT1G78960 // AT1G32550 // AT5G01220 // AT5G23120 // AT3G10230 // AT4G29060 // AT1G77090 // AT3G04870 // AT4G32980 // AT1G01080 // AT1G54860 // AT3G45140 // AT3G01990 // AT1G52340 // AT5G51810 // AT1G30040 // AT1G62780 // AT4G18780 // AT1G78…
GO:0009595	P	detection of biotic stimulus	10	1562	104	28397	0.074	0.99	// AT2G29650 // AT3G21630 // AT4G26090 // AT5G42650 // AT5G14740 // AT3G09010 // AT3G17700 // AT4G33050 // AT1G80840 // AT1G15520
GO:0009692	P	ethylene metabolic process	6	1562	131	28397	0.72	1	// AT3G51770 // AT1G77330 // AT1G77670 // AT1G73500 // AT4G24380 // AT4G26200
GO:0009642	P	response to light intensity	19	1562	282	28397	0.23	1	// AT5G61510 // AT1G80840 // AT2G20560 // AT5G54660 // AT1G71000 // AT5G24090 // AT5G18100 // AT4G24230 // AT1G53540 // AT4G33050 // AT2G47180 // AT2G36840 // AT4G01800 // AT1G70520 // AT1G74310 // AT5G04890 // AT5G37670 // AT2G21970 // AT2G27140
GO:0016458	P	gene silencing	12	1562	450	28397	1	1	// AT4G37750 // AT1G75660 // AT5G33300 // AT2G25880 // AT3G02470 // AT3G13570 // AT3G22520 // AT5G43810 // AT5G51600 // AT4G02020 // AT4G30130 // AT1G69440
GO:0016101	P	diterpenoid metabolic process	5	1562	62	28397	0.27	1	// AT5G51810 // AT1G78440 // AT2G32460 // AT4G32980 // AT1G30040
GO:0016106	P	sesquiterpenoid biosynthetic process	5	1562	41	28397	0.09	1	// AT1G32550 // AT1G52340 // AT5G67030 // AT3G14440 // AT4G18780
GO:0022607	P	cellular component assembly	36	1562	832	28397	0.94	1	// AT3G16480 // AT2G47000 // AT1G02050 // AT5G58330 // AT5G54290 // AT5G47820 // AT5G51600 // AT3G55770 // AT5G11480 // AT1G79750 // AT1G51590 // AT1G75820 // AT3G06860 // ATCG00270 // AT5G23120 // AT2G32480 // AT2G20890 // AT2G20570 // AT5G54650 // AT5G16490 // AT2G30170 // AT1G10200 // AT2G42790 // AT3G25500 // AT5G57880 // AT2G33460 // AT5G51110 // AT4G39080 // AT4G33480 // AT2G19070 // AT3G53…
GO:0006281	P	DNA repair	8	1562	307	28397	0.99	1	// AT5G07400 // AT3G04620 // AT5G58760 // AT1G13635 // AT2G03390 // AT2G33770 // AT4G35520 // AT5G57160
GO:0010207	P	photosystem II assembly	12	1562	177	28397	0.28	1	// AT2G30170 // AT5G51110 // AT4G33480 // AT4G22830 // ATCG00270 // AT3G10670 // AT2G20570 // AT5G23120 // AT2G32480 // AT5G58330 // AT1G05385 // AT2G20890
GO:0046486	P	glycerolipid metabolic process	17	1562	262	28397	0.29	1	// AT4G18010 // AT1G01080 // AT2G01900 // AT4G31850 // AT1G52570 // AT5G04040 // AT4G33950 // AT2G03890 // AT4G35790 // AT3G56960 // AT3G63240 // AT1G71710 // AT5G05950 // AT1G55180 // AT5G22875 // AT3G09210 // AT2G20890
GO:0006779	P	porphyrin biosynthetic process	10	1562	157	28397	0.37	1	// AT1G23740 // AT4G32980 // AT3G62910 // AT3G45140 // AT5G53490 // AT2G20570 // AT5G01220 // AT5G23120 // AT5G63570 // AT3G48730
GO:0034285	P	response to disaccharide stimulus	14	1562	213	28397	0.3	1	// AT2G24540 // AT3G43110 // AT1G73650 // AT2G01830 // AT3G24190 // AT1G08630 // AT5G54080 // AT3G61060 // AT4G34590 // AT5G13930 // AT5G07990 // AT4G35770 // AT3G55120 // AT3G54110
GO:0019538	P	protein metabolic process	240	1562	5220	28397	1	1	// AT1G62400 // AT2G17220 // AT1G14390 // AT5G63710 // AT2G25880 // AT1G70740 // AT1G73500 // AT4G16390 // AT5G58300 // AT4G10550 // AT1G80920 // AT2G31955 // AT5G55160 // AT5G58870 // AT2G43010 // AT2G24130 // AT5G50090 // AT2G47900 // AT2G45040 // AT5G17770 // AT1G75820 // AT1G02170 // AT5G43060 // AT4G31860 // AT4G39090 // AT5G14660 // AT5G45800 // AT5G64240 // AT3G26618 // AT1G07110 // AT2G47…
GO:0009608	P	response to symbiont	5	1562	39	28397	0.078	1	// AT1G28520 // AT2G35940 // AT3G21690 // AT1G17550 // AT4G31860
GO:0009165	P	nucleotide biosynthetic process	8	1562	336	28397	1	1	// AT1G15700 // AT2G24520 // AT3G27740 // AT1G63440 // AT4G39080 // AT5G57110 // AT4G30110 // AT1G21640
GO:0043331	P	response to dsRNA	6	1562	144	28397	0.8	1	// AT3G22520 // AT3G13570 // AT5G43810 // AT4G02020 // AT4G30130 // AT1G69440
GO:0051789	P	response to protein stimulus	27	1562	376	28397	0.11	1	// AT5G65210 // AT3G16480 // AT2G47000 // AT1G80840 // AT1G77920 // AT4G35900 // AT4G33050 // AT4G33430 // AT4G17615 // AT1G75390 // AT3G21630 // AT1G19020 // AT1G51590 // AT1G02170 // AT3G06860 // AT4G36990 // AT1G19180 // AT5G28770 // AT3G57530 // AT5G15870 // AT4G09570 // AT3G58120 // AT2G42790 // AT4G34590 // AT1G64060 // AT1G08050 // AT3G09270
GO:0051788	P	response to misfolded protein	6	1562	189	28397	0.94	1	// AT2G42790 // AT2G47000 // AT1G51590 // AT3G16480 // AT3G06860 // AT3G09270
GO:0019321	P	pentose metabolic process	7	1562	73	28397	0.12	1	// AT5G17770 // AT3G62830 // AT2G01290 // AT3G54130 // AT3G10740 // AT1G07110 // AT5G40760
GO:0019320	P	hexose catabolic process	28	1562	476	28397	0.39	1	// AT3G23600 // AT2G36460 // AT2G33180 // AT1G07440 // AT3G15730 // AT1G29990 // AT4G31850 // AT4G39090 // AT1G32550 // AT4G26270 // AT5G23120 // AT1G04410 // AT3G48730 // AT5G40760 // AT1G10360 // AT1G74030 // AT3G10370 // AT2G01290 // AT5G24400 // AT5G67500 // AT1G62780 // AT5G51110 // AT1G05385 // AT1G11910 // AT1G77090 // AT4G01100 // AT3G54110 // AT3G51550
GO:0048563	P	post-embryonic organ morphogenesis	6	1562	233	28397	0.99	1	// AT3G05470 // AT1G66350 // AT5G07280 // AT5G38760 // AT3G01140 // AT4G30130
GO:0006457	P	protein folding	11	1562	339	28397	0.98	1	// AT1G71000 // AT3G06778 // AT1G53540 // AT5G23240 // AT2G20560 // AT1G80920 // AT1G70520 // AT1G74310 // AT4G17070 // AT5G37670 // AT1G29990
GO:0009890	P	negative regulation of biosynthetic process	31	1562	425	28397	0.081	1	// AT2G22540 // AT2G25880 // AT1G62990 // AT5G43810 // AT5G51600 // AT1G04550 // AT5G24470 // AT3G52820 // AT4G28840 // AT1G75660 // AT5G13180 // AT3G04530 // AT5G06250 // AT1G21410 // AT4G36990 // AT1G22990 // AT3G02830 // AT1G62300 // AT3G20910 // AT1G05420 // AT1G17710 // AT3G22520 // AT2G22670 // AT4G02020 // AT1G67600 // AT4G30130 // AT4G37750 // AT3G43110 // AT1G72830 // AT5G33300 // AT4G34…
GO:0048569	P	post-embryonic organ development	31	1562	608	28397	0.69	1	// AT3G05470 // AT2G22540 // AT1G72520 // AT4G36380 // AT2G34650 // AT5G38760 // AT2G41850 // AT5G49660 // AT3G01140 // AT4G30130 // AT2G38270 // AT1G14720 // AT1G70370 // AT4G32980 // AT5G07280 // AT3G44880 // AT5G64667 // AT3G28345 // AT2G45660 // AT5G50670 // AT1G66350 // AT5G56040 // AT4G20270 // AT1G21270 // AT3G10670 // AT3G15030 // AT2G41370 // AT3G13890 // AT1G72180 // AT1G17230 // AT5G22…
GO:0009693	P	ethylene biosynthetic process	6	1562	131	28397	0.72	1	// AT3G51770 // AT1G77330 // AT1G77670 // AT1G73500 // AT4G24380 // AT4G26200
GO:0015995	P	chlorophyll biosynthetic process	9	1562	125	28397	0.27	1	// AT1G23740 // AT4G32980 // AT3G45140 // AT5G53490 // AT2G20570 // AT5G01220 // AT5G23120 // AT5G63570 // AT3G48730
GO:0015992	P	proton transport	6	1562	147	28397	0.81	1	// AT1G15700 // AT4G39080 // AT2G30170 // AT2G02710 // AT3G05030 // AT5G57930
GO:0000902	P	cell morphogenesis	43	1562	691	28397	0.23	1	// AT3G07880 // AT2G34790 // AT3G27960 // AT1G71930 // AT2G13620 // AT5G51810 // AT2G26650 // AT1G75840 // AT4G36380 // AT5G35390 // AT2G34650 // AT5G12330 // AT5G64340 // AT4G35020 // AT3G01140 // AT5G23530 // AT5G08290 // AT1G06750 // AT1G70370 // AT2G37640 // AT1G74030 // AT1G75500 // AT5G16490 // AT1G68090 // AT3G50660 // AT2G46225 // AT5G24010 // AT3G13540 // AT1G62990 // AT4G01800 // AT5G54…
GO:0009860	P	pollen tube growth	13	1562	258	28397	0.66	1	// AT5G23530 // AT5G35390 // AT2G33460 // AT5G16490 // AT1G68090 // AT3G27960 // AT5G28680 // AT2G13620 // AT3G56960 // AT4G35020 // AT3G57670 // AT3G52600 // AT1G06750
GO:0042254	P	ribosome biogenesis	17	1562	437	28397	0.94	1	// AT5G02250 // AT1G11430 // AT5G51110 // AT1G01860 // AT2G19740 // AT5G58330 // AT2G30170 // AT5G53490 // AT3G10670 // AT5G10620 // AT3G27160 // AT5G23120 // AT3G12080 // AT5G11480 // AT3G48730 // AT2G20890 // AT2G20570
GO:0042558	P	pteridine and derivative metabolic process	6	1562	64	28397	0.16	1	// AT3G20660 // AT1G80160 // AT5G51110 // AT4G24380 // AT2G31955 // AT1G55850
GO:0006714	P	sesquiterpenoid metabolic process	5	1562	50	28397	0.16	1	// AT1G32550 // AT1G52340 // AT5G67030 // AT3G14440 // AT4G18780
GO:0032259	P	methylation	9	1562	548	28397	1	1	// AT4G37750 // AT5G33300 // AT2G25880 // AT3G22520 // AT5G51600 // AT4G02020 // AT3G16810 // AT4G30130 // AT3G27740
GO:0018130	P	heterocycle biosynthetic process	20	1562	258	28397	0.092	1	// AT4G31500 // AT4G24380 // AT1G23740 // AT5G11160 // AT4G32980 // AT2G20570 // AT3G62910 // AT5G51110 // AT3G45140 // AT2G31955 // AT2G39800 // AT1G52340 // AT3G55610 // AT5G01220 // AT5G23120 // AT5G53490 // AT5G63570 // AT3G48730 // AT2G43000 // AT5G46180
GO:0007623	P	circadian rhythm	13	1562	171	28397	0.17	1	// AT1G53035 // AT3G12320 // AT2G40080 // AT4G18020 // AT1G80820 // AT5G61380 // AT3G48360 // AT1G69690 // AT4G38960 // AT3G09600 // AT2G43010 // AT3G07650 // AT5G24470
GO:0006625	P	protein targeting to peroxisome	6	1562	96	28397	0.44	1	// AT1G75660 // AT2G02040 // AT5G04040 // AT1G56200 // AT5G54080 // AT3G51730
GO:0052018	P	modulation by symbiont of RNA levels in host	5	1562	102	28397	0.66	1	// AT3G22520 // AT5G43810 // AT4G30130 // AT4G02020 // AT3G14860
GO:0006623	P	protein targeting to vacuole	9	1562	118	28397	0.22	1	// AT1G28200 // AT3G02470 // AT1G09430 // AT3G53720 // AT2G14740 // AT1G11910 // AT3G55770 // AT5G08290 // AT1G04850
GO:0009260	P	ribonucleotide biosynthetic process	7	1562	229	28397	0.97	1	// AT1G15700 // AT2G24520 // AT3G27740 // AT1G63440 // AT4G39080 // AT5G57110 // AT4G30110
GO:0043412	P	macromolecule modification	168	1562	3199	28397	0.74	1	// AT1G62400 // AT2G17220 // AT1G14390 // AT5G63710 // AT2G25880 // AT1G70740 // AT1G73500 // AT2G43010 // AT2G24130 // AT5G50090 // AT2G47900 // AT5G17770 // AT1G75820 // AT3G49810 // AT4G14580 // AT5G45800 // AT1G07110 // AT1G12220 // AT3G16810 // AT5G58300 // AT3G10840 // AT3G18890 // AT4G18810 // AT1G69690 // AT4G02020 // AT5G11490 // AT2G24370 // AT5G66060 // AT1G18670 // AT1G11330 // AT2G36…
GO:0043413	P	macromolecule glycosylation	6	1562	227	28397	0.98	1	// AT3G51770 // AT1G51590 // AT1G79380 // AT5G11490 // AT3G19770 // AT1G04850
GO:0043414	P	macromolecule methylation	9	1562	540	28397	1	1	// AT4G37750 // AT5G33300 // AT2G25880 // AT3G22520 // AT5G51600 // AT4G02020 // AT3G16810 // AT4G30130 // AT3G27740
GO:0035303	P	regulation of dephosphorylation	9	1562	137	28397	0.35	1	// AT2G22540 // AT5G51110 // AT2G37710 // AT3G10670 // AT2G20570 // AT5G23120 // AT1G69690 // AT2G43010 // AT2G20890
GO:0009059	P	macromolecule biosynthetic process	301	1562	5312	28397	0.3	1	// AT5G65210 // AT4G39410 // AT1G11720 // AT1G80840 // AT5G06710 // AT1G72220 // AT5G39660 // AT2G25880 // AT1G11430 // AT2G33180 // AT1G62990 // AT5G06650 // AT3G16500 // AT3G58120 // AT4G16390 // AT3G52770 // AT1G76880 // AT5G64530 // AT5G11490 // AT1G28520 // AT3G55990 // AT3G61850 // AT2G43010 // AT4G29090 // AT1G79180 // AT5G50090 // AT2G47900 // AT1G75660 // AT4G17220 // AT4G18020 // AT3G62…
GO:0016071	P	mRNA metabolic process	21	1562	381	28397	0.53	1	// AT1G66980 // AT3G10840 // AT4G18810 // AT4G32980 // AT1G59720 // AT4G34830 // AT3G18890 // AT5G27730 // AT2G36840 // AT5G19330 // AT3G13570 // AT2G48120 // AT3G09650 // AT3G18870 // AT4G02020 // AT2G33440 // AT5G02710 // AT5G57930 // AT3G09050 // AT5G46390 // AT5G64380
GO:0016072	P	rRNA metabolic process	15	1562	325	28397	0.78	1	// AT5G02250 // AT1G11430 // AT5G51110 // AT1G01860 // AT5G58330 // AT2G30170 // AT5G53490 // AT3G10670 // AT5G10620 // AT5G23120 // AT3G12080 // AT5G11480 // AT3G48730 // AT2G20890 // AT2G20570
GO:0010267	P	production of ta-siRNAs involved in RNA interference	5	1562	111	28397	0.73	1	// AT3G22520 // AT5G43810 // AT4G30130 // AT4G02020 // AT1G69440
GO:0010264	P	myo-inositol hexakisphosphate biosynthetic process	5	1562	65	28397	0.3	1	// AT3G12320 // AT1G23740 // AT1G32900 // AT5G67030 // AT2G24540
GO:0006694	P	steroid biosynthetic process	17	1562	221	28397	0.12	1	// AT4G36380 // AT4G12080 // AT1G22440 // AT2G45400 // AT4G14380 // AT1G77330 // AT2G29660 // AT5G56040 // AT1G78960 // AT1G70560 // AT1G31830 // AT1G09540 // AT5G24910 // AT5G54160 // AT3G50660 // AT2G22680 // AT1G12110
GO:0006752	P	group transfer coenzyme metabolic process	6	1562	80	28397	0.29	1	// AT3G20660 // AT1G80160 // AT4G24380 // AT3G11750 // AT1G55850 // AT3G61530
GO:0006753	P	nucleoside phosphate metabolic process	34	1562	687	28397	0.75	1	// AT4G31500 // AT3G28345 // AT2G36460 // AT5G51110 // AT4G31850 // AT4G32980 // AT1G23740 // AT2G24520 // AT5G42650 // AT3G27740 // AT4G30110 // AT1G32550 // AT4G35020 // AT5G23120 // AT3G48730 // AT5G40760 // AT1G15700 // AT1G10360 // AT5G11160 // AT5G57110 // AT3G45140 // AT2G01290 // AT1G21640 // AT5G24400 // AT1G62780 // AT1G63440 // AT2G33180 // AT4G39080 // AT1G07440 // AT3G17470 // AT1G77…
GO:0019243	P	methylglyoxal catabolic process to D-lactate	7	1562	95	28397	0.28	1	// AT2G42790 // AT3G20480 // AT1G76990 // AT5G14740 // AT5G03770 // AT1G67280 // AT1G21680
GO:0048638	P	regulation of developmental growth	21	1562	269	28397	0.081	1	// AT1G70370 // AT1G54200 // AT5G57130 // AT4G20270 // AT5G51560 // AT5G64340 // AT5G28680 // AT1G75500 // AT2G25880 // AT3G11560 // AT1G20850 // AT5G56040 // AT5G47820 // AT5G24010 // AT3G52770 // AT2G26330 // AT1G32190 // AT4G31850 // AT3G06035 // AT5G58300 // AT1G67710
GO:0010017	P	red or far-red light signaling pathway	5	1562	45	28397	0.12	1	// AT2G24540 // AT2G40080 // AT5G04190 // AT2G46370 // AT2G43010
GO:0051128	P	regulation of cellular component organization	7	1562	278	28397	0.99	1	// AT3G25500 // AT1G75660 // AT5G28680 // AT5G33300 // AT5G16490 // AT5G24010 // AT4G35520
GO:0043248	P	proteasome assembly	6	1562	182	28397	0.93	1	// AT2G42790 // AT2G47000 // AT1G51590 // AT3G16480 // AT3G06860 // AT3G09270
GO:0048229	P	gametophyte development	28	1562	533	28397	0.62	1	// AT2G22540 // AT3G04620 // AT2G34790 // AT2G34920 // AT1G02050 // AT2G39800 // AT2G32460 // AT3G55610 // AT2G37040 // AT2G30490 // AT3G48360 // AT3G10405 // AT2G35940 // AT1G19180 // AT3G06430 // AT5G54470 // AT3G20910 // AT2G19070 // AT5G07280 // AT1G64110 // AT2G35060 // AT5G59030 // AT3G21510 // AT4G16760 // AT4G33050 // AT5G57880 // AT1G72520 // AT4G11720
GO:0007126	P	meiosis	6	1562	219	28397	0.98	1	// AT1G75660 // AT5G33300 // AT5G51600 // AT4G35520 // AT5G57880 // AT4G27650
GO:0016558	P	protein import into peroxisome matrix	6	1562	94	28397	0.42	1	// AT1G75660 // AT2G02040 // AT5G04040 // AT1G56200 // AT5G54080 // AT3G51730
GO:0000280	P	nuclear division	5	1562	107	28397	0.7	1	// AT2G38185 // AT5G07630 // AT5G51600 // AT5G08290 // AT5G39950
GO:0009199	P	ribonucleoside triphosphate metabolic process	9	1562	163	28397	0.54	1	// AT1G15700 // AT3G28345 // AT2G24520 // AT1G63440 // AT4G39080 // AT5G57110 // AT4G30110 // AT4G35520 // AT4G35020
GO:0043481	P	anthocyanin accumulation in tissues in response to UV light	9	1562	113	28397	0.19	1	// AT1G75840 // AT1G70370 // AT3G25500 // AT5G64340 // AT2G34650 // AT4G20270 // AT3G28345 // AT1G75500 // AT2G45660
GO:0043480	P	pigment accumulation in tissues	9	1562	113	28397	0.19	1	// AT1G75840 // AT1G70370 // AT3G25500 // AT5G64340 // AT2G34650 // AT4G20270 // AT3G28345 // AT1G75500 // AT2G45660
GO:0022900	P	electron transport chain	5	1562	133	28397	0.85	1	// ATCG00270 // AT1G32550 // AT5G17770 // AT2G20890 // AT3G10370
GO:0009845	P	seed germination	16	1562	233	28397	0.23	1	// AT4G18010 // AT3G13540 // AT3G22640 // AT5G01930 // AT1G66350 // AT3G61850 // AT5G19330 // AT5G67360 // AT1G09090 // AT3G15730 // AT2G01830 // AT1G75390 // AT4G32010 // AT1G79750 // AT1G17020 // AT3G21510
GO:0015672	P	monovalent inorganic cation transport	16	1562	245	28397	0.29	1	// AT4G10310 // AT2G30170 // AT2G02040 // AT1G15700 // AT4G39080 // AT5G47560 // AT2G35060 // AT5G46240 // AT1G70300 // AT4G17615 // AT3G05030 // AT2G30070 // AT1G01140 // AT5G57930 // AT2G26650 // AT2G02710
GO:0008283	P	cell proliferation	7	1562	269	28397	0.99	1	// AT4G37750 // AT4G32980 // AT2G25880 // AT5G64770 // AT3G44735 // AT1G69690 // AT5G51600
GO:0043687	P	post-translational protein modification	125	1562	2075	28397	0.16	1	// AT1G62400 // AT2G17220 // AT1G14390 // AT5G63710 // AT2G25880 // AT1G70740 // AT1G73500 // AT2G43010 // AT2G24130 // AT2G47900 // AT1G75820 // AT3G49810 // AT4G14580 // AT5G58300 // AT1G69690 // AT4G02020 // AT2G24370 // AT1G18670 // AT1G11330 // AT4G14290 // AT5G47080 // AT1G64060 // AT2G02710 // AT2G32800 // AT1G67510 // AT2G22540 // AT2G23450 // AT3G63340 // AT4G24400 // AT5G10530 // AT4G31…
GO:0006974	P	response to DNA damage stimulus	9	1562	352	28397	1	1	// AT1G75660 // AT5G07400 // AT3G04620 // AT5G58760 // AT1G13635 // AT2G03390 // AT2G33770 // AT4G35520 // AT5G57160
GO:0044257	P	cellular protein catabolic process	18	1562	525	28397	0.99	1	// AT2G42790 // AT3G51770 // AT5G53300 // AT4G13250 // AT3G12110 // AT1G79750 // AT1G51590 // AT2G47000 // AT3G06860 // AT5G13490 // AT3G11750 // AT1G21410 // AT5G23120 // AT1G10360 // AT3G16480 // AT5G58870 // AT5G55160 // AT3G09270
GO:0009644	P	response to high light intensity	14	1562	224	28397	0.36	1	// AT5G61510 // AT1G71000 // AT5G18100 // AT2G36840 // AT1G53540 // AT5G54660 // AT2G47180 // AT2G27140 // AT2G20560 // AT1G70520 // AT1G74310 // AT5G04890 // AT5G37670 // AT2G21970
GO:0009640	P	photomorphogenesis	6	1562	233	28397	0.99	1	// AT4G32980 // AT2G34650 // AT3G55370 // AT2G46370 // AT2G43010 // AT5G24470
GO:0055046	P	microgametogenesis	5	1562	42	28397	0.097	1	// AT3G20910 // AT1G64110 // AT3G04620 // AT4G11720 // AT5G59030
GO:0022610	P	biological adhesion	9	1562	96	28397	0.097	1	// AT5G64340 // AT2G26330 // AT1G09000 // AT2G34790 // AT5G16490 // AT1G62990 // AT1G71930 // AT5G12330 // AT2G26650
GO:0008654	P	phospholipid biosynthetic process	22	1562	405	28397	0.55	1	// AT4G31500 // AT4G34830 // AT3G20480 // AT5G14660 // AT5G05950 // AT5G53490 // AT1G23740 // AT5G42650 // AT4G31850 // AT5G66470 // AT4G34350 // AT1G32550 // AT5G01220 // AT5G22875 // AT4G29060 // AT1G77090 // AT4G32980 // AT1G01080 // AT3G45140 // AT1G62780 // AT2G20890 // AT3G09210
GO:0051327	P	M phase of meiotic cell cycle	6	1562	219	28397	0.98	1	// AT1G75660 // AT5G33300 // AT5G51600 // AT4G35520 // AT5G57880 // AT4G27650
GO:0046474	P	glycerophospholipid biosynthetic process	6	1562	183	28397	0.93	1	// AT1G01080 // AT4G31850 // AT3G09210 // AT5G05950 // AT5G22875 // AT2G20890
GO:0010498	P	proteasomal protein catabolic process	11	1562	212	28397	0.62	1	// AT2G42790 // AT3G51770 // AT1G51590 // AT3G12110 // AT2G47000 // AT3G06860 // AT5G13490 // AT1G21410 // AT1G79750 // AT5G55160 // AT3G09270
GO:0006098	P	pentose-phosphate shunt	16	1562	200	28397	0.1	1	// AT1G62780 // AT1G10360 // AT2G36460 // AT2G33180 // AT4G31850 // AT5G51110 // AT1G07440 // AT5G40760 // AT2G01290 // AT1G32550 // AT1G77090 // AT5G24400 // AT4G01100 // AT5G23120 // AT3G48730 // AT1G05385
GO:0022402	P	cell cycle process	12	1562	586	28397	1	1	// AT2G38185 // AT4G27650 // AT5G57880 // AT5G33300 // AT5G51600 // AT4G03270 // AT1G69690 // AT4G35520 // AT1G75660 // AT4G32010 // AT5G08290 // AT3G19770
GO:0022403	P	cell cycle phase	8	1562	352	28397	1	1	// AT2G38185 // AT1G75660 // AT5G33300 // AT5G51600 // AT4G35520 // AT5G57880 // AT4G27650 // AT5G08290
GO:0043632	P	modification-dependent macromolecule catabolic process	9	1562	412	28397	1	1	// AT2G42790 // AT3G51770 // AT5G53300 // AT1G51590 // AT3G16480 // AT2G47000 // AT3G06860 // AT1G21410 // AT3G09270
GO:0006090	P	pyruvate metabolic process	27	1562	398	28397	0.17	1	// AT4G31500 // AT4G37870 // AT3G12110 // AT5G13490 // AT3G15730 // AT5G53490 // AT1G79750 // AT1G29990 // AT1G23740 // AT5G42650 // AT4G31850 // AT4G34830 // AT5G66470 // AT4G34350 // AT5G14660 // AT1G32550 // AT5G01220 // AT1G04410 // AT4G29060 // AT1G77090 // AT4G32980 // AT1G01080 // AT3G45140 // AT1G62780 // AT2G20890 // AT3G09210 // AT5G55160
GO:0051301	P	cell division	14	1562	363	28397	0.93	1	// AT3G51770 // AT4G32010 // AT2G26330 // AT1G46264 // AT3G54220 // AT5G22640 // AT4G37650 // AT1G78580 // AT5G51600 // AT3G21510 // AT1G21410 // AT5G11480 // AT1G55180 // AT3G19770
GO:0009606	P	tropism	12	1562	166	28397	0.22	1	// AT4G24670 // AT5G04190 // AT2G41660 // AT5G13750 // AT2G34650 // AT3G54220 // AT5G64770 // AT2G47000 // AT1G70560 // AT5G20730 // AT4G32010 // AT2G43010
GO:0009827	P	plant-type cell wall modification	13	1562	222	28397	0.45	1	// AT3G08860 // AT2G37640 // AT2G33460 // AT1G68090 // AT2G40610 // AT2G41850 // AT2G13620 // AT1G48000 // AT1G06750 // AT3G56960 // AT3G57670 // AT3G52600 // AT1G17020
GO:0009826	P	unidimensional cell growth	28	1562	502	28397	0.5	1	// AT5G64340 // AT3G27960 // AT2G13620 // AT5G51810 // AT1G75840 // AT4G36380 // AT5G35390 // AT3G07880 // AT4G35020 // AT5G23530 // AT1G06750 // AT1G70370 // AT2G37640 // AT1G75500 // AT5G16490 // AT1G68090 // AT3G50660 // AT5G24010 // AT5G54510 // AT3G57670 // AT3G52600 // AT3G25500 // AT5G28680 // AT2G33460 // AT2G40610 // AT4G20270 // AT1G21270 // AT3G56960
GO:0009825	P	multidimensional cell growth	9	1562	111	28397	0.17	1	// AT1G75840 // AT1G70370 // AT3G25500 // AT2G37640 // AT5G64340 // AT1G75500 // AT2G40610 // AT4G20270 // AT1G70710
GO:0009639	P	response to red or far red light	20	1562	406	28397	0.72	1	// AT4G31500 // AT2G24540 // AT5G04190 // AT2G37640 // AT2G40080 // AT4G32980 // AT2G34650 // AT3G55370 // AT1G68090 // AT5G67030 // AT5G61380 // AT2G46370 // AT1G70560 // AT5G23120 // AT5G51810 // AT2G35940 // AT5G24470 // AT3G61850 // AT2G43010 // AT1G30040
GO:0006486	P	protein amino acid glycosylation	6	1562	227	28397	0.98	1	// AT3G51770 // AT1G51590 // AT1G79380 // AT5G11490 // AT3G19770 // AT1G04850
GO:0009637	P	response to blue light	5	1562	126	28397	0.82	1	// AT5G23120 // AT2G34650 // AT5G04190 // AT5G57930 // AT5G20730
GO:0018409	P	peptide or protein amino-terminal blocking	26	1562	529	28397	0.74	1	// AT2G23690 // AT1G73390 // AT5G17770 // AT1G12220 // AT4G17615 // AT5G55950 // AT1G60010 // AT5G39950 // AT5G50090 // AT2G39840 // AT4G30130 // AT1G07110 // AT1G22040 // AT3G57530 // AT5G15870 // AT1G18670 // AT5G24270 // AT1G32190 // AT2G36630 // AT5G67620 // AT1G09560 // AT4G31860 // AT1G59650 // AT1G08050 // AT3G61060 // AT5G56460
GO:0010182	P	sugar mediated signaling pathway	6	1562	114	28397	0.6	1	// AT3G51770 // AT5G67030 // AT1G78580 // AT3G48360 // AT1G52340 // AT2G20890
GO:0007276	P	gamete generation	5	1562	189	28397	0.98	1	// AT4G37750 // AT1G64110 // AT3G04620 // AT4G11720 // AT5G59030
GO:0046686	P	response to cadmium ion	33	1562	470	28397	0.1	1	// AT5G02790 // AT3G23600 // AT4G37870 // AT2G36460 // AT3G09600 // AT3G15730 // AT3G56240 // AT1G29990 // AT2G21250 // AT4G39090 // AT4G39230 // AT1G48000 // AT5G23120 // AT3G13110 // AT1G76680 // AT3G04730 // AT1G07440 // AT4G29060 // AT3G01860 // AT5G14780 // AT3G46590 // AT5G17330 // AT4G16760 // AT5G67500 // AT2G39920 // AT3G02570 // AT3G51550 // AT1G11910 // AT4G34050 // AT4G01100 // AT5G65…
GO:0045814	P	negative regulation of gene expression, epigenetic	9	1562	247	28397	0.92	1	// AT4G37750 // AT1G75660 // AT5G33300 // AT2G25880 // AT3G22520 // AT5G43810 // AT5G51600 // AT4G02020 // AT4G30130
GO:0006094	P	gluconeogenesis	8	1562	169	28397	0.71	1	// AT4G37870 // AT3G12110 // AT3G15730 // AT5G13490 // AT1G04410 // AT1G79750 // AT5G55160 // AT1G29990
GO:0000279	P	M phase	8	1562	306	28397	0.99	1	// AT2G38185 // AT1G75660 // AT5G33300 // AT5G51600 // AT4G35520 // AT5G57880 // AT4G27650 // AT5G08290
GO:0000278	P	mitotic cell cycle	5	1562	302	28397	1	1	// AT2G38185 // AT5G51600 // AT5G08290 // AT4G37650 // AT4G03270
GO:0006461	P	protein complex assembly	27	1562	577	28397	0.82	1	// AT3G16480 // AT2G47000 // AT5G58330 // AT5G54290 // AT5G51600 // AT1G79750 // AT1G51590 // AT1G75820 // AT3G06860 // ATCG00270 // AT5G23120 // AT2G32480 // AT2G20890 // AT5G54650 // AT5G16490 // AT2G30170 // AT2G42790 // AT3G25500 // AT5G51110 // AT4G39080 // AT4G33480 // AT3G53920 // AT3G10670 // AT2G20570 // AT4G22830 // AT1G05385 // AT3G09270
GO:0070085	P	glycosylation	6	1562	227	28397	0.98	1	// AT3G51770 // AT1G51590 // AT1G79380 // AT5G11490 // AT3G19770 // AT1G04850
GO:0006464	P	protein modification process	152	1562	2773	28397	0.53	1	// AT1G62400 // AT2G17220 // AT1G14390 // AT5G63710 // AT2G25880 // AT1G70740 // AT1G73500 // AT2G43010 // AT2G24130 // AT5G50090 // AT2G47900 // AT5G17770 // AT1G75820 // AT3G49810 // AT4G14580 // AT5G45800 // AT1G07110 // AT1G12220 // AT5G58300 // AT1G69690 // AT4G02020 // AT5G11490 // AT2G24370 // AT5G66060 // AT1G18670 // AT1G11330 // AT2G36630 // AT4G14290 // AT5G47080 // AT1G64060 // AT2G02…
GO:0000272	P	polysaccharide catabolic process	6	1562	56	28397	0.1	1	// AT1G70370 // AT4G31850 // AT4G17090 // AT3G10740 // AT4G19810 // AT3G01510
GO:0031047	P	gene silencing by RNA	8	1562	371	28397	1	1	// AT4G37750 // AT1G75660 // AT3G22520 // AT3G13570 // AT5G43810 // AT4G02020 // AT4G30130 // AT1G69440
GO:0019941	P	modification-dependent protein catabolic process	9	1562	412	28397	1	1	// AT2G42790 // AT3G51770 // AT5G53300 // AT1G51590 // AT3G16480 // AT2G47000 // AT3G06860 // AT1G21410 // AT3G09270
GO:0044003	P	modification by symbiont of host morphology or physiology	5	1562	110	28397	0.72	1	// AT3G22520 // AT5G43810 // AT4G30130 // AT4G02020 // AT3G14860
GO:0006091	P	generation of precursor metabolites and energy	37	1562	730	28397	0.71	1	// AT3G23600 // AT5G17770 // AT2G36460 // AT5G51110 // AT5G58330 // AT4G22830 // AT3G15730 // AT1G29990 // AT2G30170 // AT4G39090 // ATCG00270 // AT5G14740 // AT1G32550 // AT4G26270 // AT5G23120 // AT1G11910 // AT2G32480 // AT1G04410 // AT2G20890 // AT2G20570 // AT1G15700 // AT5G11160 // AT1G74030 // AT3G10370 // AT3G18890 // AT1G68750 // AT5G67500 // AT2G42790 // AT5G54980 // AT4G39080 // AT4G33…
GO:0009966	P	regulation of signal transduction	8	1562	171	28397	0.72	1	// AT1G66350 // AT4G09570 // AT3G15730 // AT2G32460 // AT4G35790 // AT1G80440 // AT2G43010 // AT3G21510
GO:0035194	P	posttranscriptional gene silencing by RNA	7	1562	254	28397	0.98	1	// AT4G37750 // AT3G22520 // AT3G13570 // AT5G43810 // AT4G02020 // AT4G30130 // AT1G69440
GO:0035195	P	gene silencing by miRNA	6	1562	197	28397	0.96	1	// AT3G22520 // AT3G13570 // AT5G43810 // AT4G02020 // AT4G30130 // AT1G69440
GO:0035196	P	production of miRNAs involved in gene silencing by miRNA	5	1562	130	28397	0.84	1	// AT5G43810 // AT4G30130 // AT4G02020 // AT3G13570 // AT3G22520
GO:0009820	P	alkaloid metabolic process	17	1562	225	28397	0.13	1	// AT1G62780 // AT1G10360 // AT2G36460 // AT2G33180 // AT4G31850 // AT5G51110 // AT1G07440 // AT5G40760 // AT2G01290 // AT1G32550 // AT1G77090 // AT5G24400 // AT4G01100 // AT5G23120 // AT1G35190 // AT3G48730 // AT1G05385
GO:0008361	P	regulation of cell size	48	1562	739	28397	0.15	1	// AT2G47000 // AT3G07880 // AT3G13750 // AT3G27960 // AT4G33430 // AT2G13620 // AT5G51810 // AT2G26650 // AT1G75840 // AT4G36380 // AT1G51590 // AT5G35390 // AT2G34650 // AT3G15730 // AT1G31130 // AT4G35020 // AT1G55180 // AT5G08290 // AT1G06750 // AT1G70370 // AT2G37640 // AT3G56960 // AT5G64340 // AT1G75500 // AT5G60660 // AT5G16490 // AT1G68090 // AT3G50660 // AT5G24010 // AT2G03720 // AT3G21…
GO:0009853	P	photorespiration	5	1562	161	28397	0.94	1	// AT4G39210 // AT3G16480 // AT1G06460 // AT3G54110 // AT3G15290
GO:0006996	P	organelle organization	112	1562	2044	28397	0.53	1	// AT3G05470 // AT3G23600 // AT3G07880 // AT2G25880 // AT1G11430 // AT1G53210 // AT1G62990 // AT1G32080 // AT4G16390 // AT3G56240 // AT1G75660 // AT4G17220 // AT5G02250 // AT5G12370 // AT4G39090 // AT1G56200 // AT5G20700 // AT2G35940 // AT4G16490 // AT5G64340 // AT5G54650 // AT3G44880 // AT4G02020 // AT4G01800 // AT1G10200 // AT4G18390 // AT5G43810 // AT3G10670 // AT4G30160 // AT3G51550 // AT2G34…
GO:0009630	P	gravitropism	10	1562	154	28397	0.35	1	// AT4G24670 // AT2G47000 // AT5G13750 // AT2G34650 // AT3G54220 // AT5G64770 // AT1G70560 // AT5G20730 // AT4G32010 // AT2G43010
GO:0043603	P	cellular amide metabolic process	18	1562	222	28397	0.078	1	// AT1G62780 // AT1G10360 // AT2G36460 // AT2G33180 // AT4G31850 // AT5G51110 // AT1G07440 // AT5G43600 // AT2G01290 // AT1G32550 // AT1G77090 // AT5G24400 // AT4G01100 // AT5G23120 // AT2G35820 // AT3G48730 // AT1G05385 // AT5G40760
GO:0009451	P	RNA modification	17	1562	418	28397	0.92	1	// AT1G66980 // AT3G10840 // AT4G18810 // AT4G32980 // AT4G34830 // AT5G27730 // AT3G27740 // AT1G59720 // AT1G01860 // AT3G18890 // AT5G64380 // AT3G16810 // AT5G02710 // AT5G57930 // AT3G09050 // AT5G46390 // AT3G18870
GO:0043449	P	cellular alkene metabolic process	6	1562	133	28397	0.74	1	// AT3G51770 // AT1G77330 // AT1G77670 // AT1G73500 // AT4G24380 // AT4G26200
GO:0070271	P	protein complex biogenesis	27	1562	577	28397	0.82	1	// AT3G16480 // AT2G47000 // AT5G58330 // AT5G54290 // AT5G51600 // AT1G79750 // AT1G51590 // AT1G75820 // AT3G06860 // ATCG00270 // AT5G23120 // AT2G32480 // AT2G20890 // AT5G54650 // AT5G16490 // AT2G30170 // AT2G42790 // AT3G25500 // AT5G51110 // AT4G39080 // AT4G33480 // AT3G53920 // AT3G10670 // AT2G20570 // AT4G22830 // AT1G05385 // AT3G09270
GO:0044093	P	positive regulation of molecular function	6	1562	130	28397	0.72	1	// AT1G78370 // AT5G58330 // AT3G48360 // AT1G77090 // AT1G07440 // AT3G01510
GO:0044092	P	negative regulation of molecular function	10	1562	122	28397	0.15	1	// AT3G52770 // AT1G20160 // AT1G62340 // AT5G67360 // AT4G03270 // AT4G10530 // AT5G59810 // AT2G04160 // AT4G10550 // AT5G64620
GO:0006096	P	glycolysis	12	1562	219	28397	0.55	1	// AT3G23600 // AT1G74030 // AT2G36460 // AT3G51550 // AT4G39090 // AT1G11910 // AT3G15730 // AT4G26270 // AT4G01100 // AT1G04410 // AT5G67500 // AT1G29990
GO:0033037	P	polysaccharide localization	8	1562	94	28397	0.16	1	// AT4G31500 // AT2G22540 // AT3G06490 // AT1G61560 // AT1G64060 // AT4G17615 // AT4G18010 // AT1G72520
GO:0046034	P	ATP metabolic process	8	1562	116	28397	0.32	1	// AT1G15700 // AT3G28345 // AT2G24520 // AT1G63440 // AT4G39080 // AT5G57110 // AT4G30110 // AT4G35520
GO:0009687	P	abscisic acid metabolic process	5	1562	43	28397	0.1	1	// AT1G32550 // AT1G52340 // AT5G67030 // AT3G14440 // AT4G18780
GO:0009685	P	gibberellin metabolic process	5	1562	61	28397	0.26	1	// AT5G51810 // AT1G78440 // AT2G32460 // AT4G32980 // AT1G30040
GO:0051701	P	interaction with host	8	1562	123	28397	0.38	1	// AT5G43980 // AT3G22520 // AT5G57685 // AT5G43810 // AT5G51600 // AT4G02020 // AT3G14860 // AT4G30130
GO:0016567	P	protein ubiquitination	7	1562	266	28397	0.99	1	// AT1G21410 // AT3G52450 // AT5G18650 // AT3G49810 // AT4G36550 // AT3G05200 // AT5G64660
GO:0010162	P	seed dormancy	5	1562	158	28397	0.93	1	// AT4G32010 // AT2G22670 // AT3G07310 // AT1G66350 // AT1G17020
GO:0016114	P	terpenoid biosynthetic process	20	1562	268	28397	0.12	1	// AT1G78960 // AT5G53490 // AT3G04870 // AT1G23740 // AT4G32980 // AT3G62910 // AT1G54860 // AT3G14440 // AT5G67030 // AT2G48120 // AT5G51810 // AT1G32550 // AT2G32460 // AT3G45140 // AT4G18780 // AT5G23120 // AT1G52340 // AT5G01220 // AT3G10230 // AT4G29060
GO:0016568	P	chromatin modification	9	1562	447	28397	1	1	// AT4G37750 // AT5G33300 // AT2G25880 // AT3G22520 // AT5G43810 // AT3G09600 // AT5G51600 // AT4G02020 // AT4G30130
GO:0016569	P	covalent chromatin modification	9	1562	419	28397	1	1	// AT4G37750 // AT5G33300 // AT2G25880 // AT3G22520 // AT5G43810 // AT3G09600 // AT5G51600 // AT4G02020 // AT4G30130
GO:0023051	P	regulation of signaling process	8	1562	171	28397	0.72	1	// AT1G66350 // AT4G09570 // AT3G15730 // AT2G32460 // AT4G35790 // AT1G80440 // AT2G43010 // AT3G21510
GO:0010629	P	negative regulation of gene expression	33	1562	611	28397	0.57	1	// AT2G22540 // AT2G25880 // AT1G62990 // AT5G43810 // AT5G51600 // AT1G04550 // AT5G24470 // AT3G52820 // AT4G28840 // AT1G75660 // AT5G13180 // AT3G04530 // AT5G06250 // AT1G69440 // AT1G21410 // AT4G36990 // AT1G22990 // AT1G62300 // AT3G20910 // AT1G05420 // AT1G17710 // AT3G22520 // AT2G22670 // AT4G02020 // AT1G67600 // AT4G30130 // AT4G37750 // AT3G43110 // AT1G72830 // AT5G33300 // AT3G02…
GO:0046496	P	nicotinamide nucleotide metabolic process	16	1562	212	28397	0.14	1	// AT1G62780 // AT1G10360 // AT2G36460 // AT2G33180 // AT4G31850 // AT5G51110 // AT1G07440 // AT5G40760 // AT2G01290 // AT1G32550 // AT1G77090 // AT5G24400 // AT4G01100 // AT5G23120 // AT3G48730 // AT1G05385
GO:0034660	P	ncRNA metabolic process	26	1562	481	28397	0.56	1	// AT4G34830 // AT1G24490 // AT1G11430 // AT5G58330 // AT5G43810 // AT5G11480 // AT1G75660 // AT4G31850 // AT5G02250 // AT3G62910 // AT5G53490 // AT5G23120 // AT3G48730 // AT4G29060 // AT2G20570 // AT2G30170 // AT5G10620 // AT3G12080 // AT1G62780 // AT5G51110 // AT1G01860 // AT3G07420 // AT3G10670 // AT2G20890 // AT3G09210 // AT5G22800
GO:0044267	P	cellular protein metabolic process	196	1562	4775	28397	1	1	// AT1G62400 // AT2G17220 // AT1G14390 // AT5G63710 // AT2G25880 // AT1G70740 // AT1G73500 // AT4G16390 // AT1G80920 // AT2G31955 // AT5G55160 // AT5G58870 // AT2G43010 // AT2G24130 // AT5G50090 // AT2G47900 // AT5G17770 // AT1G75820 // AT3G49810 // AT4G14580 // AT5G14660 // AT5G45800 // AT3G26618 // AT1G07110 // AT2G47000 // AT1G11330 // AT1G12220 // AT5G58300 // AT4G29080 // AT1G69690 // AT4G02…
GO:0006364	P	rRNA processing	15	1562	324	28397	0.78	1	// AT5G02250 // AT1G11430 // AT5G51110 // AT1G01860 // AT5G58330 // AT2G30170 // AT5G53490 // AT3G10670 // AT5G10620 // AT5G23120 // AT3G12080 // AT5G11480 // AT3G48730 // AT2G20890 // AT2G20570
GO:0009150	P	purine ribonucleotide metabolic process	9	1562	184	28397	0.68	1	// AT1G15700 // AT3G28345 // AT2G24520 // AT1G63440 // AT4G39080 // AT5G57110 // AT4G30110 // AT4G35520 // AT4G35020
GO:0050793	P	regulation of developmental process	50	1562	844	28397	0.32	1	// AT2G22540 // AT3G52770 // AT5G64340 // AT2G01830 // AT2G25880 // AT1G75410 // AT4G35900 // AT5G43810 // AT5G47820 // AT1G18835 // AT1G28520 // AT2G26650 // AT1G67710 // AT2G40080 // AT1G75820 // AT4G31850 // AT5G12235 // AT1G69440 // AT4G30130 // AT3G07650 // AT3G15030 // AT1G70370 // AT5G57130 // AT3G11560 // AT1G75500 // AT5G58300 // AT5G19330 // AT5G24010 // AT4G37750 // AT1G65480 // AT2G45…
GO:0050790	P	regulation of catalytic activity	16	1562	332	28397	0.73	1	// AT1G20160 // AT1G78370 // AT1G62340 // AT1G02305 // AT5G67360 // AT5G58330 // AT4G10530 // AT5G59810 // AT3G48360 // AT2G04160 // AT1G77090 // AT4G10550 // AT5G64620 // AT4G03270 // AT1G07440 // AT3G01510
GO:0016926	P	protein desumoylation	7	1562	80	28397	0.17	1	// AT2G03200 // AT1G47410 // AT5G24090 // AT4G14290 // AT1G64060 // AT3G16920 // AT5G17420
GO:0019637	P	organophosphate metabolic process	32	1562	483	28397	0.18	1	// AT4G31500 // AT4G34830 // AT3G20480 // AT3G63240 // AT5G14660 // AT5G05950 // AT1G32550 // AT1G23740 // AT5G42650 // AT4G31850 // AT5G66470 // AT4G34350 // AT5G53490 // AT4G35790 // AT3G10370 // AT1G55180 // AT5G22875 // AT4G29060 // AT1G77090 // AT4G32980 // AT1G01080 // AT2G01900 // AT5G01220 // AT3G45140 // AT2G03890 // AT1G52570 // AT1G71710 // AT4G18010 // AT1G62780 // AT2G20890 // AT3G56…
GO:0000273	P	lipoic acid metabolic process	5	1562	45	28397	0.12	1	// AT4G31500 // AT3G45140 // AT1G23740 // AT4G32980 // AT5G42650
GO:0051239	P	regulation of multicellular organismal process	37	1562	694	28397	0.6	1	// AT2G22540 // AT3G52770 // AT5G64340 // AT2G01830 // AT2G25880 // AT1G75410 // AT4G35900 // AT5G47820 // AT1G18835 // AT1G28520 // AT1G67710 // AT2G40080 // AT1G75820 // AT4G31850 // AT4G30130 // AT3G07650 // AT1G70370 // AT5G57130 // AT3G11560 // AT1G75500 // AT5G58300 // AT5G19330 // AT1G32190 // AT3G21510 // AT2G45660 // AT4G32010 // AT3G06035 // AT2G26330 // AT1G54200 // AT5G51560 // AT5G56…
GO:0042545	P	cell wall modification	20	1562	386	28397	0.64	1	// AT4G31500 // AT3G08860 // AT2G22540 // AT2G37640 // AT1G70710 // AT5G19730 // AT2G33460 // AT1G68090 // AT2G40610 // AT2G41850 // AT3G15680 // AT2G13620 // AT1G48000 // AT1G06750 // AT3G56960 // AT3G14310 // AT3G57670 // AT3G52600 // AT1G17020 // AT1G05310
GO:0008652	P	cellular amino acid biosynthetic process	36	1562	503	28397	0.078	1	// AT4G31500 // AT5G02790 // AT2G33180 // AT1G11430 // AT1G74040 // AT5G47820 // AT5G13980 // AT3G14860 // AT1G23740 // AT5G42650 // AT3G13110 // AT4G35020 // AT2G35940 // AT5G63570 // AT3G48730 // AT3G55610 // AT2G39800 // AT4G32980 // AT1G76990 // AT5G10180 // AT3G22520 // AT3G45140 // AT1G52340 // AT5G35180 // AT1G73500 // AT2G43000 // AT5G46180 // AT5G57930 // AT5G51110 // AT5G43600 // AT5G10…
GO:0015980	P	energy derivation by oxidation of organic compounds	7	1562	170	28397	0.82	1	// AT2G42790 // AT5G11160 // AT3G10370 // AT5G54980 // AT1G68750 // AT4G01100 // AT5G67500
GO:0006511	P	ubiquitin-dependent protein catabolic process	9	1562	407	28397	1	1	// AT2G42790 // AT3G51770 // AT5G53300 // AT1G51590 // AT3G16480 // AT2G47000 // AT3G06860 // AT1G21410 // AT3G09270
GO:0009117	P	nucleotide metabolic process	34	1562	685	28397	0.75	1	// AT4G31500 // AT3G28345 // AT2G36460 // AT5G51110 // AT4G31850 // AT4G32980 // AT1G23740 // AT2G24520 // AT5G42650 // AT3G27740 // AT4G30110 // AT1G32550 // AT4G35020 // AT5G23120 // AT3G48730 // AT5G40760 // AT1G15700 // AT1G10360 // AT5G11160 // AT5G57110 // AT3G45140 // AT2G01290 // AT1G21640 // AT5G24400 // AT1G62780 // AT1G63440 // AT2G33180 // AT4G39080 // AT1G07440 // AT3G17470 // AT1G77…
GO:0006739	P	NADP metabolic process	16	1562	204	28397	0.11	1	// AT1G62780 // AT1G10360 // AT2G36460 // AT2G33180 // AT4G31850 // AT5G51110 // AT1G07440 // AT5G40760 // AT2G01290 // AT1G32550 // AT1G77090 // AT5G24400 // AT4G01100 // AT5G23120 // AT3G48730 // AT1G05385
GO:0006635	P	fatty acid beta-oxidation	13	1562	171	28397	0.17	1	// AT2G42790 // AT3G20660 // AT5G04040 // AT3G09270 // AT3G06860 // AT4G16210 // AT1G56200 // AT4G16760 // AT1G06550 // AT1G75660 // AT5G54080 // AT3G51730 // AT5G46180
GO:0033043	P	regulation of organelle organization	5	1562	178	28397	0.96	1	// AT1G75660 // AT3G25500 // AT5G16490 // AT4G35520 // AT5G33300
GO:0006730	P	one-carbon metabolic process	9	1562	578	28397	1	1	// AT4G37750 // AT5G33300 // AT2G25880 // AT3G22520 // AT5G51600 // AT4G02020 // AT3G16810 // AT4G30130 // AT3G27740
GO:0071489	P	cellular response to red or far red light	5	1562	47	28397	0.13	1	// AT2G24540 // AT2G40080 // AT5G04190 // AT2G46370 // AT2G43010
GO:0009892	P	negative regulation of metabolic process	35	1562	659	28397	0.61	1	// AT2G22540 // AT2G25880 // AT1G62990 // AT5G43810 // AT5G51600 // AT1G04550 // AT5G24470 // AT3G52820 // AT4G28840 // AT1G75660 // AT5G13180 // AT3G04530 // AT5G06250 // AT1G69440 // AT1G21410 // AT4G36990 // AT1G22990 // AT3G02830 // AT1G62300 // AT3G20910 // AT1G05420 // AT1G17710 // AT3G22520 // AT2G22670 // AT4G02020 // AT1G67600 // AT4G30130 // AT4G37750 // AT3G43110 // AT1G72830 // AT5G33…
GO:0009259	P	ribonucleotide metabolic process	10	1562	323	28397	0.98	1	// AT1G15700 // AT3G28345 // AT2G24520 // AT3G27740 // AT1G63440 // AT4G39080 // AT5G57110 // AT4G30110 // AT4G35520 // AT4G35020
GO:0007049	P	cell cycle	16	1562	802	28397	1	1	// AT2G38185 // AT2G22540 // AT4G27650 // AT5G57880 // AT5G33300 // AT5G51600 // AT5G07280 // AT2G44740 // AT4G37650 // AT4G03270 // AT1G69690 // AT4G35520 // AT1G75660 // AT4G32010 // AT5G08290 // AT3G19770
GO:0071370	P	cellular response to gibberellin stimulus	5	1562	84	28397	0.5	1	// AT2G22670 // AT5G66350 // AT3G07310 // AT2G32460 // AT1G66350
GO:0051246	P	regulation of protein metabolic process	16	1562	237	28397	0.25	1	// AT4G18390 // AT4G29080 // AT2G22540 // AT3G02830 // AT5G51110 // AT2G37710 // AT1G74310 // AT4G34590 // AT4G16390 // AT3G10670 // AT2G20570 // AT5G23120 // AT1G69690 // AT2G43010 // AT2G20890 // AT3G15030
GO:0009057	P	macromolecule catabolic process	62	1562	1255	28397	0.82	1	// AT3G16480 // AT3G51770 // AT3G23600 // AT1G77090 // AT3G12110 // AT2G36460 // AT2G33180 // AT1G07440 // AT5G13490 // AT2G26140 // AT2G36840 // AT5G55160 // AT5G58870 // AT1G29990 // AT3G06860 // AT4G13250 // AT4G26140 // AT1G79750 // AT4G31850 // AT1G51590 // AT2G28100 // AT4G39090 // AT1G32550 // AT3G10740 // AT1G21410 // AT5G23120 // AT1G14520 // AT3G01510 // AT3G48730 // AT5G40760 // AT2G47…
GO:0048825	P	cotyledon development	6	1562	77	28397	0.26	1	// AT4G24670 // AT3G51770 // AT2G34650 // AT5G11320 // AT1G70560 // AT4G32010
GO:0009926	P	auxin polar transport	9	1562	95	28397	0.093	1	// AT1G70370 // AT2G47000 // AT5G13750 // AT2G34650 // AT3G53480 // AT1G20925 // AT5G13930 // AT3G28345 // AT1G75500
GO:0031399	P	regulation of protein modification process	9	1562	150	28397	0.45	1	// AT2G22540 // AT5G51110 // AT2G37710 // AT3G10670 // AT2G20570 // AT5G23120 // AT1G69690 // AT2G43010 // AT2G20890
GO:0010431	P	seed maturation	6	1562	180	28397	0.93	1	// AT3G07310 // AT1G66350 // AT2G22670 // AT5G40010 // AT4G32010 // AT1G17020
GO:0032958	P	inositol phosphate biosynthetic process	5	1562	66	28397	0.31	1	// AT3G12320 // AT1G23740 // AT1G32900 // AT5G67030 // AT2G24540
GO:0016126	P	sterol biosynthetic process	8	1562	165	28397	0.69	1	// AT2G45400 // AT3G50660 // AT1G78960 // AT1G70560 // AT1G31830 // AT5G54160 // AT5G56040 // AT1G12110
GO:0016125	P	sterol metabolic process	8	1562	172	28397	0.73	1	// AT2G45400 // AT3G50660 // AT1G78960 // AT1G70560 // AT1G31830 // AT5G54160 // AT5G56040 // AT1G12110
GO:0048609	P	reproductive process in a multicellular organism	15	1562	378	28397	0.92	1	// AT4G37750 // AT3G04620 // AT4G32010 // AT3G13890 // AT1G64110 // AT5G67360 // AT5G59030 // AT2G22670 // AT1G66350 // AT1G17020 // AT5G40010 // AT3G07310 // AT1G72520 // AT4G11720 // AT2G41850
GO:0009101	P	glycoprotein biosynthetic process	6	1562	227	28397	0.98	1	// AT3G51770 // AT1G51590 // AT1G79380 // AT5G11490 // AT3G19770 // AT1G04850
GO:0009404	P	toxin metabolic process	16	1562	211	28397	0.14	1	// AT4G31870 // AT2G42790 // AT2G47000 // AT5G44000 // AT1G78370 // AT3G06490 // AT4G18170 // AT3G06860 // AT1G63460 // AT2G39200 // AT1G10360 // AT3G20660 // AT4G36990 // AT3G47780 // AT3G09270 // AT1G62300
GO:0009407	P	toxin catabolic process	16	1562	211	28397	0.14	1	// AT4G31870 // AT2G42790 // AT2G47000 // AT5G44000 // AT1G78370 // AT3G06490 // AT4G18170 // AT3G06860 // AT1G63460 // AT2G39200 // AT1G10360 // AT3G20660 // AT4G36990 // AT3G47780 // AT3G09270 // AT1G62300
GO:0009409	P	response to cold	43	1562	629	28397	0.098	1	// AT2G38750 // AT4G35090 // AT2G45660 // AT1G80820 // AT4G17615 // AT2G37770 // AT5G54470 // AT3G55990 // AT4G38840 // AT1G55920 // AT1G23740 // AT1G74520 // AT4G27410 // AT5G14740 // AT3G48360 // AT5G58070 // AT4G35790 // AT1G19180 // AT3G57530 // AT3G22640 // AT5G61410 // AT5G59320 // AT2G38760 // AT3G51780 // AT1G68090 // AT5G25610 // AT4G17090 // AT3G14440 // AT4G02020 // AT3G28345 // AT2G23…
GO:0051276	P	chromosome organization	15	1562	752	28397	1	1	// AT4G37750 // AT5G57880 // AT5G33300 // AT2G25880 // AT5G16850 // AT3G22520 // AT5G43810 // AT3G09600 // AT5G51600 // AT4G02020 // AT4G35520 // AT2G37100 // AT1G75660 // AT4G30130 // AT4G32010
GO:0043473	P	pigmentation	9	1562	113	28397	0.19	1	// AT1G75840 // AT1G70370 // AT3G25500 // AT5G64340 // AT2G34650 // AT4G20270 // AT3G28345 // AT1G75500 // AT2G45660
GO:0007031	P	peroxisome organization	9	1562	123	28397	0.25	1	// AT2G42790 // AT1G75660 // AT2G02040 // AT5G04040 // AT3G06860 // AT1G56200 // AT5G54080 // AT3G51730 // AT5G46180
GO:0007034	P	vacuolar transport	9	1562	129	28397	0.29	1	// AT1G28200 // AT3G02470 // AT1G09430 // AT3G53720 // AT2G14740 // AT1G11910 // AT3G55770 // AT5G08290 // AT1G04850
GO:0033365	P	protein localization in organelle	6	1562	272	28397	1	1	// AT1G15420 // AT3G54220 // AT3G16810 // AT2G45660 // AT2G30060 // AT5G22350
GO:0006740	P	NADPH regeneration	16	1562	201	28397	0.1	1	// AT1G62780 // AT1G10360 // AT2G36460 // AT2G33180 // AT4G31850 // AT5G51110 // AT1G07440 // AT5G40760 // AT2G01290 // AT1G32550 // AT1G77090 // AT5G24400 // AT4G01100 // AT5G23120 // AT3G48730 // AT1G05385
GO:0009066	P	aspartate family amino acid metabolic process	14	1562	278	28397	0.66	1	// AT4G24380 // AT3G51770 // AT1G08630 // AT1G77330 // AT1G77670 // AT5G43600 // AT5G47820 // AT2G33990 // AT4G35020 // AT3G14860 // AT3G22520 // AT1G73500 // AT5G55160 // AT4G26200
GO:0043933	P	macromolecular complex subunit organization	31	1562	691	28397	0.89	1	// AT3G16480 // AT2G47000 // AT5G58330 // AT5G54290 // AT5G51600 // AT1G79750 // AT1G51590 // AT1G75820 // AT3G62910 // AT3G06860 // ATCG00270 // AT5G23120 // AT2G32480 // AT4G27650 // AT2G20890 // AT4G30160 // AT5G54650 // AT5G16490 // AT2G30170 // AT3G26618 // AT2G42790 // AT3G25500 // AT5G51110 // AT4G39080 // AT4G33480 // AT3G53920 // AT3G10670 // AT2G20570 // AT4G22830 // AT1G05385 // AT3G09…
GO:0046364	P	monosaccharide biosynthetic process	9	1562	191	28397	0.72	1	// AT4G37870 // AT3G12110 // AT3G62830 // AT3G15730 // AT5G13490 // AT1G04410 // AT1G79750 // AT5G55160 // AT1G29990
GO:0030244	P	cellulose biosynthetic process	9	1562	103	28397	0.13	1	// AT4G18780 // AT5G44030 // AT1G76140 // AT4G24000 // AT5G17420 // AT5G11490 // AT1G55850 // AT3G51550 // AT2G32540
GO:0009108	P	coenzyme biosynthetic process	14	1562	164	28397	0.083	1	// AT4G31500 // AT4G24380 // AT1G23740 // AT4G32980 // AT5G42650 // AT1G48320 // AT1G18870 // AT1G09430 // AT3G45140 // AT2G21940 // AT1G21640 // AT2G31955 // AT1G30520 // AT3G61530
GO:0034622	P	cellular macromolecular complex assembly	25	1562	592	28397	0.92	1	// AT3G16480 // AT2G47000 // AT5G58330 // AT5G54290 // AT5G51600 // AT1G51590 // AT1G75820 // AT3G06860 // ATCG00270 // AT5G23120 // AT2G32480 // AT2G20890 // AT5G54650 // AT5G16490 // AT2G30170 // AT2G42790 // AT3G25500 // AT5G51110 // AT4G39080 // AT4G33480 // AT3G10670 // AT2G20570 // AT4G22830 // AT1G05385 // AT3G09270
GO:0009106	P	lipoate metabolic process	5	1562	45	28397	0.12	1	// AT4G31500 // AT3G45140 // AT1G23740 // AT4G32980 // AT5G42650
GO:0009100	P	glycoprotein metabolic process	7	1562	231	28397	0.97	1	// AT3G51770 // AT1G51590 // AT2G28100 // AT1G79380 // AT5G11490 // AT3G19770 // AT1G04850
GO:0010101	P	post-embryonic root morphogenesis	6	1562	51	28397	0.076	1	// AT5G65710 // AT2G22670 // AT2G04160 // AT1G21410 // AT5G20730 // AT3G22400
GO:0006325	P	chromatin organization	9	1562	566	28397	1	1	// AT4G37750 // AT5G33300 // AT2G25880 // AT3G22520 // AT5G43810 // AT3G09600 // AT5G51600 // AT4G02020 // AT4G30130
GO:0018377	P	protein myristoylation	26	1562	529	28397	0.74	1	// AT2G23690 // AT1G73390 // AT5G17770 // AT1G12220 // AT4G17615 // AT5G55950 // AT1G60010 // AT5G39950 // AT5G50090 // AT2G39840 // AT4G30130 // AT1G07110 // AT1G22040 // AT3G57530 // AT5G15870 // AT1G18670 // AT5G24270 // AT1G32190 // AT2G36630 // AT5G67620 // AT1G09560 // AT4G31860 // AT1G59650 // AT1G08050 // AT3G61060 // AT5G56460
GO:0009856	P	pollination	19	1562	376	28397	0.67	1	// AT1G11330 // AT5G23530 // AT4G21380 // AT5G35390 // AT2G33460 // AT5G16490 // AT1G68090 // AT3G27960 // AT5G28680 // AT3G51550 // AT2G13620 // AT4G27290 // AT3G56960 // AT4G35020 // AT3G57670 // AT3G52600 // AT3G06430 // AT4G11720 // AT1G06750
GO:0046164	P	alcohol catabolic process	30	1562	491	28397	0.31	1	// AT1G14520 // AT3G23600 // AT2G36460 // AT2G33180 // AT1G07440 // AT3G15730 // AT1G29990 // AT4G31850 // AT4G39090 // AT1G32550 // AT4G26270 // AT5G23120 // AT1G04410 // AT3G48730 // AT5G40760 // AT1G77090 // AT1G10360 // AT1G74030 // AT3G10370 // AT2G01290 // AT5G24400 // AT5G67500 // AT1G62780 // AT5G51110 // AT1G05385 // AT1G11910 // AT4G26260 // AT4G01100 // AT3G54110 // AT3G51550
GO:0045934	P	negative regulation of nucleobase, nucleoside, nucleotide and nucleic acid metabolic process	29	1562	413	28397	0.12	1	// AT2G22540 // AT2G25880 // AT1G62990 // AT5G43810 // AT5G51600 // AT1G04550 // AT5G24470 // AT3G52820 // AT4G28840 // AT1G75660 // AT5G13180 // AT3G04530 // AT5G06250 // AT1G21410 // AT4G36990 // AT1G22990 // AT1G62300 // AT3G20910 // AT1G05420 // AT1G17710 // AT3G22520 // AT2G22670 // AT4G02020 // AT1G67600 // AT4G30130 // AT4G37750 // AT3G43110 // AT1G72830 // AT5G33300
GO:0009855	P	determination of bilateral symmetry	9	1562	122	28397	0.24	1	// AT5G64340 // AT4G37750 // AT5G57130 // AT2G27990 // AT1G32190 // AT4G20270 // AT5G43810 // AT1G54200 // AT4G08150
GO:0046365	P	monosaccharide catabolic process	28	1562	480	28397	0.41	1	// AT3G23600 // AT2G36460 // AT2G33180 // AT1G07440 // AT3G15730 // AT1G29990 // AT4G31850 // AT4G39090 // AT1G32550 // AT4G26270 // AT5G23120 // AT1G04410 // AT3G48730 // AT5G40760 // AT1G10360 // AT1G74030 // AT3G10370 // AT2G01290 // AT5G24400 // AT5G67500 // AT1G62780 // AT5G51110 // AT1G05385 // AT1G11910 // AT1G77090 // AT4G01100 // AT3G54110 // AT3G51550
GO:0035295	P	tube development	15	1562	308	28397	0.71	1	// AT5G23530 // AT5G35390 // AT2G33460 // AT5G16490 // AT1G68090 // AT3G27960 // AT5G28680 // AT2G13620 // AT1G06750 // AT3G56960 // AT4G35020 // AT3G57670 // AT3G52600 // AT3G06430 // AT4G11720
GO:0043623	P	cellular protein complex assembly	25	1562	504	28397	0.72	1	// AT3G16480 // AT2G47000 // AT5G58330 // AT5G54290 // AT5G51600 // AT1G51590 // AT1G75820 // AT3G06860 // ATCG00270 // AT5G23120 // AT2G32480 // AT2G20890 // AT5G54650 // AT5G16490 // AT2G30170 // AT2G42790 // AT3G25500 // AT5G51110 // AT4G39080 // AT4G33480 // AT3G10670 // AT2G20570 // AT4G22830 // AT1G05385 // AT3G09270
GO:0009744	P	response to sucrose stimulus	14	1562	210	28397	0.28	1	// AT2G24540 // AT3G43110 // AT1G73650 // AT2G01830 // AT3G24190 // AT1G08630 // AT5G54080 // AT3G61060 // AT4G34590 // AT5G13930 // AT5G07990 // AT4G35770 // AT3G55120 // AT3G54110
GO:0009740	P	gibberellic acid mediated signaling pathway	5	1562	82	28397	0.48	1	// AT2G22670 // AT5G66350 // AT3G07310 // AT2G32460 // AT1G66350
GO:0009741	P	response to brassinosteroid stimulus	10	1562	114	28397	0.11	1	// AT3G20830 // AT2G26710 // AT5G57340 // AT2G25790 // AT3G50660 // AT1G71930 // AT3G61460 // AT4G33430 // AT5G20730 // AT5G13180
GO:0006555	P	methionine metabolic process	13	1562	236	28397	0.54	1	// AT3G51770 // AT4G35020 // AT1G77330 // AT1G77670 // AT5G43600 // AT4G24380 // AT5G47820 // AT2G33990 // AT3G14860 // AT3G22520 // AT1G73500 // AT5G55160 // AT4G26200
GO:0009625	P	response to insect	5	1562	76	28397	0.42	1	// AT1G19020 // AT4G33050 // AT3G22400 // AT4G16760 // AT4G19840
GO:0006499	P	N-terminal protein myristoylation	26	1562	529	28397	0.74	1	// AT2G23690 // AT1G73390 // AT5G17770 // AT1G12220 // AT4G17615 // AT5G55950 // AT1G60010 // AT5G39950 // AT5G50090 // AT2G39840 // AT4G30130 // AT1G07110 // AT1G22040 // AT3G57530 // AT5G15870 // AT1G18670 // AT5G24270 // AT1G32190 // AT2G36630 // AT5G67620 // AT1G09560 // AT4G31860 // AT1G59650 // AT1G08050 // AT3G61060 // AT5G56460
GO:0006498	P	N-terminal protein lipidation	26	1562	529	28397	0.74	1	// AT2G23690 // AT1G73390 // AT5G17770 // AT1G12220 // AT4G17615 // AT5G55950 // AT1G60010 // AT5G39950 // AT5G50090 // AT2G39840 // AT4G30130 // AT1G07110 // AT1G22040 // AT3G57530 // AT5G15870 // AT1G18670 // AT5G24270 // AT1G32190 // AT2G36630 // AT5G67620 // AT1G09560 // AT4G31860 // AT1G59650 // AT1G08050 // AT3G61060 // AT5G56460
GO:0006399	P	tRNA metabolic process	6	1562	160	28397	0.87	1	// AT5G02250 // AT1G11430 // AT5G22800 // AT3G12080 // AT5G11480 // AT3G07420
GO:0008299	P	isoprenoid biosynthetic process	34	1562	477	28397	0.088	1	// AT4G31500 // AT4G34830 // AT5G14660 // AT2G48120 // AT2G32460 // AT5G53490 // AT1G23740 // AT5G42650 // AT4G31850 // AT3G62910 // AT5G66470 // AT4G34350 // AT1G78960 // AT1G32550 // AT5G01220 // AT5G23120 // AT3G10230 // AT4G29060 // AT1G77090 // AT3G04870 // AT4G32980 // AT1G01080 // AT1G54860 // AT3G45140 // AT3G01990 // AT1G52340 // AT5G51810 // AT1G62780 // AT4G18780 // AT5G67030 // AT3G14…
GO:0006259	P	DNA metabolic process	20	1562	790	28397	1	1	// AT4G37750 // AT5G57880 // AT5G07400 // AT3G04620 // AT5G58760 // AT5G33300 // AT5G51600 // AT5G16850 // AT1G13635 // AT2G03390 // AT2G33770 // AT1G69690 // AT4G02020 // AT4G35520 // AT5G57160 // AT1G75660 // AT4G30130 // AT4G29090 // AT4G03270 // AT1G30680
GO:0044403	P	symbiosis, encompassing mutualism through parasitism	8	1562	128	28397	0.42	1	// AT5G43980 // AT3G22520 // AT5G57685 // AT5G43810 // AT5G51600 // AT4G02020 // AT3G14860 // AT4G30130
GO:0019362	P	pyridine nucleotide metabolic process	17	1562	214	28397	0.097	1	// AT1G62780 // AT1G10360 // AT2G36460 // AT2G33180 // AT4G31850 // AT1G21640 // AT5G51110 // AT1G07440 // AT5G40760 // AT2G01290 // AT1G32550 // AT1G77090 // AT5G24400 // AT4G01100 // AT5G23120 // AT3G48730 // AT1G05385
GO:0006396	P	RNA processing	32	1562	967	28397	1	1	// AT1G08070 // AT5G02250 // AT1G11430 // AT5G58330 // AT2G48120 // AT5G43810 // AT5G47820 // AT3G14860 // AT5G11480 // AT5G53490 // AT1G69440 // AT4G35020 // AT5G23120 // AT4G30130 // AT3G48730 // AT2G20890 // AT3G09650 // AT3G22520 // AT2G30170 // AT4G02020 // AT3G12080 // AT3G21300 // AT1G01860 // AT5G51110 // AT4G16390 // AT3G13570 // AT5G43600 // AT2G33990 // AT3G10670 // AT2G20570 // AT5G55…
GO:0006479	P	protein amino acid methylation	6	1562	305	28397	1	1	// AT5G33300 // AT2G25880 // AT3G22520 // AT5G51600 // AT4G02020 // AT4G30130
GO:0048466	P	androecium development	15	1562	178	28397	0.08	1	// AT1G14720 // AT1G70370 // AT4G36380 // AT5G50670 // AT2G34650 // AT5G07280 // AT5G56040 // AT4G20270 // AT2G41850 // AT5G49660 // AT3G13890 // AT1G72180 // AT1G17230 // AT1G72520 // AT2G38270
GO:0048467	P	gynoecium development	16	1562	268	28397	0.41	1	// AT4G24670 // AT2G22540 // AT4G32980 // AT1G70560 // AT5G38760 // AT1G75520 // AT2G45660 // AT1G21270 // AT3G10670 // AT3G44880 // AT3G28345 // AT3G01140 // AT3G57670 // AT4G30130 // AT5G22640 // AT3G15030
GO:0019220	P	regulation of phosphate metabolic process	10	1562	231	28397	0.81	1	// AT2G22540 // AT5G51110 // AT2G37710 // AT4G03270 // AT3G10670 // AT2G20570 // AT5G23120 // AT1G69690 // AT2G43010 // AT2G20890
GO:0048588	P	developmental cell growth	31	1562	440	28397	0.11	1	// AT2G47000 // AT5G64340 // AT3G13750 // AT3G27960 // AT2G13620 // AT2G26650 // AT1G75840 // AT2G03720 // AT1G51590 // AT5G35390 // AT2G34650 // AT3G15730 // AT1G31130 // AT4G35020 // AT5G23530 // AT1G06750 // AT1G70370 // AT1G75500 // AT5G60660 // AT5G16490 // AT1G68090 // AT5G17330 // AT3G57670 // AT3G52600 // AT3G25500 // AT5G28680 // AT2G33460 // AT4G20270 // AT4G30160 // AT3G56960 // AT3G51…
GO:0006470	P	protein amino acid dephosphorylation	13	1562	214	28397	0.4	1	// AT2G22540 // AT2G39840 // AT5G51110 // AT2G37710 // AT4G31860 // AT3G10670 // AT2G20570 // AT1G17550 // AT5G23120 // AT1G69690 // AT2G43010 // AT2G20890 // AT3G01510
GO:0048584	P	positive regulation of response to stimulus	8	1562	84	28397	0.11	1	// AT3G21630 // AT4G09570 // AT3G15730 // AT2G46370 // AT2G32460 // AT4G35790 // AT2G41370 // AT1G28520
GO:0048580	P	regulation of post-embryonic development	15	1562	459	28397	0.99	1	// AT2G22540 // AT2G40080 // AT2G20570 // AT2G01830 // AT5G19330 // AT4G35900 // AT5G11320 // AT1G65480 // AT2G45660 // AT1G28520 // AT4G30130 // AT4G32010 // AT5G24860 // AT3G07650 // AT3G21510
GO:0031050	P	dsRNA fragmentation	6	1562	144	28397	0.8	1	// AT3G22520 // AT3G13570 // AT5G43810 // AT4G02020 // AT4G30130 // AT1G69440
GO:0051567	P	histone H3-K9 methylation	5	1562	180	28397	0.97	1	// AT5G33300 // AT4G30130 // AT5G51600 // AT2G25880 // AT3G22520
GO:0045454	P	cell redox homeostasis	6	1562	136	28397	0.76	1	// AT1G08570 // AT4G35090 // AT5G54290 // AT5G06470 // AT5G39950 // AT2G38270
GO:0048868	P	pollen tube development	15	1562	308	28397	0.71	1	// AT5G23530 // AT5G35390 // AT2G33460 // AT5G16490 // AT1G68090 // AT3G27960 // AT5G28680 // AT2G13620 // AT1G06750 // AT3G56960 // AT4G35020 // AT3G57670 // AT3G52600 // AT3G06430 // AT4G11720
GO:0060918	P	auxin transport	9	1562	100	28397	0.12	1	// AT1G70370 // AT2G47000 // AT5G13750 // AT2G34650 // AT3G53480 // AT1G20925 // AT5G13930 // AT3G28345 // AT1G75500
GO:0040029	P	regulation of gene expression, epigenetic	11	1562	508	28397	1	1	// AT4G37750 // AT1G75660 // AT5G33300 // AT2G25880 // AT3G22520 // AT3G13570 // AT5G43810 // AT5G51600 // AT4G02020 // AT4G30130 // AT1G69440
GO:0048511	P	rhythmic process	13	1562	171	28397	0.17	1	// AT1G53035 // AT3G12320 // AT2G40080 // AT4G18020 // AT1G80820 // AT5G61380 // AT3G48360 // AT1G69690 // AT4G38960 // AT3G09600 // AT2G43010 // AT3G07650 // AT5G24470
GO:0051817	P	modification of morphology or physiology of other organism during symbiotic interaction	5	1562	110	28397	0.72	1	// AT3G22520 // AT5G43810 // AT4G30130 // AT4G02020 // AT3G14860
GO:0055086	P	nucleobase, nucleoside and nucleotide metabolic process	34	1562	726	28397	0.84	1	// AT4G31500 // AT3G28345 // AT2G36460 // AT5G51110 // AT4G31850 // AT4G32980 // AT1G23740 // AT2G24520 // AT5G42650 // AT3G27740 // AT4G30110 // AT1G32550 // AT4G35020 // AT5G23120 // AT3G48730 // AT5G40760 // AT1G15700 // AT1G10360 // AT5G11160 // AT5G57110 // AT3G45140 // AT2G01290 // AT1G21640 // AT5G24400 // AT1G62780 // AT1G63440 // AT2G33180 // AT4G39080 // AT1G07440 // AT3G17470 // AT1G77…
GO:0010150	P	leaf senescence	6	1562	70	28397	0.2	1	// AT2G39200 // AT5G45890 // AT5G08290 // AT1G76680 // AT5G13180 // AT2G43000
GO:0043574	P	peroxisomal transport	6	1562	97	28397	0.45	1	// AT1G75660 // AT2G02040 // AT5G04040 // AT1G56200 // AT5G54080 // AT3G51730
GO:0034470	P	ncRNA processing	15	1562	387	28397	0.93	1	// AT5G02250 // AT1G11430 // AT5G51110 // AT1G01860 // AT5G58330 // AT2G30170 // AT5G53490 // AT3G10670 // AT5G10620 // AT5G23120 // AT3G12080 // AT5G11480 // AT3G48730 // AT2G20890 // AT2G20570
GO:0000097	P	sulfur amino acid biosynthetic process	20	1562	309	28397	0.27	1	// AT1G55920 // AT5G02790 // AT3G22520 // AT3G14860 // AT5G35180 // AT1G76990 // AT5G10180 // AT1G73500 // AT5G43600 // AT5G47820 // AT2G33990 // AT3G10670 // AT5G13980 // AT4G35020 // AT3G13110 // AT2G35940 // AT5G63570 // AT3G48730 // AT5G55160 // AT4G34050
GO:0000096	P	sulfur amino acid metabolic process	30	1562	465	28397	0.22	1	// AT4G31500 // AT5G02790 // AT3G51770 // AT1G73500 // AT5G47820 // AT5G13980 // AT3G14860 // AT1G55920 // AT1G23740 // AT5G42650 // AT1G77670 // AT3G13110 // AT4G35020 // AT2G35940 // AT5G63570 // AT3G48730 // AT4G32980 // AT1G76990 // AT5G10180 // AT3G22520 // AT3G45140 // AT5G35180 // AT1G77330 // AT5G43600 // AT4G24380 // AT2G33990 // AT3G10670 // AT4G34050 // AT5G55160 // AT4G26200
GO:0045184	P	establishment of protein localization	73	1562	1160	28397	0.14	1	// AT1G15420 // AT2G22540 // AT1G80840 // AT2G02040 // AT4G26090 // AT5G63710 // AT4G33430 // AT1G11430 // AT2G37710 // AT4G12010 // AT2G45660 // AT4G16390 // AT2G44840 // AT4G19840 // AT4G17615 // AT3G55770 // AT3G17700 // AT3G21630 // AT2G30060 // AT5G09220 // AT1G77380 // AT3G25160 // AT5G20700 // AT1G75660 // AT2G20570 // AT3G56240 // AT1G02170 // AT1G32640 // AT5G66470 // AT3G53720 // AT5G14…
GO:0032446	P	protein modification by small protein conjugation	9	1562	286	28397	0.97	1	// AT2G39705 // AT1G21410 // AT3G52450 // AT5G18650 // AT3G49810 // AT4G36550 // AT3G05200 // AT5G64660 // AT5G55160
GO:0043476	P	pigment accumulation	9	1562	113	28397	0.19	1	// AT1G75840 // AT1G70370 // AT3G25500 // AT5G64340 // AT2G34650 // AT4G20270 // AT3G28345 // AT1G75500 // AT2G45660
GO:0000394	P	RNA splicing, via endonucleolytic cleavage and ligation	7	1562	143	28397	0.67	1	// AT4G35020 // AT3G22520 // AT5G43600 // AT5G47820 // AT2G33990 // AT3G14860 // AT5G55160
GO:0019953	P	sexual reproduction	8	1562	247	28397	0.96	1	// AT4G37750 // AT3G04620 // AT4G00050 // AT1G64110 // AT4G02590 // AT5G38760 // AT5G59030 // AT4G11720
GO:0016192	P	vesicle-mediated transport	22	1562	598	28397	0.98	1	// AT2G47000 // AT2G02040 // AT3G02470 // AT1G33970 // AT1G77380 // AT1G80450 // AT5G12370 // AT5G08290 // AT5G15870 // AT2G39210 // AT5G16490 // AT5G11490 // AT5G13490 // AT1G28200 // AT5G54840 // AT1G09560 // AT4G39080 // AT1G76140 // AT3G15290 // AT3G56960 // AT4G27130 // AT3G51550
GO:0071322	P	cellular response to carbohydrate stimulus	9	1562	125	28397	0.27	1	// AT3G51770 // AT3G21630 // AT2G01830 // AT5G67030 // AT1G78580 // AT3G48360 // AT1G52340 // AT5G28770 // AT2G20890
GO:0051094	P	positive regulation of developmental process	7	1562	64	28397	0.076	1	// AT4G35900 // AT5G11320 // AT1G65480 // AT2G45660 // AT1G28520 // AT4G32010 // AT5G24860
GO:0016052	P	carbohydrate catabolic process	37	1562	573	28397	0.19	1	// AT3G57520 // AT1G14520 // AT3G23600 // AT2G36460 // AT2G33180 // AT1G07440 // AT3G15730 // AT1G29990 // AT4G26140 // AT4G31850 // AT4G39090 // AT1G32550 // AT3G10740 // AT4G26270 // AT5G23120 // AT3G01510 // AT3G48730 // AT5G40760 // AT1G77090 // AT1G70370 // AT1G10360 // AT1G74030 // AT3G10370 // AT2G01290 // AT4G17090 // AT5G24400 // AT5G67500 // AT1G62780 // AT4G19810 // AT5G51110 // AT1G05…
GO:0043478	P	pigment accumulation in response to UV light	9	1562	113	28397	0.19	1	// AT1G75840 // AT1G70370 // AT3G25500 // AT5G64340 // AT2G34650 // AT4G20270 // AT3G28345 // AT1G75500 // AT2G45660
GO:0032535	P	regulation of cellular component size	48	1562	752	28397	0.17	1	// AT2G47000 // AT3G07880 // AT3G13750 // AT3G27960 // AT4G33430 // AT2G13620 // AT5G51810 // AT2G26650 // AT1G75840 // AT4G36380 // AT1G51590 // AT5G35390 // AT2G34650 // AT3G15730 // AT1G31130 // AT4G35020 // AT1G55180 // AT5G08290 // AT1G06750 // AT1G70370 // AT2G37640 // AT3G56960 // AT5G64340 // AT1G75500 // AT5G60660 // AT5G16490 // AT1G68090 // AT3G50660 // AT5G24010 // AT2G03720 // AT3G21…
GO:0043479	P	pigment accumulation in tissues in response to UV light	9	1562	113	28397	0.19	1	// AT1G75840 // AT1G70370 // AT3G25500 // AT5G64340 // AT2G34650 // AT4G20270 // AT3G28345 // AT1G75500 // AT2G45660
GO:0022603	P	regulation of anatomical structure morphogenesis	5	1562	129	28397	0.83	1	// AT5G28680 // AT5G24010 // AT5G11320 // AT1G48910 // AT1G75820
GO:0009141	P	nucleoside triphosphate metabolic process	9	1562	165	28397	0.56	1	// AT1G15700 // AT3G28345 // AT2G24520 // AT1G63440 // AT4G39080 // AT5G57110 // AT4G30110 // AT4G35520 // AT4G35020
GO:0009142	P	nucleoside triphosphate biosynthetic process	6	1562	79	28397	0.28	1	// AT1G15700 // AT2G24520 // AT1G63440 // AT4G39080 // AT5G57110 // AT4G30110
GO:0009144	P	purine nucleoside triphosphate metabolic process	9	1562	163	28397	0.54	1	// AT1G15700 // AT3G28345 // AT2G24520 // AT1G63440 // AT4G39080 // AT5G57110 // AT4G30110 // AT4G35520 // AT4G35020
GO:0009145	P	purine nucleoside triphosphate biosynthetic process	6	1562	78	28397	0.27	1	// AT1G15700 // AT2G24520 // AT1G63440 // AT4G39080 // AT5G57110 // AT4G30110
GO:0009062	P	fatty acid catabolic process	17	1562	220	28397	0.11	1	// AT2G39705 // AT3G52770 // AT3G20660 // AT2G42790 // AT4G16760 // AT5G04040 // AT5G54080 // AT3G06860 // AT4G16210 // AT5G06250 // AT1G56200 // AT3G09270 // AT1G06550 // AT1G75660 // AT2G22680 // AT3G51730 // AT5G46180
GO:0009067	P	aspartate family amino acid biosynthetic process	7	1562	127	28397	0.55	1	// AT4G35020 // AT3G22520 // AT5G43600 // AT5G47820 // AT2G33990 // AT3G14860 // AT5G55160
GO:0042157	P	lipoprotein metabolic process	26	1562	552	28397	0.81	1	// AT2G23690 // AT1G73390 // AT5G17770 // AT1G12220 // AT4G17615 // AT5G55950 // AT1G60010 // AT5G39950 // AT5G50090 // AT2G39840 // AT4G30130 // AT1G07110 // AT1G22040 // AT3G57530 // AT5G15870 // AT1G18670 // AT5G24270 // AT1G32190 // AT2G36630 // AT5G67620 // AT1G09560 // AT4G31860 // AT1G59650 // AT1G08050 // AT3G61060 // AT5G56460
GO:0045892	P	negative regulation of transcription, DNA-dependent	29	1562	400	28397	0.093	1	// AT2G22540 // AT2G25880 // AT1G62990 // AT5G43810 // AT5G51600 // AT1G04550 // AT5G24470 // AT3G52820 // AT4G28840 // AT1G75660 // AT5G13180 // AT3G04530 // AT5G06250 // AT1G21410 // AT4G36990 // AT1G22990 // AT1G62300 // AT3G20910 // AT1G05420 // AT1G17710 // AT3G22520 // AT2G22670 // AT4G02020 // AT1G67600 // AT4G30130 // AT4G37750 // AT3G43110 // AT1G72830 // AT5G33300
GO:0042158	P	lipoprotein biosynthetic process	26	1562	551	28397	0.81	1	// AT2G23690 // AT1G73390 // AT5G17770 // AT1G12220 // AT4G17615 // AT5G55950 // AT1G60010 // AT5G39950 // AT5G50090 // AT2G39840 // AT4G30130 // AT1G07110 // AT1G22040 // AT3G57530 // AT5G15870 // AT1G18670 // AT5G24270 // AT1G32190 // AT2G36630 // AT5G67620 // AT1G09560 // AT4G31860 // AT1G59650 // AT1G08050 // AT3G61060 // AT5G56460
GO:0010026	P	trichome differentiation	14	1562	168	28397	0.095	1	// AT5G64340 // AT3G13540 // AT1G74030 // AT1G09000 // AT2G34790 // AT5G16490 // AT1G62990 // AT5G06650 // AT2G46225 // AT5G12330 // AT4G01800 // AT3G01140 // AT1G71930 // AT2G26650
GO:0070918	P	production of small RNA involved in gene silencing by RNA	6	1562	144	28397	0.8	1	// AT3G22520 // AT3G13570 // AT5G43810 // AT4G02020 // AT4G30130 // AT1G69440
GO:0006888	P	ER to Golgi vesicle-mediated transport	7	1562	105	28397	0.37	1	// AT2G47000 // AT5G15870 // AT1G80450 // AT2G39210 // AT1G09560 // AT5G13490 // AT1G77380
GO:0043543	P	protein amino acid acylation	27	1562	560	28397	0.78	1	// AT2G23690 // AT1G73390 // AT3G09600 // AT5G17770 // AT1G12220 // AT4G17615 // AT5G55950 // AT1G60010 // AT5G39950 // AT5G50090 // AT2G39840 // AT4G30130 // AT1G07110 // AT1G22040 // AT3G57530 // AT5G15870 // AT1G18670 // AT5G24270 // AT1G32190 // AT2G36630 // AT5G67620 // AT1G09560 // AT4G31860 // AT1G59650 // AT1G08050 // AT3G61060 // AT5G56460
GO:0044275	P	cellular carbohydrate catabolic process	33	1562	545	28397	0.32	1	// AT1G14520 // AT3G23600 // AT2G36460 // AT2G33180 // AT1G07440 // AT3G15730 // AT1G29990 // AT4G26140 // AT4G31850 // AT4G39090 // AT1G32550 // AT4G26270 // AT5G23120 // AT3G01510 // AT3G48730 // AT5G40760 // AT1G77090 // AT1G10360 // AT1G74030 // AT3G10370 // AT2G01290 // AT4G17090 // AT5G24400 // AT5G67500 // AT1G62780 // AT5G51110 // AT1G05385 // AT1G11910 // AT4G26260 // AT4G01100 // AT1G04…
GO:0010646	P	regulation of cell communication	8	1562	175	28397	0.74	1	// AT1G66350 // AT4G09570 // AT3G15730 // AT2G32460 // AT4G35790 // AT1G80440 // AT2G43010 // AT3G21510
GO:0090066	P	regulation of anatomical structure size	48	1562	752	28397	0.17	1	// AT2G47000 // AT3G07880 // AT3G13750 // AT3G27960 // AT4G33430 // AT2G13620 // AT5G51810 // AT2G26650 // AT1G75840 // AT4G36380 // AT1G51590 // AT5G35390 // AT2G34650 // AT3G15730 // AT1G31130 // AT4G35020 // AT1G55180 // AT5G08290 // AT1G06750 // AT1G70370 // AT2G37640 // AT3G56960 // AT5G64340 // AT1G75500 // AT5G60660 // AT5G16490 // AT1G68090 // AT3G50660 // AT5G24010 // AT2G03720 // AT3G21…
GO:0016571	P	histone methylation	6	1562	296	28397	1	1	// AT5G33300 // AT2G25880 // AT3G22520 // AT5G51600 // AT4G02020 // AT4G30130
GO:0016570	P	histone modification	7	1562	371	28397	1	1	// AT3G09600 // AT5G33300 // AT2G25880 // AT3G22520 // AT5G51600 // AT4G02020 // AT4G30130
GO:0048645	P	organ formation	6	1562	192	28397	0.95	1	// AT3G05470 // AT2G27990 // AT5G07280 // AT1G69560 // AT3G01140 // AT4G30130
GO:0048646	P	anatomical structure formation involved in morphogenesis	20	1562	331	28397	0.37	1	// AT3G05470 // AT1G14520 // AT2G37640 // AT1G21410 // AT2G19070 // AT2G27990 // AT5G07280 // AT2G41370 // AT2G40610 // AT1G02050 // AT2G22670 // AT5G20730 // AT5G51600 // AT3G55420 // AT1G69560 // AT3G01140 // AT4G30130 // AT3G22400 // AT3G24770 // AT4G26260
GO:0043085	P	positive regulation of catalytic activity	6	1562	129	28397	0.71	1	// AT1G78370 // AT5G58330 // AT3G48360 // AT1G77090 // AT1G07440 // AT3G01510
GO:0006818	P	hydrogen transport	6	1562	147	28397	0.81	1	// AT1G15700 // AT4G39080 // AT2G30170 // AT2G02710 // AT3G05030 // AT5G57930
GO:0043900	P	regulation of multi-organism process	8	1562	118	28397	0.34	1	// AT2G29650 // AT1G80840 // AT4G26090 // AT5G42650 // AT5G14740 // AT4G33050 // AT3G17700 // AT1G15520
GO:0045333	P	cellular respiration	7	1562	141	28397	0.66	1	// AT2G42790 // AT5G11160 // AT3G10370 // AT5G54980 // AT1G68750 // AT4G01100 // AT5G67500
GO:0010605	P	negative regulation of macromolecule metabolic process	35	1562	636	28397	0.52	1	// AT2G22540 // AT2G25880 // AT1G62990 // AT5G43810 // AT5G51600 // AT1G04550 // AT5G24470 // AT3G52820 // AT4G28840 // AT1G75660 // AT5G13180 // AT3G04530 // AT5G06250 // AT1G69440 // AT1G21410 // AT4G36990 // AT1G22990 // AT3G02830 // AT1G62300 // AT3G20910 // AT1G05420 // AT1G17710 // AT3G22520 // AT2G22670 // AT4G02020 // AT1G67600 // AT4G30130 // AT4G37750 // AT3G43110 // AT1G72830 // AT5G33…
GO:0043094	P	cellular metabolic compound salvage	6	1562	185	28397	0.94	1	// AT3G16480 // AT5G11160 // AT4G39210 // AT3G15290 // AT1G06460 // AT3G54110
GO:0009664	P	plant-type cell wall organization	27	1562	369	28397	0.095	1	// AT5G47820 // AT5G33290 // AT3G15680 // AT5G41040 // AT4G31850 // AT5G43060 // AT2G41850 // AT1G48000 // AT1G06750 // AT1G70370 // AT2G37640 // AT5G16490 // AT3G62270 // AT1G68090 // AT1G78580 // AT1G12110 // AT3G57670 // AT3G52600 // AT1G70710 // AT3G08860 // AT2G26330 // AT2G33460 // AT2G40610 // AT2G13620 // AT1G17020 // AT3G56960 // AT5G17420
GO:0009086	P	methionine biosynthetic process	7	1562	101	28397	0.33	1	// AT4G35020 // AT3G22520 // AT5G43600 // AT5G47820 // AT2G33990 // AT3G14860 // AT5G55160
GO:0046907	P	intracellular transport	88	1562	1423	28397	0.15	1	// AT1G80840 // AT4G26090 // AT5G63710 // AT1G11430 // AT4G33050 // AT4G16390 // AT3G56240 // AT2G30060 // AT1G77380 // AT1G75660 // AT5G48930 // AT1G02170 // AT5G09220 // AT1G56200 // AT5G04080 // AT2G35940 // AT1G19180 // AT5G54080 // AT5G20700 // AT1G69690 // AT4G01800 // AT5G11490 // AT5G13180 // AT1G08820 // AT1G76140 // AT2G14740 // AT1G64060 // AT4G30160 // AT3G51550 // AT2G22540 // AT1G08…
GO:0010090	P	trichome morphogenesis	13	1562	151	28397	0.088	1	// AT5G64340 // AT3G13540 // AT1G74030 // AT1G09000 // AT2G34790 // AT5G16490 // AT1G62990 // AT2G46225 // AT5G12330 // AT4G01800 // AT3G01140 // AT1G71930 // AT2G26650
GO:0009615	P	response to virus	9	1562	185	28397	0.69	1	// AT3G04720 // AT1G80840 // AT3G22520 // AT5G57685 // AT5G43810 // AT4G02020 // AT3G14860 // AT4G30130 // AT5G04890
GO:0046417	P	chorismate metabolic process	9	1562	101	28397	0.12	1	// AT4G31500 // AT2G33180 // AT1G11430 // AT5G51110 // AT5G10870 // AT5G57930 // AT3G10670 // AT5G63570 // AT3G48730
GO:0019395	P	fatty acid oxidation	13	1562	176	28397	0.19	1	// AT2G42790 // AT3G20660 // AT5G04040 // AT3G09270 // AT3G06860 // AT4G16210 // AT1G56200 // AT4G16760 // AT1G06550 // AT1G75660 // AT5G54080 // AT3G51730 // AT5G46180
GO:0030384	P	phosphoinositide metabolic process	8	1562	159	28397	0.65	1	// AT2G01900 // AT2G03890 // AT3G56960 // AT3G63240 // AT1G71710 // AT5G05950 // AT4G18010 // AT5G22875
GO:0043161	P	proteasomal ubiquitin-dependent protein catabolic process	7	1562	128	28397	0.56	1	// AT2G42790 // AT3G51770 // AT1G51590 // AT2G47000 // AT3G06860 // AT1G21410 // AT3G09270
GO:0035304	P	regulation of protein amino acid dephosphorylation	9	1562	135	28397	0.34	1	// AT2G22540 // AT5G51110 // AT2G37710 // AT3G10670 // AT2G20570 // AT5G23120 // AT1G69690 // AT2G43010 // AT2G20890
GO:0030243	P	cellulose metabolic process	12	1562	150	28397	0.14	1	// AT4G18780 // AT1G12110 // AT5G43060 // AT3G62270 // AT5G44030 // AT1G76140 // AT4G24000 // AT5G17420 // AT5G11490 // AT1G55850 // AT3G51550 // AT2G32540
GO:0034968	P	histone lysine methylation	5	1562	243	28397	1	1	// AT5G33300 // AT4G30130 // AT5G51600 // AT2G25880 // AT3G22520
GO:0006508	P	proteolysis	56	1562	943	28397	0.31	1	// AT3G16480 // AT3G51770 // AT5G43060 // AT4G10550 // AT3G12110 // AT5G42240 // AT5G45890 // AT2G47000 // AT1G70170 // AT4G10530 // AT2G26140 // AT4G39090 // AT3G45010 // AT5G55160 // AT1G28110 // AT4G33490 // AT5G42390 // AT2G39710 // AT2G45040 // AT1G03220 // AT5G58870 // AT1G02170 // AT1G62340 // AT5G67360 // AT1G20850 // AT1G21410 // AT5G64240 // AT2G32480 // AT3G63470 // AT3G27110 // AT2G03…
GO:0060560	P	developmental growth involved in morphogenesis	28	1562	502	28397	0.5	1	// AT5G64340 // AT3G27960 // AT2G13620 // AT5G51810 // AT1G75840 // AT4G36380 // AT5G35390 // AT3G07880 // AT4G35020 // AT5G23530 // AT1G06750 // AT1G70370 // AT2G37640 // AT1G75500 // AT5G16490 // AT1G68090 // AT3G50660 // AT5G24010 // AT5G54510 // AT3G57670 // AT3G52600 // AT3G25500 // AT5G28680 // AT2G33460 // AT2G40610 // AT4G20270 // AT1G21270 // AT3G56960
GO:0006644	P	phospholipid metabolic process	31	1562	472	28397	0.19	1	// AT4G31500 // AT4G34830 // AT3G20480 // AT3G63240 // AT5G14660 // AT5G05950 // AT5G53490 // AT1G23740 // AT5G42650 // AT4G31850 // AT5G66470 // AT4G34350 // AT1G32550 // AT4G35790 // AT5G01220 // AT1G55180 // AT5G22875 // AT4G29060 // AT1G77090 // AT4G32980 // AT1G01080 // AT2G01900 // AT3G45140 // AT2G03890 // AT1G52570 // AT1G71710 // AT4G18010 // AT1G62780 // AT2G20890 // AT3G56960 // AT3G09…
GO:0032504	P	multicellular organism reproduction	16	1562	405	28397	0.93	1	// AT4G37750 // AT3G04620 // AT4G32010 // AT3G13890 // AT1G64110 // AT5G67360 // AT5G59030 // AT2G22670 // AT1G66350 // AT1G17020 // AT4G35520 // AT5G40010 // AT3G07310 // AT1G72520 // AT4G11720 // AT2G41850
GO:0051603	P	proteolysis involved in cellular protein catabolic process	13	1562	497	28397	1	1	// AT3G16480 // AT3G51770 // AT5G53300 // AT1G51590 // AT2G42790 // AT3G12110 // AT2G47000 // AT3G06860 // AT5G13490 // AT1G21410 // AT1G79750 // AT5G55160 // AT3G09270
GO:0006721	P	terpenoid metabolic process	22	1562	290	28397	0.094	1	// AT2G48120 // AT2G32460 // AT1G32550 // AT1G23740 // AT1G78440 // AT3G62910 // AT1G78960 // AT5G53490 // AT5G01220 // AT5G23120 // AT3G10230 // AT4G29060 // AT3G04870 // AT4G32980 // AT1G54860 // AT3G45140 // AT3G14440 // AT1G52340 // AT5G51810 // AT1G30040 // AT4G18780 // AT5G67030
GO:0010102	P	lateral root morphogenesis	6	1562	51	28397	0.076	1	// AT5G65710 // AT2G22670 // AT2G04160 // AT1G21410 // AT5G20730 // AT3G22400
GO:0016481	P	negative regulation of transcription	29	1562	400	28397	0.093	1	// AT2G22540 // AT2G25880 // AT1G62990 // AT5G43810 // AT5G51600 // AT1G04550 // AT5G24470 // AT3G52820 // AT4G28840 // AT1G75660 // AT5G13180 // AT3G04530 // AT5G06250 // AT1G21410 // AT4G36990 // AT1G22990 // AT1G62300 // AT3G20910 // AT1G05420 // AT1G17710 // AT3G22520 // AT2G22670 // AT4G02020 // AT1G67600 // AT4G30130 // AT4G37750 // AT3G43110 // AT1G72830 // AT5G33300
GO:0051607	P	defense response to virus	6	1562	155	28397	0.85	1	// AT1G80840 // AT3G22520 // AT5G43810 // AT4G02020 // AT3G14860 // AT4G30130
GO:0033517	P	myo-inositol hexakisphosphate metabolic process	5	1562	65	28397	0.3	1	// AT3G12320 // AT1G23740 // AT1G32900 // AT5G67030 // AT2G24540
GO:0051253	P	negative regulation of RNA metabolic process	29	1562	400	28397	0.093	1	// AT2G22540 // AT2G25880 // AT1G62990 // AT5G43810 // AT5G51600 // AT1G04550 // AT5G24470 // AT3G52820 // AT4G28840 // AT1G75660 // AT5G13180 // AT3G04530 // AT5G06250 // AT1G21410 // AT4G36990 // AT1G22990 // AT1G62300 // AT3G20910 // AT1G05420 // AT1G17710 // AT3G22520 // AT2G22670 // AT4G02020 // AT1G67600 // AT4G30130 // AT4G37750 // AT3G43110 // AT1G72830 // AT5G33300
GO:0071369	P	cellular response to ethylene stimulus	11	1562	144	28397	0.19	1	// AT3G23230 // AT1G80840 // AT3G23240 // AT3G08040 // AT1G73500 // AT2G44840 // AT1G64060 // AT4G17500 // AT2G35940 // AT2G47000 // AT1G72520
GO:0010476	P	gibberellin mediated signaling pathway	5	1562	83	28397	0.49	1	// AT2G22670 // AT5G66350 // AT3G07310 // AT2G32460 // AT1G66350
GO:0009933	P	meristem structural organization	15	1562	254	28397	0.43	1	// AT2G46760 // AT4G33330 // AT4G37750 // AT5G57130 // AT1G75820 // AT2G27990 // AT1G32190 // AT4G20270 // AT5G43810 // AT1G54200 // AT4G08150 // AT1G56010 // AT1G71930 // AT4G32010 // AT2G26650
GO:0009932	P	cell tip growth	20	1562	344	28397	0.44	1	// AT1G75840 // AT1G70370 // AT3G25500 // AT5G23530 // AT5G64340 // AT3G07880 // AT5G35390 // AT1G75500 // AT2G33460 // AT5G16490 // AT1G68090 // AT3G27960 // AT4G20270 // AT5G28680 // AT2G13620 // AT3G56960 // AT4G35020 // AT3G57670 // AT3G52600 // AT1G06750
GO:0009070	P	serine family amino acid biosynthetic process	13	1562	222	28397	0.45	1	// AT1G55920 // AT5G02790 // AT5G35180 // AT1G76990 // AT5G10180 // AT1G73500 // AT3G10670 // AT5G13980 // AT3G13110 // AT2G35940 // AT5G63570 // AT3G48730 // AT4G34050
GO:0034621	P	cellular macromolecular complex subunit organization	29	1562	617	28397	0.82	1	// AT3G16480 // AT2G47000 // AT5G58330 // AT5G54290 // AT5G51600 // AT1G51590 // AT1G75820 // AT3G62910 // AT3G06860 // ATCG00270 // AT5G23120 // AT2G32480 // AT4G27650 // AT2G20890 // AT4G30160 // AT5G54650 // AT5G16490 // AT2G30170 // AT3G26618 // AT2G42790 // AT3G25500 // AT5G51110 // AT4G39080 // AT4G33480 // AT3G10670 // AT2G20570 // AT4G22830 // AT1G05385 // AT3G09270
GO:0006006	P	glucose metabolic process	33	1562	554	28397	0.35	1	// AT3G23600 // AT4G37870 // AT3G12110 // AT2G36460 // AT2G33180 // AT1G07440 // AT5G13490 // AT3G15730 // AT5G55160 // AT1G79750 // AT1G29990 // AT4G31850 // AT4G39090 // AT1G32550 // AT4G26270 // AT5G23120 // AT1G04410 // AT3G48730 // AT5G40760 // AT1G10360 // AT1G74030 // AT3G10370 // AT2G01290 // AT5G24400 // AT5G67500 // AT1G62780 // AT5G51110 // AT1G05385 // AT1G11910 // AT1G77090 // AT4G01…
GO:0006007	P	glucose catabolic process	28	1562	474	28397	0.38	1	// AT3G23600 // AT2G36460 // AT2G33180 // AT1G07440 // AT3G15730 // AT1G29990 // AT4G31850 // AT4G39090 // AT1G32550 // AT4G26270 // AT5G23120 // AT1G04410 // AT3G48730 // AT5G40760 // AT1G10360 // AT1G74030 // AT3G10370 // AT2G01290 // AT5G24400 // AT5G67500 // AT1G62780 // AT5G51110 // AT1G05385 // AT1G11910 // AT1G77090 // AT4G01100 // AT3G54110 // AT3G51550
GO:0048610	P	reproductive cellular process	13	1562	414	28397	0.99	1	// AT5G23530 // AT5G35390 // AT2G33460 // AT5G16490 // AT1G68090 // AT3G27960 // AT5G28680 // AT2G13620 // AT3G56960 // AT4G35020 // AT3G57670 // AT3G52600 // AT1G06750
GO:0009438	P	methylglyoxal metabolic process	7	1562	96	28397	0.29	1	// AT2G42790 // AT3G20480 // AT1G76990 // AT5G14740 // AT5G03770 // AT1G67280 // AT1G21680
GO:0043269	P	regulation of ion transport	10	1562	147	28397	0.3	1	// AT1G22440 // AT3G53480 // AT5G13490 // AT2G30170 // AT2G02710 // AT5G17330 // AT1G01140 // AT5G57930 // AT1G77380 // AT5G67500
GO:0045017	P	glycerolipid biosynthetic process	7	1562	200	28397	0.92	1	// AT1G01080 // AT4G31850 // AT4G33950 // AT3G09210 // AT5G05950 // AT5G22875 // AT2G20890
GO:0006767	P	water-soluble vitamin metabolic process	6	1562	98	28397	0.46	1	// AT5G60540 // AT3G20660 // AT1G80160 // AT1G21640 // AT4G26260 // AT1G55850
GO:0032989	P	cellular component morphogenesis	46	1562	748	28397	0.25	1	// AT3G07880 // AT2G34790 // AT1G02050 // AT3G27960 // AT1G71930 // AT2G13620 // AT5G51810 // AT2G26650 // AT1G75840 // AT4G36380 // AT5G35390 // AT2G34650 // AT5G12330 // AT5G64340 // AT4G35020 // AT3G01140 // AT5G23530 // AT5G08290 // AT1G06750 // AT1G70370 // AT2G37640 // AT1G74030 // AT2G19070 // AT1G75500 // AT5G16490 // AT1G68090 // AT3G50660 // AT2G46225 // AT5G24010 // AT3G13540 // AT1G62…
GO:0051174	P	regulation of phosphorus metabolic process	10	1562	231	28397	0.81	1	// AT2G22540 // AT5G51110 // AT2G37710 // AT4G03270 // AT3G10670 // AT2G20570 // AT5G23120 // AT1G69690 // AT2G43010 // AT2G20890
GO:0034220	P	ion transmembrane transport	12	1562	133	28397	0.077	1	// AT1G31260 // AT1G15700 // AT1G60960 // AT2G38460 // AT1G22440 // AT3G53480 // AT4G39080 // AT5G57110 // AT3G12750 // AT2G30080 // AT5G17330 // AT3G56240
GO:0009110	P	vitamin biosynthetic process	6	1562	77	28397	0.26	1	// AT5G60540 // AT1G48320 // AT1G18870 // AT1G21640 // AT4G26260 // AT1G30520
GO:0051172	P	negative regulation of nitrogen compound metabolic process	29	1562	415	28397	0.13	1	// AT2G22540 // AT2G25880 // AT1G62990 // AT5G43810 // AT5G51600 // AT1G04550 // AT5G24470 // AT3G52820 // AT4G28840 // AT1G75660 // AT5G13180 // AT3G04530 // AT5G06250 // AT1G21410 // AT4G36990 // AT1G22990 // AT1G62300 // AT3G20910 // AT1G05420 // AT1G17710 // AT3G22520 // AT2G22670 // AT4G02020 // AT1G67600 // AT4G30130 // AT4G37750 // AT3G43110 // AT1G72830 // AT5G33300
GO:0010114	P	response to red light	8	1562	104	28397	0.23	1	// AT4G31500 // AT2G37640 // AT5G67030 // AT2G40080 // AT5G23120 // AT5G24470 // AT2G43010 // AT1G30040
GO:0006021	P	inositol biosynthetic process	5	1562	67	28397	0.32	1	// AT3G12320 // AT1G23740 // AT1G32900 // AT5G67030 // AT2G24540
GO:0010050	P	vegetative phase change	5	1562	70	28397	0.35	1	// AT3G22520 // AT3G14860 // AT5G43810 // AT4G02020 // AT1G69440
GO:0009629	P	response to gravity	11	1562	162	28397	0.29	1	// AT4G24670 // AT2G47000 // AT5G13750 // AT2G34650 // AT3G54220 // AT5G64770 // AT5G13930 // AT5G20730 // AT1G70560 // AT4G32010 // AT2G43010
GO:0051726	P	regulation of cell cycle	5	1562	293	28397	1	1	// AT5G51600 // AT4G32010 // AT2G44740 // AT4G37650 // AT4G03270
GO:0006754	P	ATP biosynthetic process	6	1562	72	28397	0.22	1	// AT1G15700 // AT2G24520 // AT1G63440 // AT4G39080 // AT5G57110 // AT4G30110
GO:0040008	P	regulation of growth	22	1562	304	28397	0.13	1	// AT3G52770 // AT5G64340 // AT2G25880 // AT5G47820 // AT1G67710 // AT4G31850 // AT1G70370 // AT5G57130 // AT3G11560 // AT1G75500 // AT5G58300 // AT5G24010 // AT1G32190 // AT3G06035 // AT2G26330 // AT1G54200 // AT5G51560 // AT5G28680 // AT5G56040 // AT4G20270 // AT5G20730 // AT1G20850
GO:0030422	P	production of siRNA involved in RNA interference	6	1562	140	28397	0.78	1	// AT3G22520 // AT3G13570 // AT5G43810 // AT4G02020 // AT4G30130 // AT1G69440
GO:0010039	P	response to iron ion	5	1562	54	28397	0.19	1	// AT4G31940 // AT4G24120 // AT1G70610 // AT4G33630 // AT3G08040
GO:0061025	P	membrane fusion	14	1562	275	28397	0.65	1	// AT1G28200 // AT2G22540 // AT1G80840 // AT5G08290 // AT1G02170 // AT3G02470 // AT5G13490 // AT3G15290 // AT3G55770 // AT4G33050 // AT3G21630 // AT4G27130 // AT1G10200 // AT1G77380
GO:0015979	P	photosynthesis	22	1562	435	28397	0.68	1	// AT1G05385 // AT5G58330 // AT4G22830 // ATCG00270 // AT5G14740 // AT5G53490 // AT5G23120 // AT2G32480 // AT2G20890 // AT1G77090 // AT2G30170 // AT4G01800 // AT3G18890 // AT2G28605 // AT5G51110 // AT4G33480 // AT3G53920 // AT5G59250 // AT3G10670 // AT2G20570 // AT3G54110 // AT2G21970
GO:0009756	P	carbohydrate mediated signaling	6	1562	114	28397	0.6	1	// AT3G51770 // AT5G67030 // AT1G78580 // AT3G48360 // AT1G52340 // AT2G20890
GO:0010608	P	posttranscriptional regulation of gene expression	16	1562	347	28397	0.79	1	// AT4G18390 // AT4G29080 // AT4G37750 // AT3G22520 // AT4G34830 // AT3G15030 // AT5G43810 // AT3G13570 // AT1G74310 // AT4G34590 // AT4G16390 // AT4G02020 // AT4G30130 // AT3G02830 // AT2G20890 // AT1G69440
GO:0009616	P	virus induced gene silencing	5	1562	102	28397	0.66	1	// AT3G22520 // AT5G43810 // AT4G30130 // AT4G02020 // AT3G14860
GO:0070647	P	protein modification by small protein conjugation or removal	16	1562	418	28397	0.95	1	// AT2G03200 // AT2G39705 // AT5G64660 // AT3G52450 // AT5G18650 // AT5G24090 // AT3G49810 // AT1G47410 // AT4G14290 // AT4G36550 // AT3G05200 // AT1G64060 // AT3G16920 // AT1G21410 // AT5G55160 // AT5G17420
GO:0070646	P	protein modification by small protein removal	7	1562	184	28397	0.87	1	// AT2G03200 // AT1G47410 // AT5G24090 // AT4G14290 // AT1G64060 // AT3G16920 // AT5G17420
GO:0018193	P	peptidyl-amino acid modification	27	1562	610	28397	0.89	1	// AT2G23690 // AT1G73390 // AT5G17770 // AT1G12220 // AT4G17615 // AT5G55950 // AT1G60010 // AT5G39950 // AT5G50090 // AT2G39840 // AT4G30130 // AT1G07110 // AT1G22040 // AT3G57530 // AT5G15870 // AT5G66060 // AT1G18670 // AT5G24270 // AT1G32190 // AT2G36630 // AT5G67620 // AT1G09560 // AT4G31860 // AT1G59650 // AT1G08050 // AT3G61060 // AT5G56460
GO:0044419	P	interspecies interaction between organisms	8	1562	130	28397	0.43	1	// AT5G43980 // AT3G22520 // AT5G57685 // AT5G43810 // AT5G51600 // AT4G02020 // AT3G14860 // AT4G30130
GO:0043288	P	apocarotenoid metabolic process	5	1562	43	28397	0.1	1	// AT1G32550 // AT1G52340 // AT5G67030 // AT3G14440 // AT4G18780
GO:0006260	P	DNA replication	7	1562	337	28397	1	1	// AT5G16850 // AT4G03270 // AT1G69690 // AT1G30680 // AT5G57160 // AT5G51600 // AT4G29090
GO:0009073	P	aromatic amino acid family biosynthetic process	9	1562	100	28397	0.12	1	// AT4G31500 // AT2G33180 // AT1G11430 // AT5G51110 // AT5G10870 // AT5G57930 // AT3G10670 // AT5G63570 // AT3G48730
GO:0009206	P	purine ribonucleoside triphosphate biosynthetic process	6	1562	78	28397	0.27	1	// AT1G15700 // AT2G24520 // AT1G63440 // AT4G39080 // AT5G57110 // AT4G30110
GO:0009205	P	purine ribonucleoside triphosphate metabolic process	9	1562	163	28397	0.54	1	// AT1G15700 // AT3G28345 // AT2G24520 // AT1G63440 // AT4G39080 // AT5G57110 // AT4G30110 // AT4G35520 // AT4G35020
GO:0006760	P	folic acid and derivative metabolic process	5	1562	65	28397	0.3	1	// AT4G24380 // AT3G11750 // AT1G80160 // AT3G20660 // AT1G55850
GO:0009201	P	ribonucleoside triphosphate biosynthetic process	6	1562	78	28397	0.27	1	// AT1G15700 // AT2G24520 // AT1G63440 // AT4G39080 // AT5G57110 // AT4G30110
GO:0006769	P	nicotinamide metabolic process	16	1562	212	28397	0.14	1	// AT1G62780 // AT1G10360 // AT2G36460 // AT2G33180 // AT4G31850 // AT5G51110 // AT1G07440 // AT5G40760 // AT2G01290 // AT1G32550 // AT1G77090 // AT5G24400 // AT4G01100 // AT5G23120 // AT3G48730 // AT1G05385
GO:0051596	P	methylglyoxal catabolic process	7	1562	96	28397	0.29	1	// AT2G42790 // AT3G20480 // AT1G76990 // AT5G14740 // AT5G03770 // AT1G67280 // AT1G21680
GO:0030163	P	protein catabolic process	19	1562	540	28397	0.98	1	// AT2G42790 // AT3G51770 // AT5G53300 // AT4G13250 // AT3G12110 // AT1G79750 // AT1G51590 // AT2G47000 // AT3G06860 // AT5G13490 // AT2G26140 // AT3G11750 // AT1G21410 // AT5G23120 // AT1G10360 // AT3G16480 // AT5G58870 // AT5G55160 // AT3G09270
GO:0016246	P	RNA interference	7	1562	184	28397	0.87	1	// AT4G37750 // AT3G22520 // AT3G13570 // AT5G43810 // AT4G02020 // AT4G30130 // AT1G69440
GO:0010876	P	lipid localization	18	1562	293	28397	0.36	1	// AT3G22640 // AT2G02040 // AT3G22142 // AT3G22600 // AT2G45180 // AT5G48490 // AT5G46890 // AT4G12520 // AT1G17840 // AT4G12490 // AT5G07630 // AT4G12500 // AT2G44300 // AT4G24230 // AT5G55410 // AT2G37870 // AT1G15520 // AT5G59320
GO:0048437	P	floral organ development	31	1562	605	28397	0.68	1	// AT3G05470 // AT2G22540 // AT1G72520 // AT4G36380 // AT2G34650 // AT5G38760 // AT2G41850 // AT5G49660 // AT3G01140 // AT4G30130 // AT2G38270 // AT1G14720 // AT1G70370 // AT4G32980 // AT5G07280 // AT3G44880 // AT5G64667 // AT3G28345 // AT2G45660 // AT5G50670 // AT1G66350 // AT5G56040 // AT4G20270 // AT1G21270 // AT3G10670 // AT3G15030 // AT2G41370 // AT3G13890 // AT1G72180 // AT1G17230 // AT5G22…
GO:0009908	P	flower development	51	1562	948	28397	0.58	1	// AT3G05470 // AT2G22540 // AT5G64340 // AT4G35900 // AT5G43810 // AT5G51810 // AT1G72520 // AT4G36380 // AT2G34650 // AT3G15030 // AT5G38760 // AT2G41850 // AT5G49660 // AT3G01140 // AT1G70560 // AT4G30130 // AT1G19180 // AT2G38270 // AT1G14720 // AT1G70370 // AT5G57130 // AT4G32980 // AT5G07280 // AT3G13890 // AT3G44880 // AT1G75520 // AT4G29080 // AT5G64667 // AT2G40080 // AT1G65480 // AT3G28…
GO:0019344	P	cysteine biosynthetic process	13	1562	210	28397	0.38	1	// AT1G55920 // AT5G02790 // AT5G35180 // AT1G76990 // AT5G10180 // AT1G73500 // AT3G10670 // AT5G13980 // AT3G13110 // AT2G35940 // AT5G63570 // AT3G48730 // AT4G34050
GO:0006164	P	purine nucleotide biosynthetic process	7	1562	125	28397	0.54	1	// AT1G15700 // AT2G24520 // AT3G27740 // AT1G63440 // AT4G39080 // AT5G57110 // AT4G30110
GO:0048508	P	embryonic meristem development	5	1562	59	28397	0.24	1	// AT1G56010 // AT5G43810 // AT4G32010 // AT3G24770 // AT1G46480
GO:0051761	P	sesquiterpene metabolic process	5	1562	50	28397	0.16	1	// AT1G32550 // AT1G52340 // AT5G67030 // AT3G14440 // AT4G18780
GO:0000226	P	microtubule cytoskeleton organization	8	1562	246	28397	0.96	1	// AT1G51940 // AT5G57880 // AT2G33460 // AT2G22670 // AT5G51600 // AT5G13980 // AT4G35020 // AT1G29990
GO:0031365	P	N-terminal protein amino acid modification	26	1562	533	28397	0.75	1	// AT2G23690 // AT1G73390 // AT5G17770 // AT1G12220 // AT4G17615 // AT5G55950 // AT1G60010 // AT5G39950 // AT5G50090 // AT2G39840 // AT4G30130 // AT1G07110 // AT1G22040 // AT3G57530 // AT5G15870 // AT1G18670 // AT5G24270 // AT1G32190 // AT2G36630 // AT5G67620 // AT1G09560 // AT4G31860 // AT1G59650 // AT1G08050 // AT3G61060 // AT5G56460
GO:0048481	P	ovule development	9	1562	159	28397	0.52	1	// AT2G22540 // AT4G32980 // AT3G44880 // AT1G21270 // AT3G10670 // AT3G15030 // AT2G45660 // AT4G30130 // AT5G22640
GO:0046185	P	aldehyde catabolic process	7	1562	100	28397	0.32	1	// AT2G42790 // AT3G20480 // AT1G76990 // AT5G14740 // AT5G03770 // AT1G67280 // AT1G21680
GO:0035315	P	hair cell differentiation	14	1562	168	28397	0.095	1	// AT5G64340 // AT3G13540 // AT1G74030 // AT1G09000 // AT2G34790 // AT5G16490 // AT1G62990 // AT5G06650 // AT2G46225 // AT5G12330 // AT4G01800 // AT3G01140 // AT1G71930 // AT2G26650
GO:0006163	P	purine nucleotide metabolic process	10	1562	217	28397	0.75	1	// AT1G15700 // AT3G28345 // AT2G24520 // AT3G27740 // AT1G63440 // AT4G39080 // AT5G57110 // AT4G30110 // AT4G35520 // AT4G35020
GO:0016049	P	cell growth	47	1562	715	28397	0.13	1	// AT2G47000 // AT3G07880 // AT3G13750 // AT3G27960 // AT4G33430 // AT2G13620 // AT5G51810 // AT2G26650 // AT1G75840 // AT4G36380 // AT1G51590 // AT5G35390 // AT2G34650 // AT3G15730 // AT1G31130 // AT4G35020 // AT1G55180 // AT5G08290 // AT1G06750 // AT1G70370 // AT2G37640 // AT5G64340 // AT1G75500 // AT5G60660 // AT5G16490 // AT1G68090 // AT3G50660 // AT5G24010 // AT2G03720 // AT3G21510 // AT5G17…
GO:0071359	P	cellular response to dsRNA	6	1562	144	28397	0.8	1	// AT3G22520 // AT3G13570 // AT5G43810 // AT4G02020 // AT4G30130 // AT1G69440
GO:0016043	P	cellular component organization	167	1562	3141	28397	0.69	1	// AT3G05470 // AT3G23600 // AT1G80840 // AT3G07880 // AT2G25880 // AT1G11430 // AT1G53210 // AT3G27960 // AT1G32080 // AT4G16390 // AT2G13620 // AT3G56240 // AT1G77380 // AT3G13540 // AT1G75660 // AT4G17220 // AT1G75820 // AT1G02170 // AT5G02250 // AT5G12370 // AT4G39090 // AT1G48000 // AT1G56200 // AT3G01140 // AT3G26618 // AT2G35940 // AT4G16490 // AT5G20700 // AT1G74030 // AT5G54650 // AT3G44…
GO:0016042	P	lipid catabolic process	20	1562	262	28397	0.1	1	// AT2G39705 // AT3G52770 // AT3G20660 // AT2G42790 // AT1G78440 // AT4G16760 // AT5G04040 // AT5G54080 // AT3G06860 // AT4G16210 // AT5G06250 // AT1G56200 // AT1G30040 // AT3G09270 // AT1G06550 // AT1G75660 // AT1G55180 // AT2G22680 // AT3G51730 // AT5G46180
GO:0065003	P	macromolecular complex assembly	27	1562	665	28397	0.96	1	// AT3G16480 // AT2G47000 // AT5G58330 // AT5G54290 // AT5G51600 // AT1G79750 // AT1G51590 // AT1G75820 // AT3G06860 // ATCG00270 // AT5G23120 // AT2G32480 // AT2G20890 // AT5G54650 // AT5G16490 // AT2G30170 // AT2G42790 // AT3G25500 // AT5G51110 // AT4G39080 // AT4G33480 // AT3G53920 // AT3G10670 // AT2G20570 // AT4G22830 // AT1G05385 // AT3G09270
GO:0045488	P	pectin metabolic process	6	1562	53	28397	0.086	1	// AT5G43060 // AT3G62270 // AT1G12110 // AT5G33290 // AT5G41040 // AT5G17420
GO:0033014	P	tetrapyrrole biosynthetic process	10	1562	160	28397	0.39	1	// AT1G23740 // AT4G32980 // AT3G62910 // AT3G45140 // AT5G53490 // AT2G20570 // AT5G01220 // AT5G23120 // AT5G63570 // AT3G48730
GO:0065009	P	regulation of molecular function	21	1562	378	28397	0.51	1	// AT3G52770 // AT4G10550 // AT1G32640 // AT1G22440 // AT1G78370 // AT3G53480 // AT1G62340 // AT1G02305 // AT5G67360 // AT5G58330 // AT4G10530 // AT5G59810 // AT3G48360 // AT2G04160 // AT1G77090 // AT5G17330 // AT5G64620 // AT1G20160 // AT4G03270 // AT1G07440 // AT3G01510
GO:0008213	P	protein amino acid alkylation	6	1562	305	28397	1	1	// AT5G33300 // AT2G25880 // AT3G22520 // AT5G51600 // AT4G02020 // AT4G30130
GO:0006139	P	nucleobase, nucleoside, nucleotide and nucleic acid metabolic process	267	1562	4798	28397	0.43	1	// AT4G31500 // AT5G65210 // AT4G39410 // AT3G52770 // AT1G80840 // AT3G28345 // AT5G06710 // AT1G75430 // AT2G03390 // AT2G25880 // AT1G11430 // AT2G33180 // AT1G62990 // AT5G06650 // AT3G16500 // AT3G58120 // AT4G16390 // AT5G47820 // AT1G76880 // AT5G64530 // AT1G28520 // AT3G55990 // AT3G61850 // AT2G43010 // AT4G29090 // AT1G79180 // AT2G47900 // AT1G75660 // AT4G18020 // AT5G58760 // AT2G31…
GO:0009873	P	ethylene mediated signaling pathway	10	1562	125	28397	0.17	1	// AT3G23230 // AT1G80840 // AT3G23240 // AT2G47000 // AT1G73500 // AT2G44840 // AT1G64060 // AT4G17500 // AT2G35940 // AT1G72520
GO:0009152	P	purine ribonucleotide biosynthetic process	6	1562	95	28397	0.43	1	// AT1G15700 // AT2G24520 // AT1G63440 // AT4G39080 // AT5G57110 // AT4G30110
GO:0016441	P	posttranscriptional gene silencing	7	1562	262	28397	0.99	1	// AT4G37750 // AT3G22520 // AT3G13570 // AT5G43810 // AT4G02020 // AT4G30130 // AT1G69440
GO:0010014	P	meristem initiation	14	1562	165	28397	0.086	1	// AT2G46760 // AT4G33330 // AT4G37750 // AT5G57130 // AT2G27990 // AT1G32190 // AT4G20270 // AT5G43810 // AT1G54200 // AT4G08150 // AT1G56010 // AT1G71930 // AT4G32010 // AT2G26650
GO:0000038	P	very-long-chain fatty acid metabolic process	5	1562	55	28397	0.2	1	// AT2G45180 // AT2G26250 // AT5G42650 // AT1G29670 // AT5G23190
GO:0051321	P	meiotic cell cycle	8	1562	273	28397	0.98	1	// AT2G22540 // AT1G75660 // AT5G33300 // AT5G07280 // AT5G51600 // AT4G35520 // AT5G57880 // AT4G27650
GO:0051762	P	sesquiterpene biosynthetic process	5	1562	41	28397	0.09	1	// AT1G32550 // AT1G52340 // AT5G67030 // AT3G14440 // AT4G18780
GO:0009069	P	serine family amino acid metabolic process	21	1562	271	28397	0.086	1	// AT3G52500 // AT4G31500 // AT5G02790 // AT1G23740 // AT4G32980 // AT5G42650 // AT1G73500 // AT5G35180 // AT1G76990 // AT5G10180 // AT2G26080 // AT3G45140 // AT3G10670 // AT5G13980 // AT3G14310 // AT3G13110 // AT2G35940 // AT5G63570 // AT3G48730 // AT1G55920 // AT4G34050
GO:0046173	P	polyol biosynthetic process	6	1562	81	28397	0.3	1	// AT3G12320 // AT2G24540 // AT1G32900 // AT5G67030 // AT1G23740 // AT5G40390
GO:0015931	P	nucleobase, nucleoside, nucleotide and nucleic acid transport	8	1562	238	28397	0.95	1	// AT1G28230 // AT2G24220 // AT5G13490 // AT3G16810 // AT4G01100 // AT2G03530 // AT1G77380 // AT1G30220
GO:0016311	P	dephosphorylation	16	1562	245	28397	0.29	1	// AT2G22540 // AT2G39840 // AT5G51110 // AT2G37710 // AT4G31860 // AT1G71710 // AT3G10670 // AT2G20570 // AT1G17550 // AT3G63240 // AT5G23120 // AT1G69690 // AT4G18010 // AT2G43010 // AT2G20890 // AT3G01510
GO:0045229	P	external encapsulating structure organization	6	1562	78	28397	0.27	1	// AT3G08860 // AT2G19070 // AT1G02050 // AT2G41850 // AT1G48000 // AT1G17020
GO:0006944	P	cellular membrane fusion	14	1562	275	28397	0.65	1	// AT1G28200 // AT2G22540 // AT1G80840 // AT5G08290 // AT1G02170 // AT3G02470 // AT5G13490 // AT3G15290 // AT3G55770 // AT4G33050 // AT3G21630 // AT4G27130 // AT1G10200 // AT1G77380
GO:0034645	P	cellular macromolecule biosynthetic process	295	1562	5243	28397	0.35	1	// AT5G65210 // AT4G39410 // AT1G11720 // AT1G80840 // AT5G06710 // AT1G72220 // AT2G25880 // AT1G11430 // AT2G33180 // AT1G62990 // AT5G06650 // AT3G16500 // AT3G58120 // AT4G16390 // AT3G52770 // AT1G76880 // AT5G64530 // AT5G11490 // AT1G28520 // AT3G55990 // AT3G61850 // AT2G43010 // AT4G29090 // AT1G79180 // AT5G50090 // AT2G47900 // AT1G75660 // AT4G17220 // AT4G18020 // AT3G62020 // AT2G31…
GO:0009799	P	specification of symmetry	9	1562	123	28397	0.25	1	// AT5G64340 // AT4G37750 // AT5G57130 // AT2G27990 // AT1G32190 // AT4G20270 // AT5G43810 // AT1G54200 // AT4G08150
GO:0044242	P	cellular lipid catabolic process	20	1562	252	28397	0.078	1	// AT2G39705 // AT3G52770 // AT3G20660 // AT2G42790 // AT1G78440 // AT4G16760 // AT5G04040 // AT5G54080 // AT3G06860 // AT4G16210 // AT5G06250 // AT1G56200 // AT1G30040 // AT3G09270 // AT1G06550 // AT1G75660 // AT1G55180 // AT2G22680 // AT3G51730 // AT5G46180
GO:0001666	P	response to hypoxia	6	1562	100	28397	0.48	1	// AT1G32900 // AT1G43800 // AT4G31970 // AT1G73370 // AT4G36550 // AT5G40010
GO:0043086	P	negative regulation of catalytic activity	9	1562	112	28397	0.18	1	// AT1G20160 // AT1G62340 // AT5G67360 // AT4G03270 // AT4G10530 // AT5G59810 // AT2G04160 // AT4G10550 // AT5G64620
GO:0052249	P	modulation of RNA levels in other organism during symbiotic interaction	5	1562	102	28397	0.66	1	// AT3G22520 // AT5G43810 // AT4G30130 // AT4G02020 // AT3G14860
GO:0009553	P	embryo sac development	8	1562	245	28397	0.96	1	// AT5G57880 // AT2G34790 // AT3G48360 // AT3G21510 // AT2G34920 // AT4G33050 // AT2G35940 // AT3G06430
GO:0018319	P	protein amino acid myristoylation	26	1562	529	28397	0.74	1	// AT2G23690 // AT1G73390 // AT5G17770 // AT1G12220 // AT4G17615 // AT5G55950 // AT1G60010 // AT5G39950 // AT5G50090 // AT2G39840 // AT4G30130 // AT1G07110 // AT1G22040 // AT3G57530 // AT5G15870 // AT1G18670 // AT5G24270 // AT1G32190 // AT2G36630 // AT5G67620 // AT1G09560 // AT4G31860 // AT1G59650 // AT1G08050 // AT3G61060 // AT5G56460
GO:0009555	P	pollen development	24	1562	322	28397	0.096	1	// AT2G22540 // AT3G04620 // AT2G34920 // AT1G02050 // AT2G39800 // AT2G32460 // AT3G55610 // AT2G37040 // AT2G30490 // AT3G48360 // AT3G10405 // AT1G19180 // AT3G06430 // AT5G54470 // AT3G20910 // AT2G19070 // AT5G07280 // AT1G64110 // AT2G35060 // AT5G59030 // AT4G16760 // AT5G57880 // AT4G11720 // AT1G72520
GO:0006342	P	chromatin silencing	9	1562	242	28397	0.91	1	// AT4G37750 // AT1G75660 // AT5G33300 // AT2G25880 // AT3G22520 // AT5G43810 // AT5G51600 // AT4G02020 // AT4G30130
GO:0022613	P	ribonucleoprotein complex biogenesis	17	1562	447	28397	0.95	1	// AT5G02250 // AT1G11430 // AT5G51110 // AT1G01860 // AT2G19740 // AT5G58330 // AT2G30170 // AT5G53490 // AT3G10670 // AT5G10620 // AT3G27160 // AT5G23120 // AT3G12080 // AT5G11480 // AT3G48730 // AT2G20890 // AT2G20570
GO:0022611	P	dormancy process	5	1562	158	28397	0.93	1	// AT4G32010 // AT2G22670 // AT3G07310 // AT1G66350 // AT1G17020
GO:0070482	P	response to oxygen levels	6	1562	104	28397	0.51	1	// AT1G32900 // AT1G43800 // AT4G31970 // AT1G73370 // AT4G36550 // AT5G40010
GO:0008380	P	RNA splicing	8	1562	302	28397	0.99	1	// AT4G35020 // AT3G22520 // AT3G13570 // AT5G43600 // AT5G47820 // AT2G33990 // AT3G14860 // AT5G55160
GO:0006497	P	protein amino acid lipidation	26	1562	551	28397	0.81	1	// AT2G23690 // AT1G73390 // AT5G17770 // AT1G12220 // AT4G17615 // AT5G55950 // AT1G60010 // AT5G39950 // AT5G50090 // AT2G39840 // AT4G30130 // AT1G07110 // AT1G22040 // AT3G57530 // AT5G15870 // AT1G18670 // AT5G24270 // AT1G32190 // AT2G36630 // AT5G67620 // AT1G09560 // AT4G31860 // AT1G59650 // AT1G08050 // AT3G61060 // AT5G56460
GO:0006997	P	nucleus organization	6	1562	87	28397	0.36	1	// AT2G34790 // AT5G16850 // AT5G51600 // AT4G33050 // AT2G35940 // AT5G39950
GO:0046165	P	alcohol biosynthetic process	16	1562	293	28397	0.55	1	// AT3G12320 // AT2G24540 // AT1G32900 // AT4G37870 // AT3G12110 // AT5G40390 // AT3G62830 // AT3G15730 // AT5G13490 // AT3G01990 // AT5G67030 // AT1G23740 // AT1G04410 // AT1G79750 // AT5G55160 // AT1G29990
GO:0017038	P	protein import	13	1562	368	28397	0.96	1	// AT1G15420 // AT1G75660 // AT2G02040 // AT5G04040 // AT5G22640 // AT1G56200 // AT3G16810 // AT2G45660 // AT3G51730 // AT2G30060 // AT4G01800 // AT5G54080 // AT2G20890
GO:0030005	P	cellular di-, tri-valent inorganic cation homeostasis	7	1562	70	28397	0.11	1	// AT2G29120 // AT3G08040 // AT4G39080 // AT5G57110 // AT3G51480 // AT3G09390 // AT3G56240
GO:0045595	P	regulation of cell differentiation	10	1562	136	28397	0.23	1	// AT4G24670 // AT2G22540 // AT4G37750 // AT2G27990 // AT5G12235 // AT5G43810 // AT1G70560 // AT2G45660 // AT4G32010 // AT2G26650
GO:0043450	P	alkene biosynthetic process	6	1562	133	28397	0.74	1	// AT3G51770 // AT1G77330 // AT1G77670 // AT1G73500 // AT4G24380 // AT4G26200
GO:0008202	P	steroid metabolic process	18	1562	247	28397	0.15	1	// AT4G36380 // AT4G12080 // AT2G26710 // AT1G22440 // AT2G45400 // AT4G14380 // AT1G77330 // AT2G29660 // AT5G56040 // AT1G78960 // AT1G70560 // AT1G31830 // AT1G09540 // AT5G24910 // AT5G54160 // AT3G50660 // AT2G22680 // AT1G12110
GO:0051093	P	negative regulation of developmental process	11	1562	154	28397	0.24	1	// AT4G24670 // AT2G22540 // AT4G37750 // AT2G27990 // AT5G19330 // AT5G12235 // AT5G43810 // AT1G70560 // AT2G20570 // AT2G45660 // AT3G07650
GO:0032268	P	regulation of cellular protein metabolic process	16	1562	215	28397	0.15	1	// AT4G18390 // AT4G29080 // AT2G22540 // AT3G02830 // AT5G51110 // AT2G37710 // AT1G74310 // AT4G34590 // AT4G16390 // AT3G10670 // AT2G20570 // AT5G23120 // AT1G69690 // AT2G43010 // AT2G20890 // AT3G15030
GO:0006089	P	lactate metabolic process	7	1562	101	28397	0.33	1	// AT2G42790 // AT3G20480 // AT1G76990 // AT5G14740 // AT5G03770 // AT1G67280 // AT1G21680
GO:0043170	P	macromolecule metabolic process	530	1562	9246	28397	0.14	1	// AT1G11720 // AT1G14390 // AT5G06710 // AT2G25880 // AT1G22040 // AT5G06650 // AT5G54940 // AT1G76880 // AT5G64530 // AT1G80920 // AT1G28520 // AT3G55990 // AT5G58870 // AT2G43010 // AT4G29090 // AT2G24130 // AT4G17220 // AT4G18020 // AT5G15450 // AT3G49810 // AT5G43060 // AT4G02590 // AT2G36840 // AT3G01140 // AT2G35940 // AT3G27110 // AT5G23280 // AT5G14340 // AT3G06490 // AT3G18890 // AT1G69…
GO:0006534	P	cysteine metabolic process	13	1562	213	28397	0.4	1	// AT1G55920 // AT5G02790 // AT5G35180 // AT1G76990 // AT5G10180 // AT1G73500 // AT3G10670 // AT5G13980 // AT3G13110 // AT2G35940 // AT5G63570 // AT3G48730 // AT4G34050
GO:0006816	P	calcium ion transport	11	1562	121	28397	0.084	1	// AT5G20700 // AT2G46690 // AT4G39080 // AT5G57110 // AT3G45140 // AT1G79380 // AT5G03760 // AT3G56240 // AT3G16240 // AT4G16490 // AT3G51730
GO:0000904	P	cell morphogenesis involved in differentiation	25	1562	408	28397	0.33	1	// AT2G34790 // AT3G27960 // AT1G71930 // AT2G13620 // AT2G26650 // AT3G13540 // AT5G35390 // AT5G12330 // AT4G35020 // AT3G01140 // AT5G23530 // AT1G06750 // AT5G64340 // AT1G74030 // AT5G16490 // AT1G68090 // AT2G46225 // AT1G62990 // AT4G01800 // AT3G57670 // AT3G52600 // AT1G09000 // AT5G28680 // AT2G33460 // AT3G56960
GO:0048443	P	stamen development	15	1562	178	28397	0.08	1	// AT1G14720 // AT1G70370 // AT4G36380 // AT5G50670 // AT2G34650 // AT5G07280 // AT5G56040 // AT4G20270 // AT2G41850 // AT5G49660 // AT3G13890 // AT1G72180 // AT1G17230 // AT1G72520 // AT2G38270
GO:0048440	P	carpel development	12	1562	258	28397	0.75	1	// AT2G22540 // AT4G32980 // AT5G38760 // AT2G45660 // AT1G21270 // AT3G10670 // AT3G44880 // AT3G28345 // AT3G01140 // AT4G30130 // AT5G22640 // AT3G15030
GO:0006650	P	glycerophospholipid metabolic process	15	1562	240	28397	0.35	1	// AT4G18010 // AT1G01080 // AT2G01900 // AT4G31850 // AT1G52570 // AT2G03890 // AT4G35790 // AT3G56960 // AT3G63240 // AT1G71710 // AT5G05950 // AT1G55180 // AT5G22875 // AT3G09210 // AT2G20890
GO:0048444	P	floral organ morphogenesis	6	1562	233	28397	0.99	1	// AT3G05470 // AT1G66350 // AT5G07280 // AT5G38760 // AT3G01140 // AT4G30130
GO:0031327	P	negative regulation of cellular biosynthetic process	31	1562	425	28397	0.081	1	// AT2G22540 // AT2G25880 // AT1G62990 // AT5G43810 // AT5G51600 // AT1G04550 // AT5G24470 // AT3G52820 // AT4G28840 // AT1G75660 // AT5G13180 // AT3G04530 // AT5G06250 // AT1G21410 // AT4G36990 // AT1G22990 // AT3G02830 // AT1G62300 // AT3G20910 // AT1G05420 // AT1G17710 // AT3G22520 // AT2G22670 // AT4G02020 // AT1G67600 // AT4G30130 // AT4G37750 // AT3G43110 // AT1G72830 // AT5G33300 // AT4G34…
GO:0031324	P	negative regulation of cellular metabolic process	31	1562	449	28397	0.13	1	// AT2G22540 // AT2G25880 // AT1G62990 // AT5G43810 // AT5G51600 // AT1G04550 // AT5G24470 // AT3G52820 // AT4G28840 // AT1G75660 // AT5G13180 // AT3G04530 // AT5G06250 // AT1G21410 // AT4G36990 // AT1G22990 // AT3G02830 // AT1G62300 // AT3G20910 // AT1G05420 // AT1G17710 // AT3G22520 // AT2G22670 // AT4G02020 // AT1G67600 // AT4G30130 // AT4G37750 // AT3G43110 // AT1G72830 // AT5G33300 // AT4G34…
GO:0050665	P	hydrogen peroxide biosynthetic process	7	1562	80	28397	0.17	1	// AT2G03200 // AT3G14420 // AT5G24090 // AT4G14290 // AT1G64060 // AT3G16920 // AT5G17420
GO:0019684	P	photosynthesis, light reaction	16	1562	333	28397	0.74	1	// AT4G22830 // AT2G30170 // AT5G51110 // AT4G33480 // AT3G18890 // ATCG00270 // AT5G14740 // AT5G59250 // AT3G10670 // AT2G21970 // AT5G23120 // AT2G32480 // AT5G58330 // AT1G05385 // AT2G20890 // AT2G20570
GO:0010467	P	gene expression	224	1562	4766	28397	1	1	// AT5G65210 // AT4G39410 // AT3G52770 // AT1G80840 // AT5G06710 // AT1G75430 // AT2G25880 // AT1G11430 // AT2G33180 // AT1G62990 // AT5G06650 // AT3G16500 // AT3G58120 // AT4G16390 // AT5G47820 // AT1G76880 // AT5G64530 // AT1G28520 // AT3G55990 // AT3G61850 // AT2G43010 // AT1G79180 // AT2G47900 // AT1G75660 // AT4G18020 // AT5G15450 // AT2G31280 // AT1G28310 // AT4G02590 // AT1G48000 // AT1G69…
GO:0006401	P	RNA catabolic process	5	1562	118	28397	0.77	1	// AT5G19330 // AT1G75660 // AT4G02020 // AT2G36840 // AT2G33440
GO:0052545	P	callose localization	8	1562	93	28397	0.16	1	// AT4G31500 // AT2G22540 // AT3G06490 // AT1G61560 // AT1G64060 // AT4G17615 // AT4G18010 // AT1G72520
GO:0048532	P	anatomical structure arrangement	18	1562	258	28397	0.2	1	// AT3G52770 // AT4G33330 // AT4G37750 // AT5G57130 // AT5G06250 // AT1G75820 // AT2G46760 // AT1G32190 // AT3G50660 // AT4G20270 // AT5G43810 // AT1G54200 // AT4G08150 // AT1G56010 // AT1G71930 // AT4G32010 // AT2G27990 // AT2G26650
GO:0009909	P	regulation of flower development	9	1562	359	28397	1	1	// AT2G22540 // AT2G40080 // AT4G35900 // AT5G11320 // AT1G65480 // AT2G45660 // AT4G30130 // AT5G24860 // AT2G20570
GO:0048438	P	floral whorl development	34	1562	510	28397	0.16	1	// AT3G05470 // AT2G22540 // AT1G72520 // AT4G36380 // AT2G34650 // AT5G38760 // AT2G41850 // AT5G49660 // AT3G01140 // AT1G70560 // AT4G30130 // AT2G38270 // AT1G14720 // AT1G70370 // AT4G32980 // AT5G07280 // AT3G13890 // AT3G44880 // AT1G75520 // AT4G29080 // AT3G28345 // AT2G45660 // AT3G57670 // AT4G24670 // AT5G50670 // AT5G56040 // AT4G20270 // AT1G21270 // AT3G10670 // AT3G15030 // AT4G08…
GO:0019318	P	hexose metabolic process	37	1562	602	28397	0.28	1	// AT3G23600 // AT4G37870 // AT3G12110 // AT2G36460 // AT2G33180 // AT1G07440 // AT5G13490 // AT5G13980 // AT5G55160 // AT1G79750 // AT1G29990 // AT3G62830 // AT4G31850 // AT4G39090 // AT1G32550 // AT4G26270 // AT5G23120 // AT1G07110 // AT3G48730 // AT5G40760 // AT1G10360 // AT1G74030 // AT3G10370 // AT2G01290 // AT5G24400 // AT5G67500 // AT1G62780 // AT5G51110 // AT1G05385 // AT2G47180 // AT1G11…
GO:0048193	P	Golgi vesicle transport	15	1562	327	28397	0.79	1	// AT5G08290 // AT2G47000 // AT5G15870 // AT2G02040 // AT1G80450 // AT2G39210 // AT1G09560 // AT4G39080 // AT5G13490 // AT1G76140 // AT3G15290 // AT5G11490 // AT4G27130 // AT1G77380 // AT3G51550
GO:0044265	P	cellular macromolecule catabolic process	57	1562	1208	28397	0.89	1	// AT3G16480 // AT3G51770 // AT3G23600 // AT1G77090 // AT3G12110 // AT2G36460 // AT2G33180 // AT1G07440 // AT5G13490 // AT2G36840 // AT5G55160 // AT5G58870 // AT1G29990 // AT3G06860 // AT4G13250 // AT4G26140 // AT1G79750 // AT4G31850 // AT1G51590 // AT4G39090 // AT1G32550 // AT1G21410 // AT5G23120 // AT1G14520 // AT3G01510 // AT3G48730 // AT5G40760 // AT2G47000 // AT2G33440 // AT5G53300 // AT1G10…
GO:0007155	P	cell adhesion	9	1562	96	28397	0.097	1	// AT5G64340 // AT2G26330 // AT1G09000 // AT2G34790 // AT5G16490 // AT1G62990 // AT1G71930 // AT5G12330 // AT2G26650
GO:0045036	P	protein targeting to chloroplast	6	1562	71	28397	0.21	1	// AT1G11430 // AT5G66470 // AT4G16390 // AT2G20890 // AT3G48730 // AT5G22640
GO:0019319	P	hexose biosynthetic process	9	1562	182	28397	0.67	1	// AT4G37870 // AT3G12110 // AT3G62830 // AT3G15730 // AT5G13490 // AT1G04410 // AT1G79750 // AT5G55160 // AT1G29990
GO:0007017	P	microtubule-based process	9	1562	313	28397	0.99	1	// AT1G51940 // AT5G57880 // AT2G33460 // AT2G22670 // AT5G47820 // AT5G51600 // AT5G13980 // AT4G35020 // AT1G29990
GO:0007010	P	cytoskeleton organization	31	1562	507	28397	0.31	1	// AT3G05470 // AT3G12110 // AT2G34790 // AT1G62990 // AT5G13490 // AT1G71930 // AT5G51600 // AT5G13980 // AT3G55770 // AT1G79750 // AT2G26650 // AT1G29990 // AT1G75840 // AT4G17220 // AT3G07880 // AT5G12370 // AT5G12330 // AT4G35020 // AT5G64340 // AT1G51940 // AT5G54650 // AT5G16490 // AT2G46225 // AT1G10200 // AT2G22670 // AT3G25500 // AT5G57880 // AT1G09000 // AT2G33460 // AT4G30160 // AT5G55…
GO:0044260	P	cellular macromolecule metabolic process	474	1562	8616	28397	0.51	1	// AT1G11720 // AT1G14390 // AT5G06710 // AT2G25880 // AT1G22040 // AT5G06650 // AT5G54940 // AT1G76880 // AT5G64530 // AT1G80920 // AT1G28520 // AT3G55990 // AT5G58870 // AT2G43010 // AT4G29090 // AT2G24130 // AT4G17220 // AT4G18020 // AT3G49810 // AT4G02590 // AT2G36840 // AT3G01140 // AT2G35940 // AT5G23280 // AT5G14340 // AT3G06490 // AT3G18890 // AT1G69690 // AT4G02020 // AT1G67600 // AT1G73…
GO:0006412	P	translation	22	1562	1346	28397	1	1	// AT2G19740 // AT4G16390 // AT4G29060 // AT3G62910 // AT5G14660 // AT4G27650 // AT3G02830 // AT2G20890 // AT1G73850 // AT1G74310 // AT4G29080 // AT5G54940 // AT3G26618 // AT4G18390 // AT5G22800 // AT3G07420 // AT4G34590 // AT3G15030 // AT3G27160 // AT4G30690 // AT4G27130 // AT5G24490
GO:0044085	P	cellular component biogenesis	95	1562	1480	28397	0.077	1	// AT3G08040 // AT1G11430 // AT1G62990 // AT5G47820 // AT1G79180 // AT5G41040 // AT4G17220 // AT1G75820 // AT5G03170 // AT5G54650 // AT5G60660 // AT3G62020 // AT1G78580 // AT5G10620 // AT1G10200 // AT2G36870 // AT3G52900 // AT3G10670 // AT2G37090 // AT3G09270 // AT1G58070 // AT3G16480 // AT5G23750 // AT5G58330 // AT4G22830 // AT3G54190 // AT5G11480 // AT4G05200 // AT3G13890 // AT1G47410 // AT3G48…
GO:0048285	P	organelle fission	6	1562	139	28397	0.77	1	// AT2G38185 // AT5G07630 // AT5G51600 // AT5G22350 // AT5G08290 // AT5G39950
GO:0002252	P	immune effector process	19	1562	273	28397	0.19	1	// AT1G80840 // AT3G52450 // AT4G17500 // AT2G44840 // AT2G39200 // AT4G33430 // AT3G54420 // AT3G13790 // AT3G22520 // AT5G43810 // AT3G05200 // AT1G64060 // AT4G02020 // AT5G64660 // AT3G14860 // AT4G33050 // AT3G21630 // AT4G30130 // AT1G62300
GO:0015031	P	protein transport	73	1562	1160	28397	0.14	1	// AT1G15420 // AT2G22540 // AT1G80840 // AT2G02040 // AT4G26090 // AT5G63710 // AT4G33430 // AT1G11430 // AT2G37710 // AT4G12010 // AT2G45660 // AT4G16390 // AT2G44840 // AT4G19840 // AT4G17615 // AT3G55770 // AT3G17700 // AT3G21630 // AT2G30060 // AT5G09220 // AT1G77380 // AT3G25160 // AT5G20700 // AT1G75660 // AT2G20570 // AT3G56240 // AT1G02170 // AT1G32640 // AT5G66470 // AT3G53720 // AT5G14…
GO:0022857	F	transmembrane transporter activity	121	1562	1020	28397	7.8e-14	1e-10	// AT3G08040 // AT5G58005 // AT4G36670 // AT1G53210 // AT2G13620 // AT1G77380 // AT1G23090 // AT5G49130 // AT3G21250 // AT5G53190 // AT5G09220 // AT1G22710 // AT2G25810 // AT3G18440 // AT1G15700 // AT1G60960 // AT5G61310 // AT5G60660 // AT2G48020 // AT5G57110 // AT3G51480 // AT1G54730 // AT3G28345 // AT3G51895 // AT1G30220 // AT1G02260 // AT2G18480 // AT1G63440 // AT5G20380 // AT3G10670 // AT1G08…
GO:0005215	F	transporter activity	138	1562	1300	28397	2.5e-12	1.7e-09	// AT5G46050 // AT3G08040 // AT5G58005 // AT1G53210 // AT2G13620 // AT5G47510 // AT1G77380 // AT1G23090 // AT5G49130 // AT3G21250 // AT5G53190 // AT3G13080 // AT5G09220 // AT1G22710 // AT2G25810 // AT5G58070 // AT3G18440 // AT1G15700 // AT1G60960 // AT5G61310 // AT5G60660 // AT2G48020 // AT5G57110 // AT3G51480 // AT1G54730 // AT3G28345 // AT5G11490 // AT3G51895 // AT1G30220 // AT1G02260 // AT2G18…
GO:0003700	F	transcription factor activity	160	1562	1682	28397	1.1e-10	4.6e-08	// AT5G65210 // AT4G39410 // AT1G80840 // AT5G06710 // AT1G75430 // AT1G62990 // AT5G06650 // AT3G16500 // AT1G56010 // AT1G76880 // AT5G64530 // AT3G61850 // AT2G43010 // AT1G79180 // AT2G47900 // AT4G18020 // AT2G31280 // AT1G28310 // AT4G02590 // AT1G48000 // AT5G51780 // AT3G01140 // AT1G21450 // AT5G64340 // AT5G14340 // AT1G31050 // AT3G06490 // AT1G72210 // AT4G29080 // AT5G50915 // AT1G69…
GO:0022891	F	substrate-specific transmembrane transporter activity	95	1562	828	28397	2.1e-10	6.8e-08	// AT3G08040 // AT5G58005 // AT4G36670 // AT1G53210 // AT2G13620 // AT1G77380 // AT5G53190 // AT5G09220 // AT1G22710 // AT2G25810 // AT3G18440 // AT1G15700 // AT1G60960 // AT5G61310 // AT5G60660 // AT2G48020 // AT5G57110 // AT3G51480 // AT1G54730 // AT3G51895 // AT1G30220 // AT1G02260 // AT2G18480 // AT1G63440 // AT5G20380 // AT1G08230 // AT5G49630 // AT1G15460 // AT1G31260 // AT2G01170 // AT4G24…
GO:0030528	F	transcription regulator activity	162	1562	1740	28397	3.5e-10	9e-08	// AT5G65210 // AT4G39410 // AT1G80840 // AT5G06710 // AT1G75430 // AT1G62990 // AT5G06650 // AT3G16500 // AT1G56010 // AT1G76880 // AT5G64530 // AT3G61850 // AT2G43010 // AT1G79180 // AT2G47900 // AT4G18020 // AT2G31280 // AT1G28310 // AT4G02590 // AT1G48000 // AT5G51780 // AT3G01140 // AT1G21450 // AT5G64340 // AT5G14340 // AT1G31050 // AT3G06490 // AT1G72210 // AT4G29080 // AT5G50915 // AT1G69…
GO:0022892	F	substrate-specific transporter activity	102	1562	957	28397	1.7e-09	3.7e-07	// AT5G46050 // AT3G08040 // AT5G58005 // AT4G36670 // AT1G53210 // AT2G13620 // AT1G77380 // AT5G53190 // AT3G13080 // AT5G09220 // AT1G22710 // AT2G25810 // AT3G18440 // AT1G15700 // AT1G60960 // AT5G61310 // AT5G60660 // AT2G48020 // AT5G57110 // AT3G51480 // AT1G54730 // AT5G11490 // AT3G51895 // AT1G30220 // AT1G02260 // AT2G18480 // AT1G63440 // AT5G20380 // AT1G08230 // AT5G49630 // AT1G15…
GO:0003824	F	catalytic activity	594	1562	8787	28397	4.2e-09	7.8e-07	// AT1G06620 // AT1G11720 // AT2G46660 // AT2G25880 // AT3G63240 // AT1G73500 // AT2G37730 // AT3G55610 // AT5G58870 // AT2G23060 // AT4G29090 // AT2G24130 // AT1G23740 // AT5G48930 // AT3G49810 // AT1G08630 // AT5G58380 // AT4G30110 // AT1G31170 // AT3G27110 // AT4G24670 // AT5G61310 // AT3G20015 // AT4G02340 // AT4G39210 // AT1G21640 // AT1G20510 // AT1G31690 // AT5G64620 // AT1G47960 // AT1G06…
GO:0022804	F	active transmembrane transporter activity	71	1562	598	28397	1.2e-08	1.9e-06	// AT5G20380 // AT3G08040 // AT1G63440 // AT3G20660 // AT3G28345 // AT1G53210 // AT3G23560 // AT4G39080 // AT2G13620 // AT2G01170 // AT3G15990 // AT1G02520 // AT5G09220 // AT1G77380 // AT3G21250 // AT1G23090 // AT5G49130 // AT5G23810 // AT5G04770 // AT3G21690 // AT3G47780 // AT3G53480 // AT3G53720 // AT1G22710 // AT3G13080 // AT1G31830 // AT3G46980 // AT3G05030 // AT2G03530 // AT3G16240 // AT1G15…
GO:0005488	F	binding	725	1562	11247	28397	6.2e-08	8.1e-06	// AT3G05470 // AT2G46660 // AT5G06710 // AT2G40890 // AT2G25880 // AT1G53210 // AT5G06650 // AT1G56010 // AT1G76880 // AT5G64530 // AT1G80920 // AT2G24030 // AT1G28520 // AT5G58870 // AT2G43010 // AT2G40830 // AT4G29090 // AT2G24130 // AT1G23740 // AT4G17220 // AT4G18020 // AT5G15450 // AT5G48930 // AT1G08630 // AT4G02590 // AT2G36840 // AT4G30110 // AT1G31170 // AT2G35940 // AT1G19180 // AT5G23…
GO:0015075	F	ion transmembrane transporter activity	68	1562	588	28397	6.1e-08	8.1e-06	// AT1G31260 // AT4G17970 // AT3G20660 // AT1G01340 // AT1G53210 // AT3G51480 // AT5G20380 // AT2G13620 // AT3G15990 // AT3G17700 // AT5G58005 // AT2G26650 // AT4G24120 // AT4G30110 // AT2G38460 // AT2G24520 // AT3G51895 // AT5G15410 // AT3G53720 // AT1G22710 // AT3G12750 // AT1G69870 // AT1G31830 // AT2G35060 // AT5G61310 // AT3G05030 // AT1G70300 // AT2G03530 // AT1G23090 // AT1G32450 // AT3G18…
GO:0016491	F	oxidoreductase activity	137	1562	1691	28397	1.1e-05	0.0013	// AT4G31500 // AT1G06620 // AT5G58005 // AT2G46660 // AT4G16760 // AT1G14520 // AT1G60690 // AT2G25450 // AT3G55610 // AT3G63440 // AT5G21482 // AT1G23740 // AT2G21250 // AT4G34350 // AT2G26080 // AT1G64940 // AT1G31170 // AT5G54080 // AT5G61310 // AT5G18100 // AT3G44880 // AT1G31690 // AT1G06690 // AT4G31940 // AT5G67400 // AT5G25120 // AT5G54980 // AT5G67030 // AT1G64060 // AT1G48910 // AT4G20…
GO:0043169	F	cation binding	219	1562	3029	28397	3.6e-05	0.0036	// AT4G31500 // AT2G38750 // AT2G46660 // AT1G72220 // AT5G07990 // AT1G53210 // AT5G06650 // AT5G27690 // AT3G56240 // AT2G31955 // AT5G58870 // AT2G40830 // AT1G31740 // AT1G75660 // AT5G55970 // AT5G61750 // AT5G58760 // AT1G28310 // AT3G15730 // AT4G30110 // AT2G34920 // AT1G64940 // AT1G74030 // AT4G09570 // AT5G18100 // AT5G57110 // AT3G62020 // AT3G47180 // AT1G67280 // AT1G31690 // AT1G10…
GO:0043167	F	ion binding	219	1562	3030	28397	3.6e-05	0.0036	// AT4G31500 // AT2G38750 // AT2G46660 // AT1G72220 // AT5G07990 // AT1G53210 // AT5G06650 // AT5G27690 // AT3G56240 // AT2G31955 // AT5G58870 // AT2G40830 // AT1G31740 // AT1G75660 // AT5G55970 // AT5G61750 // AT5G58760 // AT1G28310 // AT3G15730 // AT4G30110 // AT2G34920 // AT1G64940 // AT1G74030 // AT4G09570 // AT5G18100 // AT5G57110 // AT3G62020 // AT3G47180 // AT1G67280 // AT1G31690 // AT1G10…
GO:0003677	F	DNA binding	179	1562	2399	28397	4.3e-05	0.004	// AT5G65210 // AT4G39410 // AT1G80840 // AT5G06710 // AT1G75430 // AT1G62990 // AT5G06650 // AT3G16500 // AT1G56010 // AT1G76880 // AT5G64530 // AT1G28520 // AT3G61850 // AT2G43010 // AT1G79180 // AT2G47900 // AT4G18020 // AT2G31280 // AT1G28310 // AT4G36870 // AT4G02590 // AT1G48000 // AT5G51780 // AT1G31170 // AT1G07540 // AT1G21450 // AT5G64340 // AT5G14340 // AT1G31050 // AT3G06490 // AT1G72…
GO:0004674	F	protein serine/threonine kinase activity	83	1562	940	28397	4.7e-05	0.004	// AT1G62400 // AT1G67510 // AT1G72300 // AT3G21630 // AT5G58350 // AT5G63710 // AT2G25880 // AT4G24400 // AT1G70740 // AT2G37710 // AT2G25790 // AT1G73500 // AT4G33430 // AT5G57670 // AT5G56460 // AT3G63340 // AT3G44610 // AT2G48010 // AT5G40380 // AT1G51940 // AT4G14580 // AT2G18890 // AT4G05200 // AT2G24130 // AT4G20140 // AT2G17220 // AT1G75820 // AT1G68690 // AT5G35390 // AT2G34650 // AT4G33…
GO:0015291	F	secondary active transmembrane transporter activity	35	1562	297	28397	6.6e-05	0.0054	// AT3G08040 // AT3G20660 // AT1G53210 // AT3G23560 // AT5G20380 // AT2G13620 // AT3G15990 // AT5G52450 // AT5G49130 // AT3G21690 // AT3G53720 // AT1G22710 // AT5G59250 // AT3G05030 // AT2G03530 // AT1G23090 // AT4G36670 // AT3G18830 // AT5G10180 // AT2G48020 // AT5G47560 // AT3G62270 // AT1G20925 // AT1G54730 // AT4G17550 // AT5G13490 // AT1G30220 // AT2G29650 // AT5G13750 // AT2G18480 // AT3G46…
GO:0008509	F	anion transmembrane transporter activity	19	1562	117	28397	8.5e-05	0.0065	// AT5G20380 // AT1G69870 // AT1G32450 // AT3G23430 // AT1G12110 // AT5G10180 // AT3G62270 // AT5G47560 // AT3G46980 // AT1G23090 // AT2G29650 // AT3G51895 // AT3G15990 // AT5G49890 // AT4G35440 // AT1G15460 // AT4G17970 // AT5G67500 // AT3G18440
GO:0008324	F	cation transmembrane transporter activity	46	1562	450	28397	0.00012	0.009	// AT1G31260 // AT3G20660 // AT1G53210 // AT2G13620 // AT5G58005 // AT2G26650 // AT4G24120 // AT1G22710 // AT2G38460 // AT5G15410 // AT3G53720 // AT4G30110 // AT3G12750 // AT1G31830 // AT2G35060 // AT5G61310 // AT3G05030 // AT1G70300 // AT2G03530 // AT4G36670 // AT4G10310 // AT1G15700 // AT3G18830 // AT2G34960 // AT1G60960 // AT5G04770 // AT3G20870 // AT2G48020 // AT5G47560 // AT5G59030 // AT1G20…
GO:0016614	F	oxidoreductase activity, acting on CH-OH group of donors	27	1562	217	28397	0.0002	0.013	// AT2G46760 // AT2G34790 // AT5G58330 // AT2G37770 // AT3G63440 // AT5G21482 // AT1G79750 // AT1G03990 // AT4G20840 // AT4G13250 // AT3G06860 // AT4G39230 // AT3G19450 // AT5G40760 // AT1G30760 // AT5G14780 // AT3G10370 // AT3G23410 // AT1G52340 // AT1G60690 // AT1G06690 // AT3G14420 // AT1G14190 // AT2G45400 // AT3G15290 // AT5G56970 // AT1G04410
GO:0046872	F	metal ion binding	202	1562	2853	28397	0.00022	0.014	// AT4G31500 // AT2G38750 // AT2G46660 // AT1G72220 // AT5G07990 // AT1G53210 // AT5G06650 // AT5G27690 // AT3G56240 // AT2G31955 // AT5G58870 // AT2G40830 // AT1G75660 // AT5G55970 // AT5G61750 // AT5G58760 // AT1G28310 // AT3G15730 // AT4G30110 // AT2G34920 // AT1G64940 // AT1G74030 // AT4G09570 // AT5G18100 // AT5G57110 // AT3G62020 // AT3G47180 // AT1G67280 // AT1G31690 // AT1G10200 // AT3G61…
GO:0005515	F	protein binding	193	1562	2709	28397	0.00023	0.014	// AT3G05470 // AT5G65210 // AT3G52770 // AT1G80840 // AT4G26090 // AT3G07880 // AT2G40890 // AT1G73500 // AT3G16500 // AT4G33050 // AT4G10550 // AT1G80920 // AT1G28520 // AT2G30060 // AT2G43010 // AT3G51630 // AT4G17220 // AT1G75820 // AT5G48930 // AT1G02170 // AT5G43060 // AT5G19330 // AT3G15730 // AT5G13930 // AT2G35940 // AT1G19180 // AT1G72450 // AT1G12220 // AT4G28840 // AT5G54650 // AT4G09…
GO:0005516	F	calmodulin binding	24	1562	190	28397	0.00036	0.021	// AT5G65210 // AT1G01340 // AT2G39200 // AT2G17480 // AT2G38800 // AT3G48360 // AT4G24250 // AT5G39380 // AT5G15410 // AT1G50590 // AT1G77920 // AT3G16490 // AT3G17760 // AT5G57110 // AT1G21640 // AT5G17330 // AT4G33050 // AT3G17700 // AT2G24570 // AT1G61560 // AT5G54590 // AT2G33990 // AT4G28600 // AT5G03960
GO:0022838	F	substrate-specific channel activity	18	1562	124	28397	0.00044	0.021	// AT3G51480 // AT4G01470 // AT2G25810 // AT1G01340 // AT5G60660 // AT5G15410 // AT5G46240 // AT5G49890 // AT2G29120 // AT1G31880 // AT2G26650 // AT5G12080 // AT3G17700 // AT4G00430 // AT4G35440 // AT3G16240 // AT5G67500 // AT3G18440
GO:0046943	F	carboxylic acid transmembrane transporter activity	15	1562	92	28397	0.00044	0.021	// AT3G08040 // AT2G34960 // AT5G23810 // AT2G41190 // AT5G04770 // AT1G08230 // AT2G39890 // AT5G47560 // AT5G09220 // AT2G01170 // AT1G31830 // AT1G02260 // AT5G49630 // AT5G14940 // AT1G77380
GO:0046873	F	metal ion transmembrane transporter activity	21	1562	157	28397	0.00041	0.021	// AT4G10310 // AT5G46240 // AT1G70300 // AT1G31260 // AT1G60960 // AT2G38460 // AT5G13750 // AT3G20870 // AT1G63440 // AT5G15410 // AT5G57110 // AT5G59030 // AT4G30110 // AT3G12750 // AT2G30080 // AT2G35060 // AT3G05030 // AT2G30070 // AT2G26975 // AT4G24120 // AT2G26650
GO:0016705	F	oxidoreductase activity, acting on paired donors, with incorporation or reduction of molecular oxygen	45	1562	462	28397	0.00039	0.021	// AT4G31500 // AT1G06620 // AT2G46660 // AT3G19270 // AT3G56630 // AT5G55240 // AT2G25450 // AT5G23190 // AT1G35190 // AT3G14690 // AT4G36380 // AT2G26710 // AT4G36220 // AT4G31970 // AT2G30490 // AT1G19630 // AT4G02940 // AT1G64940 // AT3G26300 // AT5G66060 // AT3G10230 // AT3G50210 // AT3G04870 // AT2G45510 // AT2G27690 // AT3G50660 // AT2G42250 // AT5G07990 // AT5G51810 // AT5G06900 // AT1G30…
GO:0004497	F	monooxygenase activity	17	1562	112	28397	0.0004	0.021	// AT4G31500 // AT4G31940 // AT4G36380 // AT2G26710 // AT4G36220 // AT4G31970 // AT3G19270 // AT2G40890 // AT2G27690 // AT5G67030 // AT2G30490 // AT5G55240 // AT5G11320 // AT3G44880 // AT1G48910 // AT5G07990 // AT3G50660
GO:0015267	F	channel activity	18	1562	125	28397	0.00048	0.021	// AT3G51480 // AT4G01470 // AT2G25810 // AT1G01340 // AT5G60660 // AT5G15410 // AT5G46240 // AT5G49890 // AT2G29120 // AT1G31880 // AT2G26650 // AT5G12080 // AT3G17700 // AT4G00430 // AT4G35440 // AT3G16240 // AT5G67500 // AT3G18440
GO:0022803	F	passive transmembrane transporter activity	18	1562	125	28397	0.00048	0.021	// AT3G51480 // AT4G01470 // AT2G25810 // AT1G01340 // AT5G60660 // AT5G15410 // AT5G46240 // AT5G49890 // AT2G29120 // AT1G31880 // AT2G26650 // AT5G12080 // AT3G17700 // AT4G00430 // AT4G35440 // AT3G16240 // AT5G67500 // AT3G18440
GO:0005509	F	calcium ion binding	29	1562	258	28397	0.00054	0.023	// AT2G38750 // AT1G53210 // AT5G55240 // AT3G24110 // AT5G54130 // AT1G51590 // AT3G15730 // AT1G09090 // AT4G35790 // AT1G55180 // AT3G57530 // AT2G38760 // AT4G09570 // AT1G16260 // AT1G70670 // AT1G68090 // AT4G38810 // AT1G52570 // AT1G69850 // AT5G24270 // AT2G28605 // AT1G69730 // AT2G15680 // AT2G14740 // AT1G21270 // AT3G17470 // AT1G64060 // AT1G77090 // AT4G17615
GO:0005506	F	iron ion binding	47	1562	499	28397	0.00057	0.023	// AT4G31500 // AT5G05340 // AT3G56630 // AT2G46660 // AT4G35090 // AT3G19270 // AT1G14520 // AT5G24910 // AT5G23190 // AT1G35190 // AT3G14690 // AT4G37340 // AT4G36380 // AT2G26710 // AT4G36220 // AT4G31970 // AT5G14660 // AT5G45040 // AT1G09090 // AT4G35000 // AT1G19630 // AT2G45510 // AT1G64940 // AT3G26300 // AT5G66060 // AT5G51890 // AT3G50210 // AT5G58400 // AT2G27690 // AT3G50660 // AT4G33…
GO:0004672	F	protein kinase activity	89	1562	1113	28397	0.00057	0.023	// AT1G62400 // AT1G14390 // AT5G63710 // AT2G25880 // AT1G70740 // AT1G73500 // AT2G24130 // AT2G17220 // AT1G75820 // AT4G14580 // AT3G09010 // AT5G58300 // AT2G24370 // AT1G18670 // AT1G11330 // AT2G02710 // AT3G51550 // AT1G67510 // AT2G23450 // AT3G63340 // AT4G24400 // AT5G10530 // AT4G05200 // AT1G68690 // AT2G34650 // AT4G33950 // AT5G58380 // AT5G14210 // AT3G57530 // AT5G07280 // AT4G18…
GO:0005342	F	organic acid transmembrane transporter activity	15	1562	98	28397	0.00079	0.028	// AT3G08040 // AT2G34960 // AT5G23810 // AT2G41190 // AT5G04770 // AT1G08230 // AT2G39890 // AT5G47560 // AT5G09220 // AT2G01170 // AT1G31830 // AT1G02260 // AT5G49630 // AT5G14940 // AT1G77380
GO:0016301	F	kinase activity	104	1562	1356	28397	0.00077	0.028	// AT1G62400 // AT1G14390 // AT5G63710 // AT2G25880 // AT1G70740 // AT1G73500 // AT3G55610 // AT2G24130 // AT5G24010 // AT2G17220 // AT1G75820 // AT4G14580 // AT1G07110 // AT3G09010 // AT5G58300 // AT2G24370 // AT1G18670 // AT1G11330 // AT4G08170 // AT2G02710 // AT2G32800 // AT1G67510 // AT3G20480 // AT1G74320 // AT2G23450 // AT3G63340 // AT4G24400 // AT5G10530 // AT3G61080 // AT4G05200 // AT1G68…
GO:0051119	F	sugar transmembrane transporter activity	17	1562	119	28397	0.00073	0.028	// AT1G34580 // AT3G18830 // AT2G29650 // AT3G20660 // AT5G23660 // AT2G18480 // AT2G48020 // AT3G46980 // AT1G22710 // AT5G50800 // AT1G54730 // AT5G59250 // AT4G17550 // AT4G15920 // AT4G36670 // AT5G53190 // AT1G30220
GO:0005275	F	amine transmembrane transporter activity	13	1562	77	28397	0.00078	0.028	// AT2G34960 // AT5G23810 // AT2G41190 // AT5G04770 // AT2G39890 // AT5G09220 // AT2G01170 // AT1G31830 // AT1G08230 // AT5G49630 // AT3G16240 // AT5G14940 // AT1G77380
GO:0016701	F	oxidoreductase activity, acting on single donors with incorporation of molecular oxygen	9	1562	40	28397	0.00086	0.03	// AT1G14520 // AT3G44880 // AT3G45140 // AT3G14440 // AT4G26260 // AT3G22400 // AT4G15093 // AT5G54080 // AT1G72520
GO:0016773	F	phosphotransferase activity, alcohol group as acceptor	98	1562	1275	28397	0.001	0.032	// AT1G62400 // AT1G14390 // AT5G63710 // AT2G25880 // AT1G70740 // AT1G73500 // AT2G24130 // AT5G24010 // AT2G17220 // AT1G75820 // AT4G14580 // AT1G07110 // AT3G09010 // AT5G58300 // AT2G24370 // AT1G18670 // AT1G11330 // AT4G08170 // AT2G02710 // AT3G51550 // AT1G67510 // AT3G20480 // AT1G74320 // AT2G23450 // AT3G63340 // AT4G24400 // AT5G10530 // AT4G05200 // AT1G68690 // AT2G34650 // AT4G33…
GO:0043565	F	sequence-specific DNA binding	39	1562	402	28397	0.00097	0.032	// AT5G65210 // AT4G39410 // AT1G80840 // AT5G06710 // AT3G01220 // AT4G14540 // AT1G30650 // AT1G62990 // AT1G75410 // AT4G35900 // AT3G30530 // AT2G47260 // AT1G75390 // AT1G28520 // AT4G36870 // AT4G32980 // AT5G11590 // AT1G46480 // AT1G75430 // AT2G35940 // AT1G62300 // AT3G54220 // AT1G08320 // AT2G44745 // AT4G08150 // AT5G15150 // AT3G46590 // AT5G13080 // AT3G58120 // AT4G36990 // AT4G18…
GO:0016740	F	transferase activity	206	1562	3012	28397	0.001	0.032	// AT2G40230 // AT1G62400 // AT5G07010 // AT1G11720 // AT1G14390 // AT5G63710 // AT2G25880 // AT1G70740 // AT1G73500 // AT2G37730 // AT3G55610 // AT5G33290 // AT3G07700 // AT4G28030 // AT4G29090 // AT2G24130 // AT2G17220 // AT1G75820 // AT5G48930 // AT1G77670 // AT5G45800 // AT1G03940 // AT1G07110 // AT1G11330 // AT5G44000 // AT4G26270 // AT4G21380 // AT5G58300 // AT5G01220 // AT4G39210 // AT1G78…
GO:0042626	F	ATPase activity, coupled to transmembrane movement of substances	22	1562	181	28397	0.00097	0.032	// AT2G47000 // AT1G66950 // AT1G02520 // AT1G70610 // AT3G59140 // AT3G21250 // AT3G53480 // AT4G30110 // AT3G13080 // AT5G52860 // AT1G15700 // AT1G71960 // AT5G57110 // AT3G28345 // AT1G31770 // AT3G47780 // AT2G24520 // AT1G63440 // AT1G15520 // AT1G17840 // AT3G10670 // AT3G25620
GO:0043492	F	ATPase activity, coupled to movement of substances	22	1562	181	28397	0.00097	0.032	// AT2G47000 // AT1G66950 // AT1G02520 // AT1G70610 // AT3G59140 // AT3G21250 // AT3G53480 // AT4G30110 // AT3G13080 // AT5G52860 // AT1G15700 // AT1G71960 // AT5G57110 // AT3G28345 // AT1G31770 // AT3G47780 // AT2G24520 // AT1G63440 // AT1G15520 // AT1G17840 // AT3G10670 // AT3G25620
GO:0015171	F	amino acid transmembrane transporter activity	12	1562	70	28397	0.0011	0.033	// AT2G34960 // AT5G23810 // AT2G41190 // AT5G04770 // AT2G39890 // AT5G09220 // AT2G01170 // AT1G31830 // AT1G08230 // AT5G49630 // AT5G14940 // AT1G77380
GO:0046915	F	transition metal ion transmembrane transporter activity	10	1562	52	28397	0.0013	0.038	// AT1G31260 // AT4G24120 // AT1G60960 // AT2G38460 // AT1G63440 // AT5G59030 // AT4G30110 // AT3G12750 // AT2G30080 // AT2G26975
GO:0016820	F	hydrolase activity, acting on acid anhydrides, catalyzing transmembrane movement of substances	22	1562	186	28397	0.0013	0.039	// AT2G47000 // AT1G66950 // AT1G02520 // AT1G70610 // AT3G59140 // AT3G21250 // AT3G53480 // AT4G30110 // AT3G13080 // AT5G52860 // AT1G15700 // AT1G71960 // AT5G57110 // AT3G28345 // AT1G31770 // AT3G47780 // AT2G24520 // AT1G63440 // AT1G15520 // AT1G17840 // AT3G10670 // AT3G25620
GO:0016772	F	transferase activity, transferring phosphorus-containing groups	116	1562	1590	28397	0.002	0.056	// AT1G62400 // AT1G14390 // AT5G63710 // AT2G25880 // AT1G70740 // AT1G73500 // AT3G55610 // AT4G29090 // AT2G24130 // AT2G17220 // AT1G75820 // AT4G14580 // AT5G45800 // AT1G07110 // AT3G09010 // AT5G58300 // AT3G56040 // AT1G21640 // AT2G24370 // AT1G18670 // AT1G11330 // AT4G08170 // AT2G02710 // AT2G32800 // AT1G67510 // AT3G20480 // AT1G74320 // AT2G23450 // AT3G63340 // AT4G24400 // AT5G10…
GO:0015144	F	carbohydrate transmembrane transporter activity	17	1562	132	28397	0.002	0.056	// AT1G34580 // AT3G18830 // AT2G29650 // AT3G20660 // AT5G23660 // AT2G18480 // AT2G48020 // AT3G46980 // AT1G22710 // AT5G50800 // AT1G54730 // AT5G59250 // AT4G17550 // AT4G15920 // AT4G36670 // AT5G53190 // AT1G30220
GO:0048037	F	cofactor binding	43	1562	479	28397	0.0022	0.06	// AT2G46760 // AT5G47650 // AT1G80820 // AT2G37770 // AT4G24230 // AT3G63440 // AT5G21482 // AT1G79750 // AT1G03990 // AT1G43710 // AT1G08630 // AT1G77670 // AT3G06860 // AT2G26080 // AT1G09090 // AT2G34790 // AT1G76680 // AT5G63570 // AT3G48730 // AT5G40760 // AT3G08860 // AT1G30760 // AT5G14780 // AT2G42490 // AT3G17760 // AT5G51920 // AT3G23410 // AT4G12290 // AT5G17330 // AT4G16760 // AT1G31…
GO:0015103	F	inorganic anion transmembrane transporter activity	11	1562	67	28397	0.0023	0.062	// AT1G69870 // AT2G29650 // AT3G23430 // AT5G10180 // AT3G46980 // AT5G20380 // AT1G23090 // AT3G51895 // AT3G15990 // AT1G32450 // AT1G12110
GO:0008237	F	metallopeptidase activity	12	1562	78	28397	0.0024	0.064	// AT3G16480 // AT5G42390 // AT1G51760 // AT2G45040 // AT5G43600 // AT5G54140 // AT2G26140 // AT1G59970 // AT2G32480 // AT1G70170 // AT5G58870 // AT3G27110
GO:0015294	F	solute:cation symporter activity	16	1562	124	28397	0.0027	0.068	// AT1G20925 // AT3G18830 // AT2G29650 // AT3G20660 // AT2G18480 // AT2G48020 // AT5G47560 // AT3G46980 // AT1G22710 // AT1G54730 // AT5G59250 // AT4G17550 // AT2G03530 // AT4G36670 // AT1G34580 // AT1G30220
GO:0020037	F	heme binding	35	1562	373	28397	0.0028	0.069	// AT4G31500 // AT5G05340 // AT3G56630 // AT2G46660 // AT4G35090 // AT3G19270 // AT5G23190 // AT3G14690 // AT4G37340 // AT4G36380 // AT2G26710 // AT4G36220 // AT4G31970 // AT5G45040 // AT4G35000 // AT1G19630 // AT2G45510 // AT1G64940 // AT3G26300 // AT5G51890 // AT5G58400 // AT2G27690 // AT3G50660 // AT4G33420 // AT2G42250 // AT5G07990 // AT5G06900 // AT4G31940 // AT5G67400 // AT5G38450 // AT5G25…
GO:0016616	F	oxidoreductase activity, acting on the CH-OH group of donors, NAD or NADP as acceptor	21	1562	186	28397	0.0028	0.069	// AT2G46760 // AT1G30760 // AT4G20840 // AT4G13250 // AT5G14780 // AT2G34790 // AT1G06690 // AT5G56970 // AT3G06860 // AT5G58330 // AT1G04410 // AT4G39230 // AT1G52340 // AT3G15290 // AT2G37770 // AT1G60690 // AT3G63440 // AT5G21482 // AT1G79750 // AT5G40760 // AT3G19450
GO:0015293	F	symporter activity	16	1562	125	28397	0.0028	0.069	// AT1G20925 // AT3G18830 // AT2G29650 // AT3G20660 // AT2G18480 // AT2G48020 // AT5G47560 // AT3G46980 // AT1G22710 // AT1G54730 // AT5G59250 // AT4G17550 // AT2G03530 // AT4G36670 // AT1G34580 // AT1G30220
GO:0004175	F	endopeptidase activity	30	1562	305	28397	0.0029	0.069	// AT3G16480 // AT1G59970 // AT1G70170 // AT4G10530 // AT2G26140 // AT4G39090 // AT4G10550 // AT5G58870 // AT4G33490 // AT5G42390 // AT2G39710 // AT2G45040 // AT1G03220 // AT1G02170 // AT1G62340 // AT5G67360 // AT5G64240 // AT2G32480 // AT3G27110 // AT2G03200 // AT2G47390 // AT3G20015 // AT5G59810 // AT2G04160 // AT3G52500 // AT1G02305 // AT1G76140 // AT1G20160 // AT4G16563 // AT1G11910
GO:0070011	F	peptidase activity, acting on L-amino acid peptides	45	1562	519	28397	0.0032	0.075	// AT3G16480 // AT5G43060 // AT4G10550 // AT5G42240 // AT5G45890 // AT1G70170 // AT4G10530 // AT2G26140 // AT4G39090 // AT3G45010 // AT1G28110 // AT4G33490 // AT5G42390 // AT2G39710 // AT2G45040 // AT1G03220 // AT5G58870 // AT1G02170 // AT1G62340 // AT5G67360 // AT1G20850 // AT5G64240 // AT2G32480 // AT3G63470 // AT3G27110 // AT2G03200 // AT2G47390 // AT3G20015 // AT4G12910 // AT5G59810 // AT2G04…
GO:0004222	F	metalloendopeptidase activity	9	1562	50	28397	0.0033	0.076	// AT3G16480 // AT5G42390 // AT2G45040 // AT1G70170 // AT2G26140 // AT1G59970 // AT2G32480 // AT5G58870 // AT3G27110
GO:0016760	F	cellulose synthase (UDP-forming) activity	6	1562	24	28397	0.004	0.087	// AT4G18780 // AT5G44030 // AT4G24000 // AT1G55850 // AT5G17420 // AT2G32540
GO:0005402	F	cation:sugar symporter activity	13	1562	95	28397	0.0041	0.087	// AT3G18830 // AT2G29650 // AT3G20660 // AT2G18480 // AT2G48020 // AT3G46980 // AT1G22710 // AT1G54730 // AT5G59250 // AT4G17550 // AT4G36670 // AT1G34580 // AT1G30220
GO:0015295	F	solute:hydrogen symporter activity	13	1562	95	28397	0.0041	0.087	// AT3G18830 // AT2G29650 // AT3G20660 // AT2G18480 // AT2G48020 // AT3G46980 // AT1G22710 // AT1G54730 // AT5G59250 // AT4G17550 // AT4G36670 // AT1G34580 // AT1G30220
GO:0005351	F	sugar:hydrogen symporter activity	13	1562	95	28397	0.0041	0.087	// AT3G18830 // AT2G29650 // AT3G20660 // AT2G18480 // AT2G48020 // AT3G46980 // AT1G22710 // AT1G54730 // AT5G59250 // AT4G17550 // AT4G36670 // AT1G34580 // AT1G30220
GO:0019825	F	oxygen binding	24	1562	234	28397	0.0045	0.095	// AT4G31500 // AT3G56630 // AT2G46660 // AT3G19270 // AT5G23190 // AT3G14690 // AT4G36380 // AT2G26710 // AT4G31970 // AT1G19630 // AT2G45510 // AT1G64940 // AT3G26300 // AT2G27690 // AT2G42250 // AT5G07990 // AT5G06900 // AT4G31940 // AT5G38450 // AT5G25120 // AT5G42650 // AT4G37340 // AT5G24910 // AT3G48270
GO:0016787	F	hydrolase activity	204	1562	3099	28397	0.0055	0.11	// AT3G23600 // AT3G28345 // AT4G26090 // AT5G19730 // AT5G14450 // AT1G52570 // AT2G36400 // AT5G53050 // AT4G10550 // AT1G31500 // AT5G58870 // AT3G10970 // AT2G47900 // AT1G75660 // AT3G21250 // AT5G15450 // AT1G11080 // AT5G43060 // AT4G39090 // AT4G30110 // AT5G64240 // AT1G07110 // AT2G47000 // AT3G27110 // AT1G15700 // AT3G20015 // AT1G14700 // AT3G10840 // AT4G02340 // AT5G57110 // AT5G54…
GO:0005216	F	ion channel activity	12	1562	87	28397	0.0054	0.11	// AT3G51480 // AT2G29120 // AT1G01340 // AT5G15410 // AT5G46240 // AT2G26650 // AT3G17700 // AT5G49890 // AT4G35440 // AT5G12080 // AT5G67500 // AT3G18440
GO:0015082	F	di-, tri-valent inorganic cation transmembrane transporter activity	11	1562	76	28397	0.0055	0.11	// AT1G31260 // AT4G24120 // AT1G60960 // AT2G38460 // AT1G63440 // AT5G57110 // AT5G59030 // AT4G30110 // AT3G12750 // AT2G30080 // AT2G26975
GO:0046914	F	transition metal ion binding	157	1562	2313	28397	0.0053	0.11	// AT4G31500 // AT2G46660 // AT1G72220 // AT5G06650 // AT5G53110 // AT3G56240 // AT2G24030 // AT5G58870 // AT2G40830 // AT1G75660 // AT5G55970 // AT5G61750 // AT5G58760 // AT1G28310 // AT1G64940 // AT5G18100 // AT3G62020 // AT3G47180 // AT1G31690 // AT1G10200 // AT3G61530 // AT4G31940 // AT5G67400 // AT5G25120 // AT2G01050 // AT1G64060 // AT5G53870 // AT3G18290 // AT3G20395 // AT1G60360 // AT5G05…
GO:0046982	F	protein heterodimerization activity	8	1562	45	28397	0.0059	0.11	// AT5G60540 // AT4G34590 // AT3G30530 // AT4G33430 // AT5G66350 // AT1G75390 // AT2G35940 // AT5G28770
GO:0046906	F	tetrapyrrole binding	36	1562	407	28397	0.0059	0.11	// AT4G31500 // AT5G05340 // AT3G56630 // AT2G46660 // AT4G35090 // AT3G19270 // AT5G23190 // AT3G14690 // AT4G37340 // AT4G36380 // AT2G26710 // AT4G36220 // AT4G31970 // AT5G45040 // AT4G35000 // AT1G19630 // AT2G45510 // AT1G64940 // AT3G26300 // AT5G51890 // AT5G58400 // AT2G27690 // AT3G50660 // AT4G33420 // AT2G42250 // AT5G07990 // AT5G06900 // AT4G31940 // AT5G67400 // AT5G38450 // AT5G25…
GO:0015079	F	potassium ion transmembrane transporter activity	6	1562	27	28397	0.0066	0.12	// AT4G10310 // AT5G13750 // AT2G35060 // AT1G70300 // AT3G05030 // AT2G30070
GO:0019199	F	transmembrane receptor protein kinase activity	5	1562	19	28397	0.0071	0.13	// AT2G01830 // AT5G07280 // AT3G21630 // AT2G26330 // AT4G21380
GO:0030170	F	pyridoxal phosphate binding	13	1562	103	28397	0.0075	0.14	// AT4G24670 // AT3G08860 // AT3G17760 // AT1G08630 // AT5G51920 // AT1G77670 // AT1G43710 // AT1G70560 // AT5G17330 // AT2G26080 // AT5G63570 // AT3G48730 // AT4G26200
GO:0070279	F	vitamin B6 binding	13	1562	103	28397	0.0075	0.14	// AT4G24670 // AT3G08860 // AT3G17760 // AT1G08630 // AT5G51920 // AT1G77670 // AT1G43710 // AT1G70560 // AT5G17330 // AT2G26080 // AT5G63570 // AT3G48730 // AT4G26200
GO:0008233	F	peptidase activity	45	1562	548	28397	0.0079	0.14	// AT3G16480 // AT5G43060 // AT4G10550 // AT5G42240 // AT5G45890 // AT1G70170 // AT4G10530 // AT2G26140 // AT4G39090 // AT3G45010 // AT1G28110 // AT4G33490 // AT5G42390 // AT2G39710 // AT2G45040 // AT1G03220 // AT5G58870 // AT1G02170 // AT1G62340 // AT5G67360 // AT1G20850 // AT5G64240 // AT2G32480 // AT3G63470 // AT3G27110 // AT2G03200 // AT2G47390 // AT3G20015 // AT4G12910 // AT5G59810 // AT2G04…
GO:0015399	F	primary active transmembrane transporter activity	23	1562	235	28397	0.0089	0.15	// AT2G47000 // AT1G66950 // AT1G02520 // AT1G70610 // AT3G59140 // AT3G21250 // AT3G53480 // AT4G30110 // AT3G13080 // AT5G52860 // AT1G15700 // AT1G71960 // AT5G57110 // AT3G28345 // AT1G31770 // AT3G47780 // AT2G24520 // AT1G63440 // AT4G39080 // AT1G15520 // AT1G17840 // AT3G10670 // AT3G25620
GO:0015405	F	P-P-bond-hydrolysis-driven transmembrane transporter activity	23	1562	234	28397	0.0085	0.15	// AT2G47000 // AT1G66950 // AT1G02520 // AT1G70610 // AT3G59140 // AT3G21250 // AT3G53480 // AT4G30110 // AT3G13080 // AT5G52860 // AT1G15700 // AT1G71960 // AT5G57110 // AT3G28345 // AT1G31770 // AT3G47780 // AT2G24520 // AT1G63440 // AT4G39080 // AT1G15520 // AT1G17840 // AT3G10670 // AT3G25620
GO:0001883	F	purine nucleoside binding	156	1562	2333	28397	0.0089	0.15	// AT1G62400 // AT1G14390 // AT4G26090 // AT5G63710 // AT2G25880 // AT1G70740 // AT2G36400 // AT1G73500 // AT5G47820 // AT3G63440 // AT5G21482 // AT5G58870 // AT2G24130 // AT2G17220 // AT1G75820 // AT4G14580 // AT5G17680 // AT2G26080 // AT4G30110 // AT5G45800 // AT1G07110 // AT5G58300 // AT3G21250 // AT5G36930 // AT5G57110 // AT4G01800 // AT2G24370 // AT3G14460 // AT1G18670 // AT1G11330 // AT3G28…
GO:0030554	F	adenyl nucleotide binding	156	1562	2331	28397	0.0086	0.15	// AT1G62400 // AT1G14390 // AT4G26090 // AT5G63710 // AT2G25880 // AT1G70740 // AT2G36400 // AT1G73500 // AT5G47820 // AT3G63440 // AT5G21482 // AT5G58870 // AT2G24130 // AT2G17220 // AT1G75820 // AT4G14580 // AT5G17680 // AT2G26080 // AT4G30110 // AT5G45800 // AT1G07110 // AT5G58300 // AT3G21250 // AT5G36930 // AT5G57110 // AT4G01800 // AT2G24370 // AT3G14460 // AT1G18670 // AT1G11330 // AT3G28…
GO:0016798	F	hydrolase activity, acting on glycosyl bonds	38	1562	448	28397	0.0088	0.15	// AT3G57520 // AT5G04885 // AT1G32170 // AT3G13750 // AT3G54420 // AT4G33840 // AT3G23730 // AT5G13980 // AT1G31740 // AT2G28470 // AT1G13635 // AT4G26140 // AT2G28100 // AT2G41850 // AT4G38650 // AT3G15800 // AT4G21760 // AT3G10740 // AT5G20870 // AT4G19810 // AT1G14720 // AT1G70370 // AT5G15870 // AT5G01930 // AT4G17090 // AT1G26560 // AT1G51590 // AT3G52600 // AT5G40390 // AT3G13790 // AT1G70…
GO:0008131	F	amine oxidase activity	5	1562	21	28397	0.01	0.16	// AT1G31690 // AT2G42490 // AT5G56970 // AT1G65840 // AT4G12290
GO:0001882	F	nucleoside binding	156	1562	2341	28397	0.0099	0.16	// AT1G62400 // AT1G14390 // AT4G26090 // AT5G63710 // AT2G25880 // AT1G70740 // AT2G36400 // AT1G73500 // AT5G47820 // AT3G63440 // AT5G21482 // AT5G58870 // AT2G24130 // AT2G17220 // AT1G75820 // AT4G14580 // AT5G17680 // AT2G26080 // AT4G30110 // AT5G45800 // AT1G07110 // AT5G58300 // AT3G21250 // AT5G36930 // AT5G57110 // AT4G01800 // AT2G24370 // AT3G14460 // AT1G18670 // AT1G11330 // AT3G28…
GO:0004553	F	hydrolase activity, hydrolyzing O-glycosyl compounds	36	1562	423	28397	0.01	0.16	// AT3G57520 // AT5G04885 // AT1G32170 // AT3G13750 // AT3G54420 // AT4G33840 // AT3G23730 // AT5G13980 // AT1G31740 // AT2G28470 // AT4G26140 // AT2G28100 // AT2G41850 // AT4G38650 // AT3G15800 // AT4G21760 // AT3G10740 // AT5G20870 // AT4G19810 // AT1G14720 // AT1G70370 // AT5G01930 // AT4G17090 // AT1G26560 // AT1G51590 // AT3G52600 // AT5G40390 // AT3G13790 // AT1G70710 // AT2G33160 // AT2G36…
GO:0016641	F	oxidoreductase activity, acting on the CH-NH2 group of donors, oxygen as acceptor	7	1562	40	28397	0.01	0.17	// AT4G12290 // AT2G42490 // AT1G77330 // AT1G65840 // AT2G25450 // AT1G31690 // AT5G56970
GO:0016638	F	oxidoreductase activity, acting on the CH-NH2 group of donors	8	1562	51	28397	0.011	0.17	// AT4G12290 // AT2G42490 // AT1G77330 // AT1G65840 // AT2G26080 // AT2G25450 // AT1G31690 // AT5G56970
GO:0016830	F	carbon-carbon lyase activity	13	1562	110	28397	0.012	0.19	// AT3G17760 // AT1G14190 // AT1G68750 // AT4G37870 // AT3G62830 // AT2G36460 // AT1G08630 // AT3G02470 // AT1G43710 // AT5G11320 // AT5G17330 // AT3G11750 // AT2G26800
GO:0009055	F	electron carrier activity	42	1562	525	28397	0.015	0.22	// AT4G31500 // AT3G56630 // AT2G46660 // AT2G34790 // AT3G19270 // AT5G42650 // AT5G24910 // AT5G23190 // AT5G39950 // AT4G36380 // AT2G26710 // AT4G36220 // AT4G31970 // AT5G45040 // AT1G09090 // ATCG00270 // AT1G32550 // AT3G14690 // AT2G45510 // AT1G64940 // AT3G26300 // AT2G38270 // AT1G30760 // AT2G27690 // AT3G50660 // AT3G23410 // AT2G42250 // AT5G07990 // AT1G19630 // AT5G06900 // AT3G20…
GO:0008762	F	UDP-N-acetylmuramate dehydrogenase activity	7	1562	43	28397	0.014	0.22	// AT2G46760 // AT1G30760 // AT4G20840 // AT2G34790 // AT5G56970 // AT3G63440 // AT5G21482
GO:0042802	F	identical protein binding	21	1562	220	28397	0.015	0.23	// AT3G30530 // AT2G40080 // AT3G21630 // AT1G75820 // AT5G12330 // AT1G79750 // AT1G62340 // AT2G40890 // AT5G67360 // AT2G30490 // AT4G10530 // AT5G59810 // AT2G04160 // AT4G10550 // AT2G34650 // AT1G31880 // AT2G35940 // AT1G20160 // AT5G28770 // AT2G26650 // AT4G26200
GO:0016709	F	oxidoreductase activity, acting on paired donors, with incorporation or reduction of molecular oxygen, NADH or NADPH as one donor, and incorporation of one atom of oxygen	8	1562	55	28397	0.016	0.24	// AT4G31500 // AT4G36380 // AT3G19270 // AT5G67030 // AT2G30490 // AT5G11320 // AT1G48910 // AT5G07990
GO:0045735	F	nutrient reservoir activity	9	1562	67	28397	0.017	0.25	// AT5G39130 // AT3G62020 // AT3G22640 // AT1G07750 // AT1G09560 // AT4G39080 // AT5G25610 // AT5G61750 // AT3G05950
GO:0022836	F	gated channel activity	9	1562	67	28397	0.017	0.25	// AT3G51480 // AT2G29120 // AT5G15410 // AT5G46240 // AT2G26650 // AT5G49890 // AT4G35440 // AT5G12080 // AT5G67500
GO:0016877	F	ligase activity, forming carbon-sulfur bonds	6	1562	35	28397	0.019	0.27	// AT5G63380 // AT3G21240 // AT2G04350 // AT1G66120 // AT1G20510 // AT1G30520
GO:0019842	F	vitamin binding	15	1562	144	28397	0.019	0.27	// AT4G24670 // AT3G08860 // AT3G17760 // AT1G08630 // AT2G20830 // AT5G51920 // AT1G77670 // AT1G43710 // AT1G70560 // AT5G17330 // AT2G26080 // AT5G66060 // AT5G63570 // AT3G48730 // AT4G26200
GO:0022890	F	inorganic cation transmembrane transporter activity	22	1562	241	28397	0.02	0.28	// AT1G31260 // AT5G58005 // AT2G13620 // AT4G24120 // AT3G53720 // AT4G30110 // AT3G12750 // AT3G05030 // AT2G30080 // AT2G26975 // AT4G10310 // AT1G15700 // AT1G60960 // AT2G38460 // AT5G61310 // AT2G35060 // AT5G57110 // AT5G59030 // AT2G30070 // AT5G13750 // AT1G63440 // AT1G70300
GO:0016878	F	acid-thiol ligase activity	5	1562	26	28397	0.021	0.29	// AT1G20510 // AT1G30520 // AT5G63380 // AT3G21240 // AT1G66120
GO:0004888	F	transmembrane receptor activity	8	1562	58	28397	0.021	0.29	// AT2G29120 // AT1G72300 // AT4G21380 // AT3G21630 // AT2G26330 // AT2G01830 // AT5G07280 // AT3G51480
GO:0015297	F	antiporter activity	15	1562	147	28397	0.023	0.3	// AT3G08040 // AT5G49130 // AT3G21690 // AT3G62270 // AT5G13750 // AT1G53210 // AT1G71140 // AT3G23560 // AT5G13490 // AT5G52450 // AT1G51340 // AT2G13620 // AT3G05030 // AT3G53720 // AT1G15460
GO:0005372	F	water transmembrane transporter activity	6	1562	37	28397	0.023	0.31	// AT4G01470 // AT5G60660 // AT2G25810 // AT1G31880 // AT4G00430 // AT3G16240
GO:0016759	F	cellulose synthase activity	6	1562	37	28397	0.023	0.31	// AT4G18780 // AT5G44030 // AT4G24000 // AT1G55850 // AT5G17420 // AT2G32540
GO:0015250	F	water channel activity	6	1562	37	28397	0.023	0.31	// AT4G01470 // AT5G60660 // AT2G25810 // AT1G31880 // AT4G00430 // AT3G16240
GO:0070008	F	serine-type exopeptidase activity	8	1562	60	28397	0.025	0.32	// AT1G76140 // AT3G63470 // AT1G11080 // AT2G24280 // AT5G42240 // AT4G12910 // AT3G45010 // AT1G28110
GO:0032559	F	adenyl ribonucleotide binding	141	1562	2169	28397	0.027	0.35	// AT1G62400 // AT1G14390 // AT4G26090 // AT5G63710 // AT2G25880 // AT1G70740 // AT2G36400 // AT1G73500 // AT5G47820 // AT5G58870 // AT2G24130 // AT2G17220 // AT1G75820 // AT4G14580 // AT5G17680 // AT2G26080 // AT4G30110 // AT1G07110 // AT5G58300 // AT3G21250 // AT5G36930 // AT5G57110 // AT4G01800 // AT2G24370 // AT3G14460 // AT1G18670 // AT1G11330 // AT3G28345 // AT1G55150 // AT1G63440 // AT4G08…
GO:0016684	F	oxidoreductase activity, acting on peroxide as acceptor	12	1562	112	28397	0.029	0.36	// AT5G05340 // AT5G66390 // AT5G58400 // AT5G67400 // AT4G35000 // AT4G35090 // AT1G09090 // AT4G33420 // AT4G31870 // AT1G64060 // AT1G63460 // AT5G51890
GO:0004601	F	peroxidase activity	12	1562	112	28397	0.029	0.36	// AT5G05340 // AT5G66390 // AT5G58400 // AT5G67400 // AT4G35000 // AT4G35090 // AT1G09090 // AT4G33420 // AT4G31870 // AT1G64060 // AT1G63460 // AT5G51890
GO:0022834	F	ligand-gated channel activity	5	1562	29	28397	0.03	0.37	// AT5G46240 // AT3G51480 // AT5G15410 // AT2G26650 // AT2G29120
GO:0015276	F	ligand-gated ion channel activity	5	1562	29	28397	0.03	0.37	// AT5G46240 // AT3G51480 // AT5G15410 // AT2G26650 // AT2G29120
GO:0016831	F	carboxy-lyase activity	8	1562	63	28397	0.031	0.38	// AT1G68750 // AT4G37870 // AT3G62830 // AT3G17760 // AT3G02470 // AT1G43710 // AT5G11320 // AT5G17330
GO:0008194	F	UDP-glycosyltransferase activity	21	1562	239	28397	0.032	0.38	// AT4G33330 // AT5G03490 // AT2G47180 // AT5G01220 // AT4G34138 // AT5G33290 // AT1G73370 // AT3G18660 // AT2G30150 // AT5G44030 // AT4G18780 // AT1G55850 // AT1G78580 // AT4G24000 // AT3G02100 // AT4G01070 // AT2G37090 // AT5G54690 // AT3G16520 // AT5G17420 // AT2G32540
GO:0005524	F	ATP binding	130	1562	1996	28397	0.032	0.38	// AT1G62400 // AT1G14390 // AT5G63710 // AT2G25880 // AT1G70740 // AT2G36400 // AT1G73500 // AT5G47820 // AT5G58870 // AT2G24130 // AT2G17220 // AT1G75820 // AT4G14580 // AT2G26080 // AT4G30110 // AT1G07110 // AT5G58300 // AT3G21250 // AT5G57110 // AT4G01800 // AT2G24370 // AT1G18670 // AT1G11330 // AT3G28345 // AT1G55150 // AT1G63440 // AT4G08170 // AT3G10670 // AT2G40130 // AT2G32800 // AT1G67…
GO:0035251	F	UDP-glucosyltransferase activity	12	1562	114	28397	0.032	0.38	// AT5G03490 // AT4G34138 // AT4G18780 // AT1G73370 // AT5G44030 // AT1G78580 // AT4G24000 // AT4G01070 // AT3G16520 // AT1G55850 // AT5G17420 // AT2G32540
GO:0008236	F	serine-type peptidase activity	18	1562	197	28397	0.033	0.39	// AT4G10530 // AT3G63470 // AT2G24280 // AT4G10550 // AT1G20160 // AT1G11080 // AT1G62340 // AT5G42240 // AT2G47390 // AT5G67360 // AT4G12910 // AT5G59810 // AT2G26140 // AT2G04160 // AT3G45010 // AT1G76140 // AT1G28110 // AT5G46390
GO:0017171	F	serine hydrolase activity	18	1562	197	28397	0.033	0.39	// AT4G10530 // AT3G63470 // AT2G24280 // AT4G10550 // AT1G20160 // AT1G11080 // AT1G62340 // AT5G42240 // AT2G47390 // AT5G67360 // AT4G12910 // AT5G59810 // AT2G26140 // AT2G04160 // AT3G45010 // AT1G76140 // AT1G28110 // AT5G46390
GO:0030551	F	cyclic nucleotide binding	5	1562	30	28397	0.034	0.39	// AT5G46240 // AT3G17700 // AT1G01340 // AT5G15410 // AT2G26650
GO:0016209	F	antioxidant activity	14	1562	142	28397	0.034	0.39	// AT5G05340 // AT5G66390 // AT5G58400 // AT5G67400 // AT4G35000 // AT4G35090 // AT5G18100 // AT1G09090 // AT4G33420 // AT4G31870 // AT1G64060 // AT1G63460 // AT5G65840 // AT5G51890
GO:0046527	F	glucosyltransferase activity	14	1562	142	28397	0.034	0.39	// AT5G03490 // AT1G11720 // AT1G32900 // AT4G34138 // AT4G18780 // AT1G73370 // AT5G44030 // AT1G78580 // AT4G24000 // AT4G01070 // AT3G16520 // AT1G55850 // AT5G17420 // AT2G32540
GO:0016769	F	transferase activity, transferring nitrogenous groups	7	1562	53	28397	0.036	0.4	// AT4G24670 // AT3G08860 // AT1G77670 // AT1G70560 // AT5G63570 // AT3G48730 // AT5G46180
GO:0008483	F	transaminase activity	7	1562	53	28397	0.036	0.4	// AT4G24670 // AT3G08860 // AT1G77670 // AT1G70560 // AT5G63570 // AT3G48730 // AT5G46180
GO:0016829	F	lyase activity	28	1562	347	28397	0.037	0.41	// AT4G37870 // AT2G36460 // AT5G42650 // AT2G37040 // AT3G62830 // AT1G08630 // AT1G77670 // AT3G06860 // AT1G43710 // AT5G14740 // AT1G68750 // AT3G11750 // AT1G74030 // AT3G17760 // AT5G22300 // AT1G67280 // AT5G17330 // AT2G26800 // AT4G24670 // AT1G14190 // AT1G09890 // AT1G80160 // AT5G51110 // AT3G02470 // AT5G11320 // AT1G70560 // AT1G61680 // AT4G26200
GO:0004713	F	protein tyrosine kinase activity	27	1562	333	28397	0.038	0.41	// AT1G62400 // AT1G66980 // AT1G72300 // AT1G14390 // AT2G25880 // AT1G70740 // AT4G24400 // AT2G17220 // AT1G55200 // AT4G33950 // AT3G04530 // AT2G37050 // AT4G23180 // AT3G57530 // AT1G51940 // AT5G58300 // AT5G07280 // AT3G25560 // AT4G29180 // AT1G18670 // AT1G11330 // AT4G27290 // AT1G09000 // AT4G08850 // AT5G54590 // AT1G17230 // AT2G32800
GO:0016702	F	oxidoreductase activity, acting on single donors with incorporation of molecular oxygen, incorporation of two atoms of oxygen	5	1562	31	28397	0.038	0.41	// AT3G45140 // AT3G22400 // AT3G14440 // AT5G54080 // AT1G72520
GO:0005507	F	copper ion binding	21	1562	244	28397	0.038	0.41	// AT5G60020 // AT2G46570 // AT4G12290 // AT1G07750 // AT2G36460 // AT3G20570 // AT2G42490 // AT3G27200 // AT5G18100 // AT5G13490 // AT5G53870 // AT5G03260 // AT3G09390 // AT3G56240 // AT2G14170 // AT1G31690 // AT3G24450 // AT2G38080 // AT2G30210 // AT1G55570 // AT2G40370
GO:0015238	F	drug transmembrane transporter activity	8	1562	66	28397	0.039	0.41	// AT3G08040 // AT5G49130 // AT3G21690 // AT1G71140 // AT3G23560 // AT5G52450 // AT1G51340 // AT2G47000
GO:0017076	F	purine nucleotide binding	164	1562	2595	28397	0.041	0.43	// AT1G62400 // AT1G14390 // AT4G26090 // AT5G63710 // AT2G25880 // AT1G70740 // AT2G36400 // AT1G73500 // AT5G47820 // AT3G63440 // AT5G21482 // AT5G58870 // AT2G24130 // AT2G17220 // AT1G75820 // AT4G14580 // AT5G17680 // AT2G26080 // AT4G30110 // AT5G45800 // AT1G07110 // AT5G58300 // AT3G21250 // AT5G36930 // AT5G57110 // AT4G01800 // AT2G24370 // AT3G14460 // AT1G18670 // AT1G11330 // AT3G28…
GO:0016846	F	carbon-sulfur lyase activity	6	1562	43	28397	0.041	0.43	// AT4G24670 // AT1G80160 // AT1G77670 // AT1G70560 // AT1G67280 // AT4G26200
GO:0004185	F	serine-type carboxypeptidase activity	7	1562	55	28397	0.042	0.44	// AT3G63470 // AT1G11080 // AT2G24280 // AT5G42240 // AT4G12910 // AT3G45010 // AT1G28110
GO:0030246	F	carbohydrate binding	17	1562	190	28397	0.044	0.45	// AT1G11330 // AT3G04720 // AT4G21380 // AT3G21630 // AT1G31200 // AT1G09890 // AT3G13750 // AT3G54420 // AT5G52190 // AT4G19840 // AT1G07110 // AT1G18650 // AT5G13980 // AT2G28470 // AT4G27290 // AT3G61060 // AT1G31740
GO:0051213	F	dioxygenase activity	5	1562	33	28397	0.046	0.47	// AT3G45140 // AT3G22400 // AT3G14440 // AT5G54080 // AT1G72520
GO:0016762	F	xyloglucan:xyloglucosyl transferase activity	5	1562	33	28397	0.046	0.47	// AT1G14720 // AT1G32170 // AT2G36870 // AT2G14620 // AT3G23730
GO:0022832	F	voltage-gated channel activity	6	1562	45	28397	0.049	0.49	// AT5G15410 // AT5G46240 // AT2G26650 // AT5G49890 // AT4G35440 // AT5G67500
GO:0005244	F	voltage-gated ion channel activity	6	1562	45	28397	0.049	0.49	// AT5G15410 // AT5G46240 // AT2G26650 // AT5G49890 // AT4G35440 // AT5G67500
GO:0004180	F	carboxypeptidase activity	7	1562	58	28397	0.052	0.52	// AT3G63470 // AT1G11080 // AT2G24280 // AT5G42240 // AT4G12910 // AT3G45010 // AT1G28110
GO:0050660	F	FAD binding	15	1562	166	28397	0.052	0.52	// AT2G46760 // AT1G30760 // AT1G14190 // AT2G34790 // AT5G56970 // AT1G09090 // AT4G20840 // AT3G23410 // AT5G11320 // AT1G64060 // AT1G48910 // AT4G16760 // AT3G63440 // AT5G21482 // AT1G03990
GO:0060089	F	molecular transducer activity	23	1562	287	28397	0.057	0.56	// AT1G72300 // AT3G21630 // AT2G01830 // AT2G48010 // AT5G47800 // AT1G67900 // AT5G24470 // AT3G25160 // AT1G75820 // AT1G67710 // AT5G67385 // AT4G14010 // AT5G07280 // AT3G51480 // AT4G21380 // AT3G21510 // AT2G26330 // AT2G29120 // AT5G66560 // AT4G18020 // AT1G09000 // AT5G61380 // AT2G02710
GO:0004871	F	signal transducer activity	23	1562	287	28397	0.057	0.56	// AT1G72300 // AT3G21630 // AT2G01830 // AT2G48010 // AT5G47800 // AT1G67900 // AT5G24470 // AT3G25160 // AT1G75820 // AT1G67710 // AT5G67385 // AT4G14010 // AT5G07280 // AT3G51480 // AT4G21380 // AT3G21510 // AT2G26330 // AT2G29120 // AT5G66560 // AT4G18020 // AT1G09000 // AT5G61380 // AT2G02710
GO:0050662	F	coenzyme binding	27	1562	354	28397	0.067	0.65	// AT2G46760 // AT5G47650 // AT1G80820 // AT2G37770 // AT4G24230 // AT3G63440 // AT5G21482 // AT1G79750 // AT1G03990 // AT4G20840 // AT3G06860 // AT1G09090 // AT2G34790 // AT1G76680 // AT5G40760 // AT1G30760 // AT5G14780 // AT3G23410 // AT4G16760 // AT3G14420 // AT1G14190 // AT2G45400 // AT5G11320 // AT1G64060 // AT3G15290 // AT1G48910 // AT5G56970
GO:0016706	F	oxidoreductase activity, acting on paired donors, with incorporation or reduction of molecular oxygen, 2-oxoglutarate as one donor, and incorporation of one atom each of oxygen into both donors	11	1562	120	28397	0.081	0.78	// AT1G06620 // AT1G78440 // AT1G77330 // AT3G50210 // AT2G25450 // AT4G02940 // AT5G51810 // AT5G66060 // AT1G35190 // AT1G17020 // AT1G30040
GO:0016746	F	transferase activity, transferring acyl groups	23	1562	300	28397	0.082	0.78	// AT2G40230 // AT1G74040 // AT3G62160 // AT1G55920 // AT2G23060 // AT1G27620 // AT5G48930 // AT3G48360 // AT5G13930 // AT3G13110 // AT3G18850 // AT2G19070 // AT4G29210 // AT1G72030 // AT2G39980 // AT4G28030 // AT5G41040 // AT2G42790 // AT1G03940 // AT5G63380 // AT2G26250 // AT1G09430 // AT5G39050
GO:0016758	F	transferase activity, transferring hexosyl groups	29	1562	396	28397	0.086	0.81	// AT1G11720 // AT1G32170 // AT1G73370 // AT5G44030 // AT3G16520 // AT3G23730 // AT4G34138 // AT5G40390 // AT3G18660 // AT4G01070 // AT1G55850 // AT2G32540 // AT1G14720 // AT5G03490 // AT1G32900 // AT5G01220 // AT1G78580 // AT4G24000 // AT2G30150 // AT5G54690 // AT4G33330 // AT2G36870 // AT4G18780 // AT2G14620 // AT2G47180 // AT5G03760 // AT3G02100 // AT2G37090 // AT5G17420
GO:0032555	F	purine ribonucleotide binding	149	1562	2429	28397	0.097	0.9	// AT1G62400 // AT1G14390 // AT4G26090 // AT5G63710 // AT2G25880 // AT1G70740 // AT2G36400 // AT1G73500 // AT5G47820 // AT5G58870 // AT2G24130 // AT2G17220 // AT1G75820 // AT4G14580 // AT5G17680 // AT2G26080 // AT4G30110 // AT1G07110 // AT5G58300 // AT3G21250 // AT5G36930 // AT5G57110 // AT4G01800 // AT2G24370 // AT3G14460 // AT1G18670 // AT1G11330 // AT3G28345 // AT1G55150 // AT1G63440 // AT4G08…
GO:0032553	F	ribonucleotide binding	149	1562	2429	28397	0.097	0.9	// AT1G62400 // AT1G14390 // AT4G26090 // AT5G63710 // AT2G25880 // AT1G70740 // AT2G36400 // AT1G73500 // AT5G47820 // AT5G58870 // AT2G24130 // AT2G17220 // AT1G75820 // AT4G14580 // AT5G17680 // AT2G26080 // AT4G30110 // AT1G07110 // AT5G58300 // AT3G21250 // AT5G36930 // AT5G57110 // AT4G01800 // AT2G24370 // AT3G14460 // AT1G18670 // AT1G11330 // AT3G28345 // AT1G55150 // AT1G63440 // AT4G08…
GO:0000156	F	two-component response regulator activity	5	1562	42	28397	0.097	0.9	// AT2G01830 // AT5G61380 // AT5G24470 // AT4G18020 // AT1G67710
GO:0004190	F	aspartic-type endopeptidase activity	8	1562	83	28397	0.1	0.93	// AT3G52500 // AT2G03200 // AT2G39710 // AT1G03220 // AT3G20015 // AT1G11910 // AT4G16563 // AT4G33490
GO:0008238	F	exopeptidase activity	9	1562	97	28397	0.1	0.93	// AT1G76140 // AT3G63470 // AT1G11080 // AT2G24280 // AT5G42240 // AT4G12910 // AT3G54130 // AT3G45010 // AT1G28110
GO:0070001	F	aspartic-type peptidase activity	8	1562	83	28397	0.1	0.93	// AT3G52500 // AT2G03200 // AT2G39710 // AT1G03220 // AT3G20015 // AT1G11910 // AT4G16563 // AT4G33490
GO:0008081	F	phosphoric diester hydrolase activity	7	1562	70	28397	0.11	0.96	// AT1G66980 // AT2G47900 // AT5G07400 // AT3G15730 // AT4G35790 // AT1G52570 // AT1G55180
GO:0042623	F	ATPase activity, coupled	26	1562	360	28397	0.11	0.98	// AT2G47000 // AT3G28345 // AT2G26140 // AT1G02520 // AT5G58870 // AT1G70610 // AT3G59140 // AT3G21250 // AT3G53480 // AT4G30110 // AT3G13080 // AT5G52860 // AT1G15700 // AT1G71960 // AT5G57110 // AT1G30680 // AT1G66950 // AT1G31770 // AT3G47780 // AT2G24520 // AT1G55150 // AT1G63440 // AT1G15520 // AT1G17840 // AT3G10670 // AT3G25620
GO:0016747	F	transferase activity, transferring acyl groups other than amino-acyl groups	18	1562	234	28397	0.11	0.98	// AT2G40230 // AT5G41040 // AT5G39050 // AT5G63380 // AT5G48930 // AT2G26250 // AT5G13930 // AT1G72030 // AT3G62160 // AT2G39980 // AT3G48360 // AT1G03940 // AT1G55920 // AT2G19070 // AT3G13110 // AT4G28030 // AT1G27620 // AT2G23060
GO:0004252	F	serine-type endopeptidase activity	10	1562	119	28397	0.14	1	// AT1G76140 // AT2G47390 // AT1G20160 // AT1G62340 // AT5G67360 // AT4G10530 // AT5G59810 // AT2G26140 // AT2G04160 // AT4G10550
GO:0016866	F	intramolecular transferase activity	6	1562	61	28397	0.14	1	// AT5G10870 // AT1G78955 // AT1G18870 // AT1G78960 // AT5G63570 // AT3G48730
GO:0016765	F	transferase activity, transferring alkyl or aryl (other than methyl) groups	5	1562	123	28397	0.8	1	// AT1G10360 // AT1G78370 // AT5G44000 // AT3G09270 // AT5G53120
GO:0030599	F	pectinesterase activity	7	1562	148	28397	0.7	1	// AT1G14890 // AT5G19730 // AT5G50030 // AT1G47960 // AT3G14310 // AT5G64620 // AT1G05310
GO:0016818	F	hydrolase activity, acting on acid anhydrides, in phosphorus-containing anhydrides	41	1562	866	28397	0.85	1	// AT2G47000 // AT5G07400 // AT4G26090 // AT5G47650 // AT3G28345 // AT2G36400 // AT2G26140 // AT5G47820 // AT1G02520 // AT5G58870 // AT1G70610 // AT1G75840 // AT3G59140 // AT2G24520 // AT3G53480 // AT4G30110 // AT5G15450 // AT3G13080 // AT4G35020 // AT1G15520 // AT1G15700 // AT5G03340 // AT1G71960 // AT1G64110 // AT5G57110 // AT1G74310 // AT1G30680 // AT1G66950 // AT5G40010 // AT4G27190 // AT1G31…
GO:0016810	F	hydrolase activity, acting on carbon-nitrogen (but not peptide) bonds	7	1562	109	28397	0.4	1	// AT5G22300 // AT5G60540 // AT5G14660 // AT5G43600 // AT5G54140 // AT2G35820 // AT1G51760
GO:0004091	F	carboxylesterase activity	25	1562	353	28397	0.13	1	// AT1G29670 // AT5G19730 // AT5G14450 // AT1G06800 // AT3G26430 // AT1G14890 // AT5G22810 // AT4G32900 // AT5G50030 // AT5G23530 // AT5G55050 // AT5G04040 // AT5G03610 // AT2G23620 // AT1G29660 // AT5G24400 // AT5G64620 // AT1G47960 // AT1G05310 // AT5G67050 // AT4G13550 // AT1G54790 // AT3G14310 // AT4G10950 // AT5G45960
GO:0015078	F	hydrogen ion transmembrane transporter activity	6	1562	142	28397	0.79	1	// AT1G15700 // AT5G58005 // AT5G61310 // AT3G53720 // AT2G13620 // AT3G05030
GO:0016874	F	ligase activity	27	1562	517	28397	0.63	1	// AT3G27740 // AT5G45100 // AT2G33770 // AT5G57160 // AT3G52450 // AT3G49810 // AT2G04350 // AT3G05200 // AT1G21410 // AT1G66120 // AT5G53300 // AT5G18650 // AT3G15355 // AT5G64660 // AT5G54510 // AT1G20510 // AT5G63380 // AT3G21240 // AT1G79380 // AT5G22800 // AT1G09430 // AT3G07420 // AT4G36550 // AT2G46370 // AT1G08050 // AT1G30520 // AT2G22680
GO:0031072	F	heat shock protein binding	6	1562	132	28397	0.73	1	// AT1G30280 // AT1G71000 // AT3G06778 // AT5G23240 // AT2G20560 // AT1G80920
GO:0003779	F	actin binding	7	1562	74	28397	0.13	1	// AT3G05470 // AT3G25500 // AT5G54650 // AT1G52080 // AT4G30160 // AT3G55770 // AT1G10200
GO:0016788	F	hydrolase activity, acting on ester bonds	62	1562	1044	28397	0.29	1	// AT1G66980 // AT5G07400 // AT5G02250 // AT1G17550 // AT1G48320 // AT5G14450 // AT1G47960 // AT2G23840 // AT1G29670 // AT3G26430 // AT4G33630 // AT3G01510 // AT3G52820 // AT2G27190 // AT2G47900 // AT1G75660 // AT1G14890 // AT2G39840 // AT5G22810 // AT4G32900 // AT3G15730 // AT5G50030 // AT5G61390 // AT4G35790 // AT2G01830 // AT1G06550 // AT1G55180 // AT3G02830 // AT5G51460 // AT5G19730 // AT1G59…
GO:0008415	F	acyltransferase activity	11	1562	150	28397	0.22	1	// AT5G41040 // AT5G63380 // AT5G48930 // AT1G72030 // AT2G19070 // AT3G48360 // AT3G13110 // AT1G55920 // AT4G28030 // AT5G39050 // AT2G23060
GO:0000166	F	nucleotide binding	204	1562	3438	28397	0.14	1	// AT1G62400 // AT1G14390 // AT4G26090 // AT5G63710 // AT2G25880 // AT1G70740 // AT2G36400 // AT5G66470 // AT5G47820 // AT3G63440 // AT4G29180 // AT5G21482 // AT5G58870 // AT2G24130 // AT2G17220 // AT1G23740 // AT1G75820 // AT5G58760 // AT5G58380 // AT5G17680 // AT2G26080 // AT4G30110 // AT1G01340 // AT5G45800 // AT1G07110 // AT5G40760 // AT3G18950 // AT1G12220 // AT5G58300 // AT3G21250 // AT5G36…
GO:0016410	F	N-acyltransferase activity	5	1562	62	28397	0.27	1	// AT1G72030 // AT2G19070 // AT4G28030 // AT3G48360 // AT2G23060
GO:0008289	F	lipid binding	19	1562	266	28397	0.16	1	// AT2G38750 // AT2G38760 // AT5G59320 // AT3G22600 // AT2G45180 // AT5G48490 // AT1G68090 // AT3G15730 // AT5G46890 // AT4G12490 // AT4G12500 // AT2G40810 // AT1G65480 // AT2G44300 // AT4G24230 // AT5G55410 // AT2G37870 // AT4G12520 // AT5G35180
GO:0030145	F	manganese ion binding	5	1562	46	28397	0.13	1	// AT3G62020 // AT5G39130 // AT3G05950 // AT1G09560 // AT5G61750
GO:0019901	F	protein kinase binding	5	1562	70	28397	0.35	1	// AT1G75840 // AT5G11490 // AT2G01830 // AT3G21510 // AT3G51630
GO:0004620	F	phospholipase activity	5	1562	57	28397	0.22	1	// AT1G55180 // AT3G15730 // AT4G35790 // AT1G06800 // AT1G52570
GO:0016741	F	transferase activity, transferring one-carbon groups	13	1562	287	28397	0.79	1	// AT3G21300 // AT4G09990 // AT4G35150 // AT4G00750 // AT1G01860 // AT5G10620 // AT4G36470 // AT1G78140 // AT4G34050 // AT3G27230 // AT5G54160 // AT4G35160 // AT3G61530
GO:0019787	F	small conjugating protein ligase activity	13	1562	307	28397	0.86	1	// AT5G53300 // AT1G21410 // AT3G52450 // AT5G18650 // AT3G49810 // AT5G45100 // AT2G33770 // AT4G36550 // AT1G79380 // AT5G64660 // AT1G08050 // AT2G22680 // AT3G05200
GO:0016298	F	lipase activity	12	1562	146	28397	0.12	1	// AT5G55050 // AT3G26430 // AT5G67050 // AT5G22810 // AT5G04040 // AT3G15730 // AT4G13550 // AT4G35790 // AT1G06800 // AT1G52570 // AT1G55180 // AT5G45960
GO:0016817	F	hydrolase activity, acting on acid anhydrides	41	1562	880	28397	0.87	1	// AT2G47000 // AT5G07400 // AT4G26090 // AT5G47650 // AT3G28345 // AT2G36400 // AT2G26140 // AT5G47820 // AT1G02520 // AT5G58870 // AT1G70610 // AT1G75840 // AT3G59140 // AT2G24520 // AT3G53480 // AT4G30110 // AT5G15450 // AT3G13080 // AT4G35020 // AT1G15520 // AT1G15700 // AT5G03340 // AT1G71960 // AT1G64110 // AT5G57110 // AT1G74310 // AT1G30680 // AT1G66950 // AT5G40010 // AT4G27190 // AT1G31…
GO:0016757	F	transferase activity, transferring glycosyl groups	39	1562	596	28397	0.16	1	// AT1G11720 // AT1G32170 // AT1G73370 // AT5G44030 // AT2G37730 // AT5G33290 // AT4G18530 // AT3G16520 // AT1G29200 // AT1G76270 // AT3G23730 // AT4G34138 // AT5G54690 // AT3G18660 // AT1G22460 // AT5G03770 // AT4G01070 // AT1G55850 // AT3G11420 // AT2G32540 // AT1G14720 // AT5G03490 // AT1G32900 // AT5G11160 // AT5G01220 // AT1G78580 // AT4G24000 // AT2G30150 // AT5G40390 // AT4G33330 // AT2G36…
GO:0019001	F	guanyl nucleotide binding	9	1562	271	28397	0.96	1	// AT1G75840 // AT5G54840 // AT4G35020 // AT5G04040 // AT5G66470 // AT1G33970 // AT3G12080 // AT5G03530 // AT5G11480
GO:0004722	F	protein serine/threonine phosphatase activity	9	1562	157	28397	0.5	1	// AT2G27190 // AT5G24270 // AT2G39840 // AT1G14700 // AT3G16560 // AT4G31860 // AT1G17550 // AT3G52820 // AT3G63340
GO:0046983	F	protein dimerization activity	24	1562	361	28397	0.21	1	// AT3G21630 // AT4G35900 // AT3G30530 // AT4G33430 // AT1G75390 // AT1G79750 // AT5G33406 // AT2G40080 // AT4G35160 // AT5G12330 // AT2G35940 // AT3G04730 // AT1G08320 // AT4G29080 // AT5G60540 // AT5G66350 // AT3G58120 // AT3G16500 // AT4G35150 // AT4G28640 // AT5G28770 // AT4G34590 // AT3G18650 // AT5G20730
GO:0019899	F	enzyme binding	11	1562	155	28397	0.25	1	// AT1G75840 // AT5G53300 // AT4G21380 // AT1G78370 // AT3G51630 // AT2G46370 // AT4G17615 // AT2G01830 // AT5G11490 // AT2G30060 // AT3G21510
GO:0004857	F	enzyme inhibitor activity	7	1562	188	28397	0.89	1	// AT2G02100 // AT1G73260 // AT1G14890 // AT5G50030 // AT1G47960 // AT3G14310 // AT5G64620
GO:0016667	F	oxidoreductase activity, acting on sulfur group of donors	5	1562	283	28397	1	1	// AT1G31170 // AT1G08570 // AT5G06470 // AT5G39950 // AT2G38270
GO:0016407	F	acetyltransferase activity	6	1562	72	28397	0.22	1	// AT1G72030 // AT3G48360 // AT3G13110 // AT1G55920 // AT4G28030 // AT2G23060
GO:0005102	F	receptor binding	6	1562	69	28397	0.2	1	// AT1G75820 // AT5G64770 // AT3G44735 // AT5G12235 // AT4G33430 // AT3G24770
GO:0016887	F	ATPase activity	33	1562	488	28397	0.14	1	// AT2G47000 // AT3G28345 // AT2G26140 // AT1G02520 // AT5G58870 // AT1G70610 // AT3G59140 // AT2G24520 // AT3G53480 // AT4G30110 // AT5G15450 // AT3G13080 // AT5G52860 // AT1G15700 // AT5G03340 // AT1G71960 // AT1G64110 // AT5G57110 // AT1G74310 // AT1G30680 // AT1G66950 // AT5G40010 // AT1G31770 // AT3G47780 // AT3G21250 // AT1G55150 // AT1G63440 // AT4G39080 // AT1G15520 // AT1G17840 // AT3G10…
GO:0016620	F	oxidoreductase activity, acting on the aldehyde or oxo group of donors, NAD or NADP as acceptor	5	1562	47	28397	0.13	1	// AT2G14170 // AT1G80820 // AT2G39800 // AT3G55610 // AT3G24503
GO:0042625	F	ATPase activity, coupled to transmembrane movement of ions	5	1562	80	28397	0.46	1	// AT4G30110 // AT1G15700 // AT1G63440 // AT5G57110 // AT2G24520
GO:0005543	F	phospholipid binding	7	1562	125	28397	0.54	1	// AT2G38750 // AT2G38760 // AT1G68090 // AT3G15730 // AT2G40810 // AT5G35180 // AT1G65480
GO:0019900	F	kinase binding	6	1562	75	28397	0.25	1	// AT1G75840 // AT2G01830 // AT3G51630 // AT4G17615 // AT5G11490 // AT3G21510
GO:0043531	F	ADP binding	10	1562	167	28397	0.44	1	// AT3G07040 // AT4G26090 // AT4G12010 // AT5G17680 // AT5G36930 // AT1G72860 // AT4G27190 // AT1G27170 // AT3G14460 // AT3G14470
GO:0008135	F	translation factor activity, nucleic acid binding	8	1562	139	28397	0.5	1	// AT3G26618 // AT3G62910 // AT5G43810 // AT4G30690 // AT5G54940 // AT4G27130 // AT4G27650 // AT4G29060
GO:0016791	F	phosphatase activity	18	1562	305	28397	0.42	1	// AT2G39920 // AT5G51460 // AT2G27190 // AT1G07110 // AT1G17550 // AT2G39840 // AT2G01830 // AT1G14700 // AT1G17710 // AT3G16560 // AT4G31860 // AT5G65140 // AT5G24270 // AT3G63340 // AT3G52820 // AT1G71710 // AT4G18010 // AT3G01510
GO:0003676	F	nucleic acid binding	210	1562	4194	28397	0.93	1	// AT5G65210 // AT4G39410 // AT1G80840 // AT5G06710 // AT1G75430 // AT2G03390 // AT1G62990 // AT5G06650 // AT3G16500 // AT3G58120 // AT5G43810 // AT1G76880 // AT5G64530 // AT2G24030 // AT1G28520 // AT3G61850 // AT2G43010 // AT4G29090 // AT1G79180 // AT2G47900 // AT1G75660 // AT4G18020 // AT5G61390 // AT5G58760 // AT2G31280 // AT1G28310 // AT4G36870 // AT4G02590 // AT1G48000 // AT1G69440 // AT1G31…
GO:0016835	F	carbon-oxygen lyase activity	8	1562	150	28397	0.58	1	// AT1G74030 // AT3G62830 // AT5G42650 // AT5G51110 // AT3G06860 // AT5G22300 // AT5G14740 // AT1G61680
GO:0031406	F	carboxylic acid binding	6	1562	85	28397	0.34	1	// AT1G76990 // AT2G20830 // AT2G36840 // AT3G01990 // AT4G24230 // AT5G66060
GO:0015300	F	solute:solute antiporter activity	7	1562	80	28397	0.17	1	// AT3G62270 // AT1G53210 // AT5G13490 // AT2G13620 // AT3G05030 // AT3G53720 // AT1G15460
GO:0042578	F	phosphoric ester hydrolase activity	26	1562	381	28397	0.17	1	// AT1G66980 // AT5G07400 // AT2G01830 // AT3G63340 // AT3G01510 // AT3G52820 // AT2G27190 // AT2G47900 // AT2G39840 // AT3G15730 // AT4G35790 // AT1G07110 // AT5G51460 // AT1G14700 // AT1G17710 // AT5G64380 // AT1G17550 // AT1G52570 // AT1G71710 // AT4G18010 // AT2G39920 // AT1G55180 // AT5G24270 // AT3G16560 // AT4G31860 // AT5G65140
GO:0051082	F	unfolded protein binding	5	1562	117	28397	0.77	1	// AT2G20560 // AT1G80920 // AT5G23240 // AT3G06778 // AT1G29990
GO:0042803	F	protein homodimerization activity	6	1562	93	28397	0.41	1	// AT2G40080 // AT3G21630 // AT3G30530 // AT5G12330 // AT2G35940 // AT1G79750
GO:0016779	F	nucleotidyltransferase activity	10	1562	181	28397	0.54	1	// AT4G39210 // AT1G76990 // AT5G16850 // AT3G56040 // AT1G27680 // AT3G53920 // AT2G46370 // AT1G30680 // AT4G25180 // AT4G29090
GO:0016903	F	oxidoreductase activity, acting on the aldehyde or oxo group of donors	5	1562	68	28397	0.33	1	// AT2G14170 // AT1G80820 // AT2G39800 // AT3G55610 // AT3G24503
GO:0004518	F	nuclease activity	9	1562	183	28397	0.68	1	// AT1G75660 // AT5G02250 // AT1G59720 // AT5G61390 // AT2G03390 // AT2G23840 // AT3G04720 // AT4G33630 // AT3G02830
GO:0008234	F	cysteine-type peptidase activity	7	1562	108	28397	0.39	1	// AT1G02305 // AT1G02170 // AT5G43060 // AT5G45890 // AT4G39090 // AT5G64240 // AT1G20850
GO:0016836	F	hydro-lyase activity	7	1562	72	28397	0.12	1	// AT1G74030 // AT3G62830 // AT5G42650 // AT5G51110 // AT3G06860 // AT5G22300 // AT5G14740
GO:0004872	F	receptor activity	9	1562	100	28397	0.12	1	// AT3G25160 // AT2G29120 // AT1G72300 // AT4G21380 // AT3G21630 // AT2G26330 // AT2G01830 // AT5G07280 // AT3G51480
GO:0032561	F	guanyl ribonucleotide binding	9	1562	268	28397	0.96	1	// AT1G75840 // AT5G54840 // AT4G35020 // AT5G04040 // AT5G66470 // AT1G33970 // AT3G12080 // AT5G03530 // AT5G11480
GO:0016651	F	oxidoreductase activity, acting on NADH or NADPH	6	1562	248	28397	0.99	1	// AT5G17770 // AT4G36220 // AT5G54980 // AT1G09090 // AT1G64060 // AT1G79750
GO:0015077	F	monovalent inorganic cation transmembrane transporter activity	11	1562	159	28397	0.27	1	// AT4G10310 // AT1G15700 // AT5G58005 // AT5G13750 // AT5G61310 // AT2G35060 // AT3G53720 // AT2G13620 // AT1G70300 // AT3G05030 // AT2G30070
GO:0008757	F	S-adenosylmethionine-dependent methyltransferase activity	5	1562	114	28397	0.75	1	// AT4G09990 // AT4G36470 // AT5G54160 // AT4G34050 // AT1G01860
GO:0030234	F	enzyme regulator activity	13	1562	376	28397	0.97	1	// AT2G02100 // AT1G15700 // AT5G02010 // AT1G14890 // AT3G07880 // AT1G47960 // AT1G73500 // AT5G50030 // AT1G73260 // AT3G14310 // AT5G64620 // AT5G47080 // AT3G19770
GO:0008270	F	zinc ion binding	86	1562	1521	28397	0.42	1	// AT5G06650 // AT5G53110 // AT2G24030 // AT3G61850 // AT2G40830 // AT1G75660 // AT5G55970 // AT5G58760 // AT1G28310 // AT5G18100 // AT1G10200 // AT3G61530 // AT2G01050 // AT3G18290 // AT3G20395 // AT1G60360 // AT3G16480 // AT5G13980 // AT5G58870 // AT4G27310 // AT5G14740 // AT3G19910 // AT3G07650 // AT1G23740 // AT1G73760 // AT1G01350 // AT2G45040 // AT3G03550 // AT1G68360 // AT5G01160 // AT2G22…
GO:0008092	F	cytoskeletal protein binding	11	1562	143	28397	0.18	1	// AT3G05470 // AT3G25500 // AT4G17220 // AT5G54650 // AT1G52080 // AT4G36550 // AT5G51600 // AT4G30160 // AT3G55770 // AT5G03530 // AT1G10200
GO:0016853	F	isomerase activity	12	1562	237	28397	0.65	1	// AT5G10870 // AT3G02570 // AT5G61410 // AT3G10230 // AT1G18870 // AT1G78955 // AT3G55120 // AT1G78960 // AT2G01290 // AT4G17070 // AT5G63570 // AT3G48730
GO:0017111	F	nucleoside-triphosphatase activity	38	1562	826	28397	0.88	1	// AT2G47000 // AT3G28345 // AT4G26090 // AT2G26140 // AT5G47820 // AT1G02520 // AT5G58870 // AT1G70610 // AT1G75840 // AT3G59140 // AT2G24520 // AT3G53480 // AT4G30110 // AT5G15450 // AT3G13080 // AT4G35020 // AT1G15520 // AT1G15700 // AT5G03340 // AT1G71960 // AT1G64110 // AT5G57110 // AT1G74310 // AT1G30680 // AT1G66950 // AT5G40010 // AT4G27190 // AT1G31770 // AT3G47780 // AT3G21250 // AT1G55…
GO:0004721	F	phosphoprotein phosphatase activity	11	1562	201	28397	0.55	1	// AT2G27190 // AT3G63340 // AT2G39840 // AT2G01830 // AT1G14700 // AT3G16560 // AT4G31860 // AT5G24270 // AT1G17550 // AT3G52820 // AT3G01510
GO:0016462	F	pyrophosphatase activity	39	1562	854	28397	0.89	1	// AT2G47000 // AT3G28345 // AT4G26090 // AT5G47650 // AT2G26140 // AT5G47820 // AT1G02520 // AT5G58870 // AT1G70610 // AT1G75840 // AT3G59140 // AT2G24520 // AT3G53480 // AT4G30110 // AT5G15450 // AT3G13080 // AT4G35020 // AT1G15520 // AT1G15700 // AT5G03340 // AT1G71960 // AT1G64110 // AT5G57110 // AT1G74310 // AT1G30680 // AT1G66950 // AT5G40010 // AT4G27190 // AT1G31770 // AT3G47780 // AT3G21…
GO:0015932	F	nucleobase, nucleoside, nucleotide and nucleic acid transmembrane transporter activity	5	1562	47	28397	0.13	1	// AT1G28230 // AT2G03530 // AT1G02630 // AT2G24220 // AT4G01100
GO:0016879	F	ligase activity, forming carbon-nitrogen bonds	17	1562	393	28397	0.86	1	// AT2G46370 // AT5G53300 // AT5G64660 // AT3G52450 // AT5G18650 // AT3G49810 // AT5G45100 // AT3G27740 // AT2G33770 // AT3G15355 // AT4G36550 // AT1G79380 // AT1G21410 // AT5G54510 // AT1G08050 // AT2G22680 // AT3G05200
GO:0008168	F	methyltransferase activity	13	1562	285	28397	0.78	1	// AT3G21300 // AT4G09990 // AT4G35150 // AT4G00750 // AT1G01860 // AT5G10620 // AT4G36470 // AT1G78140 // AT4G34050 // AT3G27230 // AT5G54160 // AT4G35160 // AT3G61530
GO:0003723	F	RNA binding	15	1562	1335	28397	1	1	// AT3G21300 // AT5G02250 // AT3G09650 // AT1G01080 // AT5G16850 // AT5G66470 // AT3G13570 // AT3G06430 // AT5G43810 // AT4G02020 // AT3G16810 // AT2G33440 // AT3G02830 // AT4G29060 // AT4G29090
GO:0005525	F	GTP binding	9	1562	268	28397	0.96	1	// AT1G75840 // AT5G54840 // AT4G35020 // AT5G04040 // AT5G66470 // AT1G33970 // AT3G12080 // AT5G03530 // AT5G11480
GO:0005198	F	structural molecule activity	7	1562	549	28397	1	1	// AT1G08820 // AT3G12110 // AT2G19740 // AT1G73850 // AT3G27160 // AT4G00030 // AT5G24490
GO:0016881	F	acid-amino acid ligase activity	16	1562	340	28397	0.76	1	// AT2G46370 // AT5G53300 // AT5G64660 // AT3G52450 // AT5G18650 // AT3G49810 // AT5G45100 // AT2G33770 // AT3G15355 // AT4G36550 // AT1G79380 // AT1G21410 // AT5G54510 // AT1G08050 // AT2G22680 // AT3G05200
GO:0004842	F	ubiquitin-protein ligase activity	13	1562	303	28397	0.84	1	// AT5G53300 // AT1G21410 // AT3G52450 // AT5G18650 // AT3G49810 // AT5G45100 // AT2G33770 // AT4G36550 // AT1G79380 // AT5G64660 // AT1G08050 // AT2G22680 // AT3G05200
GO:0005886	C	plasma membrane	342	1562	3740	28397	3.3e-20	1.7e-17	// AT5G46050 // AT1G14390 // AT1G53210 // AT3G55610 // AT2G24130 // AT2G02370 // AT5G53190 // AT3G13080 // AT4G30110 // AT5G04080 // AT3G27110 // AT5G03170 // AT5G54650 // AT2G48020 // AT4G02020 // AT4G01800 // AT5G46610 // AT1G80180 // AT2G02710 // AT3G14310 // AT5G49630 // AT2G45540 // AT1G15460 // AT4G24990 // AT4G00050 // AT5G65660 // AT5G54590 // AT5G03770 // AT4G00430 // AT2G34960 // AT4G15…
GO:0016020	C	membrane	473	1562	6122	28397	3.4e-15	8.9e-13	// AT5G46050 // AT1G14390 // AT1G53210 // AT3G55610 // AT3G07700 // AT3G12090 // AT5G58870 // AT2G24130 // AT2G02370 // AT5G48930 // AT5G53190 // AT3G13080 // AT4G30110 // AT2G25810 // AT4G19185 // AT5G04080 // AT3G27110 // AT5G03170 // AT5G54650 // AT5G61310 // AT2G48020 // AT3G18890 // AT4G02020 // AT4G01800 // AT5G46610 // AT1G06690 // AT1G80180 // AT2G36630 // AT5G54980 // AT5G67030 // AT1G31…
GO:0044464	C	cell part	1332	1562	22455	28397	5.8e-10	7.5e-08	// AT5G46050 // AT1G06620 // AT1G11720 // AT2G46660 // AT5G06710 // AT4G29180 // AT2G03390 // AT2G25880 // AT1G22040 // AT1G53210 // AT2G23620 // AT1G73850 // AT4G33050 // AT2G37730 // AT1G76880 // AT5G64530 // AT1G80920 // AT2G24030 // AT3G55990 // AT1G13920 // AT5G58870 // AT2G43010 // AT2G40830 // AT4G29090 // AT2G24130 // AT2G02370 // AT1G23740 // AT4G17220 // AT4G18020 // AT5G15450 // AT5G48…
GO:0005623	C	cell	1332	1562	22455	28397	5.8e-10	7.5e-08	// AT5G46050 // AT1G06620 // AT1G11720 // AT2G46660 // AT5G06710 // AT4G29180 // AT2G03390 // AT2G25880 // AT1G22040 // AT1G53210 // AT2G23620 // AT1G73850 // AT4G33050 // AT2G37730 // AT1G76880 // AT5G64530 // AT1G80920 // AT2G24030 // AT3G55990 // AT1G13920 // AT5G58870 // AT2G43010 // AT2G40830 // AT4G29090 // AT2G24130 // AT2G02370 // AT1G23740 // AT4G17220 // AT4G18020 // AT5G15450 // AT5G48…
GO:0009507	C	chloroplast	294	1562	3959	28397	1.3e-07	1.3e-05	// AT2G38750 // AT5G14660 // AT1G11720 // AT2G46660 // AT4G18810 // AT5G19730 // AT2G03390 // AT5G54510 // AT1G53210 // AT3G04760 // AT4G16390 // AT2G13620 // AT3G55610 // AT4G10550 // AT1G80920 // AT2G31955 // AT1G31500 // AT3G55120 // AT5G58870 // AT1G72520 // AT3G10970 // AT5G50030 // AT2G17220 // AT1G23740 // AT5G59250 // AT2G41950 // AT5G02250 // AT1G77670 // AT4G34350 // AT2G26080 // AT5G61…
GO:0009536	C	plastid	297	1562	4037	28397	2.4e-07	2.1e-05	// AT2G38750 // AT2G17220 // AT5G14660 // AT1G11720 // AT2G46660 // AT4G18810 // AT5G19730 // AT2G03390 // AT5G54510 // AT1G53210 // AT3G04760 // AT4G16390 // AT2G13620 // AT3G55610 // AT4G10550 // AT1G80920 // AT2G31955 // AT1G31500 // AT3G55120 // AT5G58870 // AT1G72520 // AT3G10970 // AT5G50030 // AT2G47900 // AT1G23740 // AT5G59250 // AT2G41950 // AT5G02250 // AT1G77670 // AT4G34350 // AT2G26…
GO:0031224	C	intrinsic to membrane	102	1562	1174	28397	1.2e-05	0.00089	// AT3G61750 // AT2G13620 // AT4G17500 // AT3G12090 // AT5G58870 // AT5G20870 // AT2G45040 // AT3G21250 // AT5G53190 // AT3G13080 // AT5G09220 // AT4G30110 // AT2G25810 // AT4G36670 // AT5G03170 // AT1G60960 // AT2G04850 // AT5G60660 // AT2G48020 // AT3G51480 // AT1G54730 // AT3G28345 // AT1G30220 // AT2G36630 // AT1G02260 // AT5G50800 // AT2G18480 // AT1G63440 // AT5G20380 // AT2G14740 // AT1G64…
GO:0016021	C	integral to membrane	83	1562	912	28397	1.8e-05	0.0011	// AT1G31260 // AT3G61750 // AT3G20660 // AT1G73650 // AT4G18260 // AT2G39200 // AT1G14730 // AT1G02630 // AT5G20380 // AT5G55240 // AT5G47530 // AT2G13620 // AT2G01170 // AT3G15990 // AT1G02520 // AT3G12090 // AT5G57685 // AT5G58870 // AT4G24250 // AT2G36630 // AT3G25160 // AT4G30110 // AT2G17480 // AT1G75820 // AT2G25810 // AT2G25737 // AT1G28230 // AT5G53190 // AT5G23660 // AT3G13080 // AT3G53…
GO:0005618	C	cell wall	61	1562	618	28397	2.8e-05	0.0016	// AT5G05340 // AT2G02100 // AT4G10550 // AT5G17770 // AT2G34790 // AT1G32170 // AT3G13750 // AT1G73370 // AT1G47960 // AT4G10530 // AT5G13980 // AT1G29670 // AT5G42240 // AT1G28110 // AT2G40830 // AT3G23730 // AT2G27190 // AT3G06860 // AT2G28470 // AT1G03220 // AT4G26140 // AT2G41950 // AT1G62340 // AT5G67360 // AT2G30490 // AT5G19730 // AT3G48530 // AT3G10740 // AT3G16240 // AT4G19810 // AT5G14…
GO:0030312	C	external encapsulating structure	61	1562	621	28397	3.2e-05	0.0016	// AT5G05340 // AT2G02100 // AT4G10550 // AT5G17770 // AT2G34790 // AT1G32170 // AT3G13750 // AT1G73370 // AT1G47960 // AT4G10530 // AT5G13980 // AT1G29670 // AT5G42240 // AT1G28110 // AT2G40830 // AT3G23730 // AT2G27190 // AT3G06860 // AT2G28470 // AT1G03220 // AT4G26140 // AT2G41950 // AT1G62340 // AT5G67360 // AT2G30490 // AT5G19730 // AT3G48530 // AT3G10740 // AT3G16240 // AT4G19810 // AT5G14…
GO:0048046	C	apoplast	44	1562	406	28397	5.2e-05	0.0024	// AT5G05340 // AT2G46570 // AT3G23600 // AT2G40370 // AT1G32170 // AT5G57160 // AT5G58330 // AT5G13980 // AT1G29670 // AT3G56240 // AT3G05950 // AT3G23730 // AT1G23740 // AT1G78370 // AT5G39130 // AT4G14010 // AT5G12235 // AT5G67360 // AT2G26080 // AT5G61750 // AT5G14740 // AT3G10740 // AT5G63570 // AT2G38080 // AT2G30210 // AT3G24770 // AT5G60020 // AT5G03260 // AT5G61410 // AT5G59320 // AT3G62…
GO:0044425	C	membrane part	180	1562	2448	28397	8.5e-05	0.0037	// AT2G38750 // AT3G61750 // AT5G14450 // AT1G53210 // AT2G25450 // AT2G13620 // AT3G55610 // AT4G17500 // AT3G12090 // AT3G55120 // AT5G58870 // AT5G20870 // AT2G45040 // AT1G75820 // AT5G53190 // AT5G12370 // AT3G15730 // AT5G09220 // AT4G30110 // AT2G25810 // AT5G58070 // AT2G37870 // AT1G21090 // AT4G36670 // AT5G03170 // AT1G60960 // AT2G04850 // AT5G61310 // AT5G60660 // AT3G17760 // AT2G48…
GO:0000325	C	plant-type vacuole	17	1562	100	28397	0.00012	0.0048	// AT3G20660 // AT2G02040 // AT3G21250 // AT5G13750 // AT1G75500 // AT5G45890 // AT1G53210 // AT4G39080 // AT2G25810 // AT3G13080 // AT5G13930 // AT3G55120 // AT5G49890 // AT4G15920 // AT3G16240 // AT5G46090 // AT3G18440
GO:0009705	C	plant-type vacuole membrane	13	1562	69	28397	0.00031	0.011	// AT3G20660 // AT2G02040 // AT5G13750 // AT1G75500 // AT4G39080 // AT3G55120 // AT2G25810 // AT5G13930 // AT5G46090 // AT5G49890 // AT4G15920 // AT3G16240 // AT3G18440
GO:0044434	C	chloroplast part	97	1562	1211	28397	0.00031	0.011	// AT1G11430 // AT1G60690 // AT4G16390 // AT1G80920 // AT5G58870 // AT1G23740 // AT5G15450 // AT2G41950 // AT4G34350 // AT2G26080 // AT1G15700 // AT2G47750 // AT5G61410 // AT3G10840 // AT3G44880 // AT3G18890 // AT3G25480 // AT1G67280 // AT4G01800 // AT1G06690 // AT3G16240 // AT5G67030 // AT3G10670 // AT1G77090 // AT5G22640 // AT5G58330 // AT3G01510 // AT5G19855 // AT1G74730 // AT4G35000 // AT5G14…
GO:0044435	C	plastid part	99	1562	1252	28397	0.0004	0.013	// AT1G11430 // AT1G60690 // AT4G16390 // AT1G80920 // AT5G58870 // AT1G23740 // AT5G15450 // AT2G41950 // AT4G34350 // AT2G26080 // AT1G15700 // AT2G47750 // AT5G61410 // AT3G10840 // AT3G44880 // AT3G18890 // AT3G25480 // AT1G67280 // AT4G01800 // AT1G06690 // AT3G16240 // AT5G67030 // AT3G10670 // AT1G77090 // AT5G22640 // AT4G35090 // AT5G58330 // AT3G01510 // AT5G19855 // AT1G74730 // AT4G35…
GO:0005576	C	extracellular region	196	1562	2824	28397	0.0007	0.021	// AT3G05470 // AT3G23600 // AT5G14450 // AT3G13650 // AT3G61750 // AT2G29660 // AT4G10550 // AT3G56240 // AT3G63440 // AT5G21482 // AT1G31740 // AT1G23740 // AT3G62020 // AT1G11080 // AT5G43060 // AT3G13080 // AT4G39090 // AT2G26080 // AT5G58070 // AT2G32560 // AT2G37870 // AT4G03200 // AT2G04850 // AT1G14700 // AT3G04720 // AT5G18100 // AT5G25610 // AT5G55410 // AT5G64620 // AT4G33840 // AT1G05…
GO:0005773	C	vacuole	69	1562	855	28397	0.0018	0.053	// AT3G16480 // AT4G29110 // AT3G20660 // AT2G02040 // AT1G17100 // AT1G73650 // AT5G45890 // AT1G53210 // AT5G13490 // AT5G13980 // AT3G55120 // AT5G46090 // AT3G61260 // AT4G12290 // AT3G59140 // AT5G39380 // AT3G50830 // AT4G35000 // AT5G43060 // AT2G28100 // AT2G42570 // AT4G39090 // AT2G30490 // AT5G52450 // AT2G25810 // AT3G13080 // AT2G46370 // AT5G58070 // AT4G35790 // AT2G38760 // AT5G13…
GO:0042579	C	microbody	21	1562	182	28397	0.0022	0.057	// AT1G06460 // AT2G42790 // AT5G63380 // AT1G30520 // AT3G14420 // AT1G48320 // AT4G35090 // AT5G18100 // AT1G65840 // AT3G06860 // AT4G16210 // AT4G02340 // AT4G35000 // AT3G15290 // AT5G24400 // AT4G16760 // AT1G20510 // AT5G03530 // AT3G51660 // AT5G37670 // AT2G42490
GO:0009506	C	plasmodesma	68	1562	852	28397	0.0025	0.057	// AT1G15420 // AT3G57520 // AT2G47000 // AT3G12110 // AT2G34790 // AT4G00050 // AT5G40340 // AT1G53210 // AT2G42570 // AT2G25450 // AT1G60030 // AT3G06860 // AT3G15990 // AT5G57160 // AT1G02520 // AT3G56190 // AT1G28110 // AT3G61260 // AT1G27170 // AT1G03220 // AT4G35000 // AT3G53480 // AT1G73650 // AT5G12370 // AT3G15730 // AT2G30490 // AT2G36460 // AT3G13080 // AT5G58070 // AT4G35790 // AT3G25…
GO:0005777	C	peroxisome	21	1562	182	28397	0.0022	0.057	// AT1G06460 // AT2G42790 // AT5G63380 // AT1G30520 // AT3G14420 // AT1G48320 // AT4G35090 // AT5G18100 // AT1G65840 // AT3G06860 // AT4G16210 // AT4G02340 // AT4G35000 // AT3G15290 // AT5G24400 // AT4G16760 // AT1G20510 // AT5G03530 // AT3G51660 // AT5G37670 // AT2G42490
GO:0055044	C	symplast	68	1562	852	28397	0.0025	0.057	// AT1G15420 // AT3G57520 // AT2G47000 // AT3G12110 // AT2G34790 // AT4G00050 // AT5G40340 // AT1G53210 // AT2G42570 // AT2G25450 // AT1G60030 // AT3G06860 // AT3G15990 // AT5G57160 // AT1G02520 // AT3G56190 // AT1G28110 // AT3G61260 // AT1G27170 // AT1G03220 // AT4G35000 // AT3G53480 // AT1G73650 // AT5G12370 // AT3G15730 // AT2G30490 // AT2G36460 // AT3G13080 // AT5G58070 // AT4G35790 // AT3G25…
GO:0044459	C	plasma membrane part	82	1562	1065	28397	0.0024	0.057	// AT1G15420 // AT3G57520 // AT2G47000 // AT3G12110 // AT2G34790 // AT3G13750 // AT5G40340 // AT1G53210 // AT2G42570 // AT2G25450 // AT1G60030 // AT3G06860 // AT3G15990 // AT5G57160 // AT1G02520 // AT3G56190 // AT1G28110 // AT3G61260 // AT1G17840 // AT1G27170 // AT1G03220 // AT4G35000 // AT5G35390 // AT1G28230 // AT5G53190 // AT1G73650 // AT5G12370 // AT3G15730 // AT5G09220 // AT2G36460 // AT4G16…
GO:0005911	C	cell-cell junction	68	1562	854	28397	0.0026	0.057	// AT1G15420 // AT3G57520 // AT2G47000 // AT3G12110 // AT2G34790 // AT4G00050 // AT5G40340 // AT1G53210 // AT2G42570 // AT2G25450 // AT1G60030 // AT3G06860 // AT3G15990 // AT5G57160 // AT1G02520 // AT3G56190 // AT1G28110 // AT3G61260 // AT1G27170 // AT1G03220 // AT4G35000 // AT3G53480 // AT1G73650 // AT5G12370 // AT3G15730 // AT2G30490 // AT2G36460 // AT3G13080 // AT5G58070 // AT4G35790 // AT3G25…
GO:0030054	C	cell junction	68	1562	857	28397	0.0029	0.059	// AT1G15420 // AT3G57520 // AT2G47000 // AT3G12110 // AT2G34790 // AT4G00050 // AT5G40340 // AT1G53210 // AT2G42570 // AT2G25450 // AT1G60030 // AT3G06860 // AT3G15990 // AT5G57160 // AT1G02520 // AT3G56190 // AT1G28110 // AT3G61260 // AT1G27170 // AT1G03220 // AT4G35000 // AT3G53480 // AT1G73650 // AT5G12370 // AT3G15730 // AT2G30490 // AT2G36460 // AT3G13080 // AT5G58070 // AT4G35790 // AT3G25…
GO:0016324	C	apical plasma membrane	5	1562	15	28397	0.0031	0.061	// AT5G35390 // AT5G28680 // AT2G33460 // AT5G16490 // AT3G56960
GO:0045177	C	apical part of cell	5	1562	19	28397	0.0071	0.13	// AT5G35390 // AT5G28680 // AT2G33460 // AT5G16490 // AT3G56960
GO:0009570	C	chloroplast stroma	49	1562	603	28397	0.0069	0.13	// AT4G01800 // AT3G12110 // AT2G33180 // AT1G11430 // AT5G58330 // AT4G16390 // AT2G39080 // AT1G80920 // AT3G01510 // AT5G42390 // AT1G23740 // AT5G61410 // AT5G15450 // AT1G77090 // AT2G41950 // AT5G19855 // AT4G34350 // AT4G18810 // AT5G14740 // AT5G53490 // AT5G23120 // AT5G63570 // AT3G48730 // AT4G29060 // AT2G38270 // AT2G47390 // AT1G74030 // AT1G01080 // AT3G09650 // AT3G22520 // AT1G74…
GO:0005774	C	vacuolar membrane	40	1562	483	28397	0.01	0.19	// AT3G16480 // AT3G20660 // AT2G02040 // AT1G73650 // AT1G53210 // AT1G71140 // AT5G13980 // AT3G55120 // AT1G04410 // AT3G59140 // AT5G39380 // AT3G50830 // AT4G35000 // AT2G30490 // AT5G52450 // AT2G25810 // AT3G13080 // AT5G58070 // AT5G13930 // AT3G16240 // AT3G18440 // AT1G60960 // AT2G41190 // AT1G75500 // AT3G21250 // AT2G48020 // AT4G17550 // AT5G13490 // AT5G67500 // AT4G15920 // AT3G21…
GO:0044437	C	vacuolar part	40	1562	486	28397	0.011	0.19	// AT3G16480 // AT3G20660 // AT2G02040 // AT1G73650 // AT1G53210 // AT1G71140 // AT5G13980 // AT3G55120 // AT1G04410 // AT3G59140 // AT5G39380 // AT3G50830 // AT4G35000 // AT2G30490 // AT5G52450 // AT2G25810 // AT3G13080 // AT5G58070 // AT5G13930 // AT3G16240 // AT3G18440 // AT1G60960 // AT2G41190 // AT1G75500 // AT3G21250 // AT2G48020 // AT4G17550 // AT5G13490 // AT5G67500 // AT4G15920 // AT3G21…
GO:0009532	C	plastid stroma	50	1562	637	28397	0.011	0.19	// AT4G01800 // AT3G12110 // AT2G33180 // AT1G11430 // AT5G58330 // AT4G16390 // AT2G39080 // AT1G80920 // AT3G01510 // AT5G42390 // AT1G23740 // AT5G61410 // AT5G15450 // AT1G77090 // AT2G41950 // AT5G19855 // AT4G34350 // AT4G18810 // AT5G14740 // AT5G53490 // AT5G23120 // AT5G63570 // AT3G48730 // AT4G29060 // AT2G38270 // AT2G47390 // AT1G74030 // AT1G01080 // AT3G09650 // AT3G22520 // AT1G74…
GO:0005887	C	integral to plasma membrane	8	1562	52	28397	0.012	0.2	// AT4G15920 // AT5G23660 // AT1G28230 // AT5G53190 // AT5G09220 // AT5G50800 // AT1G64060 // AT2G14740
[truncated: 68 more rows]
