# Supplementary material for: Light control of three‐dimensional chromatin organization in soybean
Source: Plant Biotechnol J. 2024 May 19;22(9):2596–611. doi: 10.1111/pbi.14372 (PMC11331798; doi:10.1111/pbi.14372)
Supplement: Supplementary file 11 — Table S5 Specifically upregulated genes in hypocotyl. [file PBI-22-2596-s009.xlsx]

## Sheet: Table S5
Table S5. Specifically up-regulated genes in hypocotyl
GO_acc	term_type	Term	queryitem	querytotal	bgitem	bgtotal	pvalue	FDR	entries
GO:0044281	P	small molecule metabolic process	607	2444	4065	28397	4e-39	3.6e-35	// AT1G61850 // AT5G36120 // AT4G27700 // AT1G76490 // AT2G46210 // AT5G56610 // AT3G16370 // AT1G03080 // AT1G10030 // AT4G39880 // AT5G26860 // AT3G25530 // AT2G31810 // AT4G30110 // AT1G72430 // AT1G63470 // AT4G35850 // AT2G17033 // AT4G29410 // AT4G16720 // AT3G63510 // AT5G14460 // AT1G20693 // AT1G15780 // AT1G04420 // AT4G26850 // AT3G06950 // AT4G21200 // AT5G46290 // AT3G14310 // AT3G20…
GO:0032259	P	methylation	164	2444	548	28397	1.6e-36	4.8e-33	// AT4G05400 // AT2G02160 // AT3G09500 // AT4G29390 // AT3G62870 // AT1G18850 // AT3G21540 // AT3G18130 // AT2G36170 // AT3G26744 // AT1G50920 // AT4G36180 // AT4G30220 // AT1G56110 // AT5G22010 // AT3G06530 // AT3G23890 // AT1G63660 // AT3G18600 // AT4G29410 // AT1G63780 // AT5G22650 // AT1G20580 // AT4G16720 // AT4G14200 // AT3G54560 // AT4G09800 // AT1G01370 // AT3G20150 // AT3G55605 // AT5G44…
GO:0043414	P	macromolecule methylation	163	2444	540	28397	1.1e-36	4.8e-33	// AT4G05400 // AT2G02160 // AT3G09500 // AT4G29390 // AT3G62870 // AT1G18850 // AT3G21540 // AT3G18130 // AT2G36170 // AT3G26744 // AT1G50920 // AT4G36180 // AT4G30220 // AT1G56110 // AT5G22010 // AT3G06530 // AT3G23890 // AT1G63660 // AT3G18600 // AT4G29410 // AT1G63780 // AT5G22650 // AT1G20580 // AT4G16720 // AT4G14200 // AT3G54560 // AT4G09800 // AT1G01370 // AT3G20150 // AT3G55605 // AT5G44…
GO:0006730	P	one-carbon metabolic process	167	2444	578	28397	1.3e-35	2.9e-32	// AT4G05400 // AT2G02160 // AT3G09500 // AT4G29390 // AT3G62870 // AT1G18850 // AT3G21540 // AT3G18130 // AT2G36170 // AT3G26744 // AT1G50920 // AT4G36180 // AT4G30220 // AT1G56110 // AT5G22010 // AT3G06530 // AT3G23890 // AT1G63660 // AT3G18600 // AT4G29410 // AT1G63780 // AT5G22650 // AT1G20580 // AT4G16720 // AT4G14200 // AT3G54560 // AT4G09800 // AT1G01370 // AT3G20150 // AT3G55605 // AT5G44…
GO:0001510	P	RNA methylation	88	2444	185	28397	2.4e-31	4.3e-28	// AT3G09500 // AT4G29390 // AT3G62870 // AT1G18850 // AT3G21540 // AT3G18130 // AT2G36170 // AT1G50920 // AT4G30220 // AT4G27090 // AT5G16750 // AT3G06530 // AT1G63660 // AT3G18600 // AT4G29410 // AT1G63780 // AT5G22650 // AT1G20580 // AT4G16720 // AT3G05560 // AT4G09800 // AT1G56110 // AT2G29530 // AT3G05060 // AT4G34670 // AT5G40770 // AT3G20000 // AT5G48760 // AT3G57150 // AT5G35530 // AT3G16…
GO:0009451	P	RNA modification	122	2444	418	28397	1.4e-26	2.1e-23	// AT3G47370 // AT3G04820 // AT2G04270 // AT4G29390 // AT2G03880 // AT3G62870 // AT1G18850 // AT3G21540 // AT3G18130 // AT2G36170 // AT1G50920 // AT4G30220 // AT1G56110 // AT3G09500 // AT5G16750 // AT3G06530 // AT1G63660 // AT5G56850 // AT3G18600 // AT4G29410 // AT2G47420 // AT5G22650 // AT1G20580 // AT4G16720 // AT4G28780 // AT3G05560 // AT3G63510 // AT4G09800 // AT5G14460 // AT4G12970 // AT4G27…
GO:0006807	P	nitrogen compound metabolic process	719	2444	5675	28397	1.7e-26	2.2e-23	// AT1G06190 // AT5G06710 // AT4G27700 // AT1G76490 // AT4G24500 // AT2G03880 // AT5G55140 // AT2G43010 // AT3G24560 // AT5G66320 // AT4G02980 // AT5G57180 // AT5G26860 // AT3G25530 // AT2G31810 // AT4G30110 // AT2G31210 // AT1G63470 // AT5G56850 // AT2G17033 // AT3G20810 // AT3G50700 // AT4G16720 // AT5G65590 // AT3G63510 // AT1G02700 // AT5G14460 // AT2G18400 // AT1G69690 // AT5G07580 // AT2G13…
GO:0044237	P	cellular metabolic process	1257	2444	11509	28397	1.2e-25	1.4e-22	// AT1G06190 // AT1G61850 // AT2G41890 // AT5G06710 // AT4G27700 // AT1G76490 // AT3G63240 // AT2G46210 // AT5G44650 // AT5G56610 // AT3G16370 // AT1G03080 // AT2G03880 // AT5G55140 // AT3G09630 // AT3G52910 // AT2G43010 // AT3G24560 // AT1G10030 // AT1G09590 // AT4G02980 // AT3G18040 // AT5G57180 // AT5G26860 // AT4G21920 // AT5G07800 // AT2G31810 // AT4G30110 // AT2G31210 // AT5G24120 // AT1G63…
GO:0009987	P	cellular process	1505	2444	14419	28397	4.1e-25	4.1e-22	// AT1G06190 // AT2G41890 // AT5G06710 // AT1G76490 // AT1G27340 // AT2G43010 // AT3G24560 // AT1G23420 // AT4G18593 // AT3G50700 // AT4G02600 // AT5G65590 // AT5G45775 // AT5G55250 // AT1G03010 // AT3G06950 // AT5G07620 // AT4G21200 // AT3G14310 // AT3G20390 // AT5G02450 // AT4G02930 // AT5G58530 // AT5G07440 // AT3G10850 // AT2G25100 // AT1G06840 // AT2G38120 // AT3G53380 // AT3G50870 // AT3G51…
GO:0044238	P	primary metabolic process	1270	2444	11717	28397	1e-24	9.4e-22	// AT1G06190 // AT1G61850 // AT2G41890 // AT5G06710 // AT4G27700 // AT1G76490 // AT3G63240 // AT2G46210 // AT5G56610 // AT3G16370 // AT1G03080 // AT2G03880 // AT5G55140 // AT3G09630 // AT3G52910 // AT2G43010 // AT3G24560 // AT1G10030 // AT1G09590 // AT4G02980 // AT3G18040 // AT5G57180 // AT5G26860 // AT1G66670 // AT4G23900 // AT1G17160 // AT2G31810 // AT5G50600 // AT4G30110 // AT2G31210 // AT1G72…
GO:0008152	P	metabolic process	1435	2444	13633	28397	1.6e-24	1.3e-21	// AT1G06190 // AT2G41890 // AT5G06710 // AT1G76490 // AT2G43010 // AT3G24560 // AT5G50600 // AT4G18593 // AT3G50700 // AT5G65590 // AT1G10522 // AT5G45775 // AT5G55250 // AT3G06950 // AT5G07620 // AT4G21200 // AT3G14310 // AT3G20390 // AT1G09850 // AT5G02450 // AT4G02930 // AT5G07440 // AT3G10850 // AT2G25100 // AT1G06840 // AT5G33370 // AT2G38120 // AT3G53380 // AT3G50870 // AT1G32510 // AT1G70…
GO:0006139	P	nucleobase, nucleoside, nucleotide and nucleic acid metabolic process	621	2444	4798	28397	2.3e-24	1.7e-21	// AT1G06190 // AT5G06710 // AT4G27700 // AT1G76490 // AT4G24500 // AT2G03880 // AT5G55140 // AT2G43010 // AT3G24560 // AT5G66320 // AT4G02980 // AT5G36120 // AT5G26860 // AT3G25530 // AT4G35050 // AT4G30110 // AT2G31210 // AT1G63470 // AT3G01140 // AT3G20810 // AT3G50700 // AT4G16720 // AT5G65590 // AT3G63510 // AT1G02700 // AT5G14460 // AT2G18400 // AT1G69690 // AT5G07580 // AT2G13540 // AT3G06…
GO:0006996	P	organelle organization	325	2444	2044	28397	8.7e-24	6e-21	// AT1G06190 // AT1G08560 // AT5G11260 // AT5G04800 // AT1G65700 // AT2G37400 // AT3G04820 // AT1G76490 // AT1G11430 // AT5G44650 // AT4G38160 // AT4G16390 // AT2G20020 // AT2G34260 // AT4G33760 // AT1G18850 // AT5G48030 // AT1G02370 // AT3G43210 // AT3G24560 // AT5G27450 // AT2G21790 // AT5G44560 // AT1G63700 // AT3G26744 // AT5G26860 // AT3G25530 // AT5G52970 // AT2G31810 // AT5G10390 // AT3G55…
GO:0032502	P	developmental process	532	2444	4094	28397	8.2e-21	5.3e-18	// AT1G06190 // AT4G35850 // AT1G61850 // AT2G41890 // AT5G45700 // AT2G46660 // AT5G36120 // AT4G27700 // AT3G16370 // AT3G09070 // AT1G27340 // AT2G43010 // AT3G24560 // AT4G02980 // AT2G01950 // AT5G26860 // AT1G24340 // AT1G23420 // AT4G35470 // AT1G63470 // AT3G01140 // AT4G29410 // AT3G50700 // AT2G22840 // AT5G11790 // AT5G65590 // AT1G31320 // AT1G69690 // AT4G31820 // AT5G55250 // AT1G03…
GO:0009058	P	biosynthetic process	902	2444	7962	28397	5.8e-20	3.5e-17	// AT1G06190 // AT1G61850 // AT5G06710 // AT4G27700 // AT1G76490 // AT2G46210 // AT3G16370 // AT1G03080 // AT5G55140 // AT2G43010 // AT3G05590 // AT1G10030 // AT1G09590 // AT4G02980 // AT5G57180 // AT4G18020 // AT4G21920 // AT2G31810 // AT4G30110 // AT2G31210 // AT1G72430 // AT1G63470 // AT4G21450 // AT3G01140 // AT2G17033 // AT3G20810 // AT3G50700 // AT4G16720 // AT5G65590 // AT1G02700 // AT5G14…
GO:0048856	P	anatomical structure development	455	2444	3396	28397	8.9e-20	5e-17	// AT1G06190 // AT4G35850 // AT1G61850 // AT2G41890 // AT2G46660 // AT5G36120 // AT3G16370 // AT3G09070 // AT1G27340 // AT3G24560 // AT4G02980 // AT2G01950 // AT1G24340 // AT1G23420 // AT4G35470 // AT1G63470 // AT3G01140 // AT4G29410 // AT3G50700 // AT2G22840 // AT5G65590 // AT1G31320 // AT1G69690 // AT4G31820 // AT1G03010 // AT4G37650 // AT5G46290 // AT5G14510 // AT5G52440 // AT1G13030 // AT5G58…
GO:0044085	P	cellular component biogenesis	244	2444	1480	28397	1.3e-19	7e-17	// AT5G36120 // AT3G09500 // AT1G11430 // AT5G44650 // AT3G16370 // AT3G62870 // AT5G13460 // AT1G20930 // AT5G64630 // AT5G02610 // AT4G22380 // AT4G39880 // AT5G26860 // AT1G18800 // AT1G24030 // AT1G75350 // AT5G10390 // AT1G55260 // AT3G55340 // AT2G22230 // AT4G39460 // AT3G23890 // AT1G04040 // AT1G04940 // AT1G80370 // AT4G17600 // AT1G63780 // AT5G42080 // AT2G40510 // AT3G04770 // AT5G03…
GO:0007275	P	multicellular organismal development	502	2444	3864	28397	1.6e-19	8.1e-17	// AT1G06190 // AT4G35850 // AT1G61850 // AT2G41890 // AT2G46660 // AT5G36120 // AT3G16370 // AT3G09070 // AT1G27340 // AT2G43010 // AT3G24560 // AT2G01950 // AT5G26860 // AT1G24340 // AT1G23420 // AT4G35470 // AT1G63470 // AT3G01140 // AT4G29410 // AT3G50700 // AT2G22840 // AT5G65590 // AT1G31320 // AT1G69690 // AT4G31820 // AT5G55250 // AT1G03010 // AT4G37650 // AT5G46290 // AT1G01690 // AT5G14…
GO:0009218	P	pyrimidine ribonucleotide metabolic process	60	2444	147	28397	3.1e-19	1.5e-16	// AT1G13030 // AT3G12270 // AT3G20000 // AT1G15440 // AT3G16780 // AT1G55900 // AT1G48570 // AT2G31240 // AT5G63310 // AT1G80270 // AT1G63810 // AT2G18330 // AT5G07090 // AT3G18130 // AT3G20330 // AT4G39880 // AT4G31810 // AT2G37020 // AT4G25630 // AT1G71850 // AT1G16870 // AT2G42910 // AT3G06530 // AT1G63660 // AT4G02120 // AT3G18600 // AT4G29410 // AT5G22650 // AT5G14050 // AT4G23900 // AT2G15…
GO:0006220	P	pyrimidine nucleotide metabolic process	61	2444	154	28397	5.1e-19	2.3e-16	// AT1G13030 // AT3G12270 // AT3G20000 // AT1G15440 // AT3G46940 // AT3G16780 // AT1G55900 // AT1G48570 // AT2G31240 // AT5G63310 // AT1G80270 // AT1G63810 // AT2G18330 // AT5G07090 // AT3G18130 // AT3G20330 // AT4G39880 // AT4G31810 // AT2G37020 // AT4G25630 // AT1G71850 // AT1G16870 // AT2G42910 // AT3G06530 // AT1G63660 // AT4G02120 // AT3G18600 // AT4G29410 // AT5G22650 // AT5G14050 // AT4G23…
GO:0009220	P	pyrimidine ribonucleotide biosynthetic process	58	2444	140	28397	7e-19	2.9e-16	// AT1G13030 // AT3G12270 // AT3G20000 // AT1G15440 // AT3G16780 // AT1G55900 // AT1G48570 // AT2G31240 // AT5G63310 // AT1G80270 // AT1G63810 // AT2G18330 // AT5G07090 // AT3G18130 // AT3G20330 // AT4G39880 // AT4G31810 // AT2G37020 // AT4G25630 // AT1G71850 // AT1G16870 // AT2G42910 // AT3G06530 // AT1G63660 // AT5G55280 // AT3G18600 // AT4G29410 // AT5G22650 // AT5G14050 // AT4G23900 // AT2G15…
GO:0006221	P	pyrimidine nucleotide biosynthetic process	60	2444	150	28397	6.7e-19	2.9e-16	// AT1G13030 // AT3G12270 // AT3G20000 // AT1G15440 // AT3G16780 // AT1G55900 // AT1G48570 // AT2G31240 // AT5G63310 // AT1G80270 // AT1G63810 // AT2G18330 // AT5G07090 // AT3G18130 // AT3G20330 // AT4G39880 // AT4G31810 // AT2G37020 // AT4G25630 // AT1G71850 // AT1G16870 // AT2G42910 // AT3G06530 // AT1G63660 // AT4G02120 // AT3G18600 // AT4G29410 // AT5G22650 // AT5G14050 // AT4G23900 // AT2G15…
GO:0032501	P	multicellular organismal process	514	2444	4020	28397	9.1e-19	3.6e-16	// AT1G06190 // AT4G35850 // AT1G61850 // AT2G41890 // AT2G46660 // AT5G36120 // AT3G16370 // AT3G09070 // AT1G27340 // AT2G43010 // AT3G24560 // AT2G01950 // AT5G26860 // AT1G24340 // AT1G23420 // AT4G35470 // AT1G63470 // AT3G01140 // AT4G29410 // AT3G50700 // AT2G22840 // AT5G65590 // AT1G31320 // AT1G69690 // AT4G31820 // AT5G55250 // AT1G03010 // AT4G37650 // AT5G46290 // AT1G01690 // AT5G14…
GO:0016043	P	cellular component organization	422	2444	3141	28397	1.8e-18	6.9e-16	// AT1G06190 // AT5G36120 // AT1G76490 // AT5G44650 // AT3G16370 // AT2G20020 // AT5G51810 // AT3G24560 // AT4G02980 // AT5G26860 // AT3G25530 // AT2G31810 // AT1G23420 // AT1G63470 // AT3G01140 // AT1G04940 // AT4G29410 // AT1G20693 // AT4G15510 // AT1G03010 // AT3G02120 // AT5G46290 // AT5G52440 // AT2G44065 // AT1G13030 // AT5G07440 // AT5G42480 // AT5G25590 // AT1G78600 // AT2G38120 // AT4G30…
GO:0044249	P	cellular biosynthetic process	870	2444	7737	28397	3.4e-18	1.2e-15	// AT1G06190 // AT1G61850 // AT5G06710 // AT4G27700 // AT1G76490 // AT2G46210 // AT1G03080 // AT5G55140 // AT2G43010 // AT3G05590 // AT1G10030 // AT1G09590 // AT4G02980 // AT5G57180 // AT4G18020 // AT4G21920 // AT2G31810 // AT4G30110 // AT2G31210 // AT1G63470 // AT4G21450 // AT3G01140 // AT2G17033 // AT3G20810 // AT3G50700 // AT4G16720 // AT5G65590 // AT1G02700 // AT5G14460 // AT2G18400 // AT5G45…
GO:0009791	P	post-embryonic development	316	2444	2188	28397	1.5e-17	5.1e-15	// AT1G06190 // AT1G61850 // AT2G41890 // AT2G46660 // AT5G63540 // AT1G21880 // AT2G22230 // AT1G11430 // AT5G56450 // AT5G11260 // AT3G04760 // AT3G25230 // AT5G66730 // AT4G00950 // AT5G64390 // AT3G18130 // AT2G43010 // AT3G24560 // AT4G39620 // AT1G75680 // AT3G26744 // AT4G31810 // AT1G43170 // AT5G13710 // AT1G24030 // AT1G75350 // AT1G23420 // AT4G35470 // AT5G16750 // AT1G59640 // AT1G62…
GO:0009165	P	nucleotide biosynthetic process	88	2444	336	28397	4.6e-17	1.5e-14	// AT1G71850 // AT1G48570 // AT1G78590 // AT1G80270 // AT2G34260 // AT5G07090 // AT3G18130 // AT3G07800 // AT2G21790 // AT4G00895 // AT4G39880 // AT4G31810 // AT4G30110 // AT1G16870 // AT3G06530 // AT1G63660 // AT3G18600 // AT4G29410 // AT5G22650 // AT4G23900 // AT3G54470 // AT3G59670 // AT1G56110 // AT1G64880 // AT3G53940 // AT3G27060 // AT1G30820 // AT3G05060 // AT1G31660 // AT4G02930 // AT1G13…
GO:0042254	P	ribosome biogenesis	103	2444	437	28397	4.8e-17	1.5e-14	// AT3G09500 // AT1G11430 // AT2G20020 // AT5G19220 // AT5G02610 // AT4G22380 // AT4G39880 // AT1G75350 // AT4G25050 // AT5G27820 // AT5G16750 // AT4G29410 // AT2G47420 // AT2G40510 // AT3G04770 // AT3G17170 // AT4G09800 // AT2G19730 // AT4G27090 // AT4G17600 // AT1G26880 // AT4G33760 // AT5G55140 // AT1G31660 // AT2G47990 // AT5G08280 // AT3G20000 // AT2G43030 // AT3G16080 // AT2G44860 // AT2G36…
GO:0048608	P	reproductive structure development	262	2444	1722	28397	4.9e-17	1.5e-14	// AT1G06190 // AT1G61850 // AT2G41890 // AT2G46660 // AT5G63540 // AT2G22230 // AT1G11430 // AT5G11260 // AT4G38160 // AT2G34260 // AT5G66730 // AT4G00950 // AT1G16070 // AT5G46580 // AT3G24560 // AT1G75680 // AT3G26744 // AT4G31810 // AT1G43170 // AT5G13710 // AT1G24030 // AT1G75350 // AT1G23420 // AT4G35470 // AT5G16750 // AT1G59640 // AT1G62360 // AT3G23890 // AT3G01140 // AT3G18600 // AT2G21…
GO:0006325	P	chromatin organization	121	2444	566	28397	5.5e-17	1.7e-14	// AT2G22610 // AT2G02160 // AT5G64630 // AT5G44560 // AT3G26744 // AT4G31810 // AT1G23420 // AT5G22010 // AT3G23890 // AT3G18600 // AT4G29410 // AT5G47500 // AT4G14200 // AT3G54560 // AT1G20693 // AT1G01370 // AT3G20150 // AT3G55605 // AT5G02560 // AT3G05330 // AT5G06550 // AT3G20550 // AT2G01210 // AT2G13540 // AT1G18370 // AT4G32830 // AT3G03300 // AT5G48820 // AT5G05670 // AT1G13030 // AT2G18…
GO:0022613	P	ribonucleoprotein complex biogenesis	104	2444	447	28397	7.2e-17	2.1e-14	// AT3G09500 // AT1G11430 // AT2G20020 // AT5G19220 // AT5G02610 // AT4G22380 // AT4G39880 // AT1G75350 // AT4G25050 // AT5G27820 // AT5G16750 // AT4G29410 // AT2G47420 // AT2G40510 // AT3G04770 // AT3G17170 // AT4G09800 // AT2G19730 // AT4G27090 // AT4G17600 // AT1G26880 // AT4G33760 // AT5G55140 // AT1G31660 // AT2G30260 // AT2G47990 // AT5G08280 // AT3G20000 // AT2G43030 // AT3G16080 // AT2G44…
GO:0009117	P	nucleotide metabolic process	136	2444	685	28397	1.2e-16	3.4e-14	// AT4G31500 // AT5G36120 // AT4G27700 // AT1G76490 // AT1G71850 // AT1G48570 // AT1G78590 // AT1G80270 // AT2G34260 // AT5G19220 // AT5G07090 // AT3G18130 // AT3G07800 // AT2G21790 // AT4G00895 // AT4G39880 // AT5G26860 // AT3G25530 // AT1G75350 // AT4G30110 // AT1G16870 // AT5G63400 // AT3G06530 // AT3G23890 // AT3G46940 // AT4G35850 // AT3G18600 // AT4G29410 // AT1G17650 // AT4G23900 // AT4G30…
GO:0006753	P	nucleoside phosphate metabolic process	136	2444	687	28397	1.5e-16	4e-14	// AT4G31500 // AT5G36120 // AT4G27700 // AT1G76490 // AT1G71850 // AT1G48570 // AT1G78590 // AT1G80270 // AT2G34260 // AT5G19220 // AT5G07090 // AT3G18130 // AT3G07800 // AT2G21790 // AT4G00895 // AT4G39880 // AT5G26860 // AT3G25530 // AT1G75350 // AT4G30110 // AT1G16870 // AT5G63400 // AT3G06530 // AT3G23890 // AT3G46940 // AT4G35850 // AT3G18600 // AT4G29410 // AT1G17650 // AT4G23900 // AT4G30…
GO:0016070	P	RNA metabolic process	473	2444	3734	28397	1.6e-16	4.3e-14	// AT1G06190 // AT5G06710 // AT4G24500 // AT2G03880 // AT5G55140 // AT2G43010 // AT3G24560 // AT5G66320 // AT5G36120 // AT4G18020 // AT3G16870 // AT1G63470 // AT5G56850 // AT3G20810 // AT3G50700 // AT4G16720 // AT5G65590 // AT3G63510 // AT1G02700 // AT5G14460 // AT2G18400 // AT1G69690 // AT5G07580 // AT2G13540 // AT3G06950 // AT2G20020 // AT5G66520 // AT1G54330 // AT2G44065 // AT1G13030 // AT5G19…
GO:0055086	P	nucleobase, nucleoside and nucleotide metabolic process	140	2444	726	28397	3.4e-16	8.7e-14	// AT4G31500 // AT5G36120 // AT4G27700 // AT1G76490 // AT1G71850 // AT1G48570 // AT1G78590 // AT1G80270 // AT2G34260 // AT5G19220 // AT5G07090 // AT3G18130 // AT3G07800 // AT2G21790 // AT4G00895 // AT4G39880 // AT5G26860 // AT3G25530 // AT1G75350 // AT4G30110 // AT1G16870 // AT5G63400 // AT3G06530 // AT3G23890 // AT3G46940 // AT4G35850 // AT3G18600 // AT4G29410 // AT1G17650 // AT4G23900 // AT4G30…
GO:0048731	P	system development	297	2444	2083	28397	7.2e-16	1.8e-13	// AT4G31500 // AT1G33240 // AT5G11260 // AT3G52770 // AT4G03210 // AT5G63540 // AT1G21880 // AT2G22230 // AT5G19530 // AT3G04760 // AT3G09070 // AT2G37630 // AT1G27340 // AT1G20930 // AT4G18750 // AT5G64630 // AT1G16070 // AT3G18130 // AT3G04290 // AT5G58300 // AT1G75680 // AT3G26744 // AT4G34730 // AT3G07880 // AT1G23420 // AT5G03870 // AT1G13290 // AT4G34980 // AT1G59640 // AT1G62360 // AT3G23…
GO:0048513	P	organ development	297	2444	2083	28397	7.2e-16	1.8e-13	// AT4G31500 // AT1G33240 // AT5G11260 // AT3G52770 // AT4G03210 // AT5G63540 // AT1G21880 // AT2G22230 // AT5G19530 // AT3G04760 // AT3G09070 // AT2G37630 // AT1G27340 // AT1G20930 // AT4G18750 // AT5G64630 // AT1G16070 // AT3G18130 // AT3G04290 // AT5G58300 // AT1G75680 // AT3G26744 // AT4G34730 // AT3G07880 // AT1G23420 // AT5G03870 // AT1G13290 // AT4G34980 // AT1G59640 // AT1G62360 // AT3G23…
GO:0000910	P	cytokinesis	69	2444	235	28397	1e-15	2.4e-13	// AT3G02120 // AT1G02730 // AT1G72670 // AT1G44110 // AT5G18620 // AT3G05330 // AT3G52110 // AT5G51600 // AT4G20430 // AT1G20930 // AT4G39860 // AT1G71830 // AT4G32730 // AT3G51290 // AT4G17000 // AT1G57820 // AT4G21270 // AT4G01730 // AT4G34160 // AT5G15510 // AT5G25580 // AT3G22790 // AT1G63100 // AT2G44190 // AT3G15550 // AT3G55340 // AT4G36180 // AT4G15830 // AT3G43210 // AT3G23890 // AT1G08…
GO:0043170	P	macromolecule metabolic process	991	2444	9246	28397	1.3e-15	3e-13	// AT1G06190 // AT1G61850 // AT2G41890 // AT5G06710 // AT4G27700 // AT1G76490 // AT4G34960 // AT5G56610 // AT3G16370 // AT2G03880 // AT5G55140 // AT3G09630 // AT3G52910 // AT2G43010 // AT3G24560 // AT1G09590 // AT4G02980 // AT3G18040 // AT5G57180 // AT5G26860 // AT1G66670 // AT2G31810 // AT3G16870 // AT2G31210 // AT1G63470 // AT4G21450 // AT5G56850 // AT4G18593 // AT3G20810 // AT3G50700 // AT1G25…
GO:0003006	P	reproductive developmental process	292	2444	2050	28397	1.5e-15	3.3e-13	// AT1G06190 // AT1G61850 // AT2G41890 // AT2G46660 // AT5G63540 // AT3G04820 // AT1G11430 // AT5G11260 // AT4G38160 // AT3G49890 // AT2G13620 // AT2G34260 // AT5G66730 // AT4G00950 // AT5G48030 // AT1G16070 // AT5G46580 // AT3G24560 // AT4G39620 // AT1G75680 // AT3G26744 // AT5G26860 // AT1G43170 // AT5G13710 // AT1G24030 // AT1G75350 // AT1G23420 // AT4G35470 // AT2G22230 // AT3G56640 // AT1G59…
GO:0033205	P	cytokinesis during cell cycle	64	2444	208	28397	1.8e-15	3.9e-13	// AT3G02120 // AT1G02730 // AT1G72670 // AT1G44110 // AT5G18620 // AT3G05330 // AT3G52110 // AT5G51600 // AT4G20430 // AT1G20930 // AT4G39860 // AT1G71830 // AT4G32730 // AT3G51290 // AT4G17000 // AT1G57820 // AT4G21270 // AT4G01730 // AT4G34160 // AT5G15510 // AT5G25580 // AT3G22790 // AT1G63100 // AT2G44190 // AT3G15550 // AT3G55340 // AT4G36180 // AT4G15830 // AT3G43210 // AT3G23890 // AT1G08…
GO:0009908	P	flower development	164	2444	948	28397	5e-15	1.1e-12	// AT5G11260 // AT2G41890 // AT5G63540 // AT2G22230 // AT4G38160 // AT5G51810 // AT1G16070 // AT1G04390 // AT3G26744 // AT4G31810 // AT1G23420 // AT5G03870 // AT5G16750 // AT1G59640 // AT1G62360 // AT3G23890 // AT3G01140 // AT3G18600 // AT4G29410 // AT5G22650 // AT1G75680 // AT3G54560 // AT1G75520 // AT1G01370 // AT3G55605 // AT3G28345 // AT4G31820 // AT5G06550 // AT5G58960 // AT3G20550 // AT2G01…
GO:0051239	P	regulation of multicellular organismal process	132	2444	694	28397	6e-15	1.3e-12	// AT5G11260 // AT3G52770 // AT4G03210 // AT2G01950 // AT2G22230 // AT4G11110 // AT1G20930 // AT3G26744 // AT4G31810 // AT4G35050 // AT4G34980 // AT1G62360 // AT3G23890 // AT3G18600 // AT4G29410 // AT5G22650 // AT3G63200 // AT1G31320 // AT5G58300 // AT3G54560 // AT5G48890 // AT1G01370 // AT3G55605 // AT1G03620 // AT4G31820 // AT5G06550 // AT5G58960 // AT3G20550 // AT5G55630 // AT2G21050 // AT2G13…
GO:0000911	P	cytokinesis by cell plate formation	62	2444	204	28397	7.7e-15	1.6e-12	// AT3G02120 // AT1G02730 // AT1G72670 // AT1G44110 // AT5G18620 // AT3G05330 // AT3G52110 // AT5G51600 // AT4G20430 // AT1G20930 // AT4G39860 // AT1G71830 // AT4G32730 // AT3G51290 // AT4G17000 // AT1G57820 // AT4G21270 // AT4G01730 // AT4G34160 // AT5G15510 // AT5G25580 // AT3G22790 // AT1G63100 // AT2G44190 // AT3G15550 // AT3G55340 // AT4G36180 // AT4G15830 // AT3G23890 // AT1G08560 // AT2G37…
GO:0000003	P	reproduction	312	2444	2272	28397	1e-14	2.1e-12	// AT1G06190 // AT1G61850 // AT2G41890 // AT2G46660 // AT5G63540 // AT3G04820 // AT1G11430 // AT5G11260 // AT4G38160 // AT3G49890 // AT2G13620 // AT2G34260 // AT5G66730 // AT4G00950 // AT5G48030 // AT1G16070 // AT5G46580 // AT3G24560 // AT4G39620 // AT1G75680 // AT3G26744 // AT5G26860 // AT1G43170 // AT5G49150 // AT1G24030 // AT1G75350 // AT1G23420 // AT4G35470 // AT2G22230 // AT4G32720 // AT5G22…
GO:0016570	P	histone modification	87	2444	371	28397	1.7e-14	3.3e-12	// AT4G05400 // AT2G02160 // AT3G26744 // AT4G31810 // AT5G22010 // AT3G23890 // AT3G18600 // AT4G29410 // AT5G47500 // AT4G14200 // AT1G01370 // AT3G20150 // AT3G55605 // AT5G44560 // AT5G06550 // AT2G01210 // AT2G13540 // AT1G18370 // AT4G32830 // AT5G05670 // AT1G13030 // AT2G18330 // AT1G44110 // AT5G25590 // AT1G12000 // AT1G57820 // AT5G15510 // AT3G15550 // AT4G36180 // AT5G19290 // AT5G13…
GO:0050793	P	regulation of developmental process	149	2444	844	28397	2.3e-14	4.3e-12	// AT5G11260 // AT3G52770 // AT4G03210 // AT2G01950 // AT2G22230 // AT4G11110 // AT1G20930 // AT5G62230 // AT5G57390 // AT3G26744 // AT4G31810 // AT4G35050 // AT4G34980 // AT1G62360 // AT3G23890 // AT3G18600 // AT1G80370 // AT4G29410 // AT5G22650 // AT2G23200 // AT3G63200 // AT1G31320 // AT5G58300 // AT3G54560 // AT5G48890 // AT1G01370 // AT3G55605 // AT1G03620 // AT4G31820 // AT5G06550 // AT5G58…
GO:0022414	P	reproductive process	305	2444	2224	28397	2.5e-14	4.7e-12	// AT1G06190 // AT1G61850 // AT2G41890 // AT2G46660 // AT5G63540 // AT3G04820 // AT1G11430 // AT5G11260 // AT4G38160 // AT3G49890 // AT2G13620 // AT2G34260 // AT5G66730 // AT4G00950 // AT5G48030 // AT1G16070 // AT5G46580 // AT3G24560 // AT4G39620 // AT1G75680 // AT3G26744 // AT5G26860 // AT1G43170 // AT5G49150 // AT1G24030 // AT1G75350 // AT1G23420 // AT4G35470 // AT2G22230 // AT4G32720 // AT3G56…
GO:0016568	P	chromatin modification	97	2444	447	28397	3.3e-14	6e-12	// AT2G22610 // AT2G02160 // AT5G64630 // AT3G26744 // AT4G31810 // AT5G22010 // AT3G23890 // AT3G18600 // AT4G29410 // AT5G47500 // AT4G14200 // AT3G54560 // AT1G01370 // AT3G20150 // AT3G55605 // AT5G44560 // AT5G06550 // AT3G20550 // AT2G01210 // AT2G13540 // AT1G18370 // AT4G32830 // AT3G13510 // AT5G48820 // AT5G05670 // AT1G13030 // AT2G18330 // AT1G44110 // AT5G25590 // AT3G54350 // AT1G57…
GO:0016569	P	covalent chromatin modification	93	2444	419	28397	3.5e-14	6.4e-12	// AT4G05400 // AT2G02160 // AT3G26744 // AT4G31810 // AT5G22010 // AT3G23890 // AT3G18600 // AT4G29410 // AT5G47500 // AT4G14200 // AT1G01370 // AT3G20150 // AT3G55605 // AT5G44560 // AT5G06550 // AT3G20550 // AT2G01210 // AT2G13540 // AT1G18370 // AT4G32830 // AT3G13510 // AT5G48820 // AT5G05670 // AT1G13030 // AT2G18330 // AT1G44110 // AT5G25590 // AT3G54350 // AT1G57820 // AT5G15510 // AT3G15…
GO:0051301	P	cell division	85	2444	363	28397	3.6e-14	6.4e-12	// AT3G02120 // AT1G02730 // AT4G02460 // AT1G72670 // AT4G01560 // AT4G32720 // AT1G44110 // AT5G18620 // AT3G05330 // AT4G22860 // AT2G37630 // AT3G52110 // AT5G51600 // AT4G20430 // AT1G20930 // AT4G39860 // AT1G71830 // AT5G10480 // AT5G25590 // AT5G44560 // AT4G32730 // AT2G47420 // AT2G34710 // AT4G17000 // AT1G57820 // AT4G21270 // AT4G01730 // AT4G34160 // AT5G15510 // AT5G25580 // AT3G22…
GO:0044260	P	cellular macromolecule metabolic process	923	2444	8616	28397	3.8e-14	6.6e-12	// AT1G06190 // AT1G61850 // AT2G41890 // AT5G06710 // AT4G27700 // AT5G56610 // AT2G03880 // AT5G55140 // AT3G09630 // AT3G52910 // AT2G43010 // AT3G24560 // AT1G09590 // AT4G02980 // AT3G18040 // AT5G57180 // AT5G26860 // AT4G21920 // AT2G31810 // AT3G16870 // AT2G31210 // AT1G63470 // AT4G21450 // AT5G56850 // AT4G18593 // AT3G20810 // AT3G50700 // AT1G25260 // AT4G16720 // AT5G65590 // AT1G43…
GO:0046483	P	heterocycle metabolic process	169	2444	1023	28397	6.6e-14	1.1e-11	// AT4G31500 // AT1G13110 // AT1G17160 // AT3G46940 // AT1G76490 // AT1G71850 // AT1G48570 // AT1G80270 // AT2G34260 // AT5G07090 // AT3G18130 // AT4G00895 // AT4G39880 // AT5G26860 // AT1G75350 // AT1G56110 // AT4G30110 // AT1G47578 // AT1G16870 // AT3G06530 // AT1G62360 // AT3G23890 // AT1G63660 // AT3G18600 // AT4G29410 // AT5G22650 // AT4G23900 // AT4G30950 // AT4G37940 // AT2G25830 // AT2G46…
GO:0010075	P	regulation of meristem growth	54	2444	171	28397	1.2e-13	1.9e-11	// AT4G00400 // AT5G55480 // AT3G52770 // AT4G03210 // AT2G01950 // AT2G42840 // AT2G22230 // AT2G05920 // AT5G65700 // AT5G46700 // AT5G09760 // AT5G66460 // AT1G28440 // AT2G34710 // AT4G36360 // AT4G34160 // AT1G18250 // AT1G32190 // AT4G36180 // AT4G34980 // AT3G07410 // AT5G01590 // AT2G38370 // AT5G16000 // AT1G48350 // AT1G75680 // AT5G13290 // AT1G70370 // AT3G63200 // AT1G31320 // AT5G58…
GO:0007017	P	microtubule-based process	76	2444	313	28397	1.7e-13	2.8e-11	// AT5G65700 // AT3G02120 // AT1G02730 // AT1G72670 // AT3G44730 // AT1G51940 // AT5G27550 // AT3G05330 // AT3G63480 // AT3G52110 // AT5G51600 // AT1G20930 // AT1G71830 // AT4G35920 // AT5G51550 // AT1G28440 // AT3G43210 // AT3G51290 // AT2G36230 // AT3G45850 // AT4G21270 // AT4G01730 // AT1G01950 // AT5G15510 // AT4G17000 // AT3G22790 // AT1G63100 // AT2G44190 // AT3G15550 // AT1G18250 // AT4G36…
GO:0034968	P	histone lysine methylation	65	2444	243	28397	2.5e-13	4.1e-11	// AT1G13030 // AT2G18330 // AT2G22610 // AT3G51280 // AT1G44110 // AT5G18620 // AT5G37010 // AT2G22740 // AT1G34355 // AT1G14620 // AT5G51600 // AT4G39860 // AT3G16780 // AT5G25590 // AT1G12000 // AT1G57820 // AT4G21270 // AT4G31810 // AT5G67200 // AT5G15510 // AT3G51290 // AT2G44190 // AT3G15550 // AT4G36180 // AT5G22010 // AT3G20150 // AT3G23890 // AT2G40660 // AT3G03920 // AT3G18600 // AT4G30…
GO:0051276	P	chromosome organization	133	2444	752	28397	5.2e-13	8.2e-11	// AT5G11260 // AT2G22610 // AT2G02160 // AT5G64630 // AT5G44560 // AT3G26744 // AT4G31810 // AT1G23420 // AT5G22010 // AT3G23890 // AT3G18600 // AT4G29410 // AT1G50270 // AT5G47500 // AT4G14200 // AT3G54560 // AT1G20693 // AT1G01370 // AT3G20150 // AT3G55605 // AT5G02560 // AT3G05330 // AT5G06550 // AT3G20550 // AT2G01210 // AT2G13540 // AT1G18370 // AT4G32830 // AT3G03300 // AT5G48820 // AT5G05…
GO:0035266	P	meristem growth	54	2444	179	28397	5.3e-13	8.2e-11	// AT4G00400 // AT5G55480 // AT3G52770 // AT4G03210 // AT2G01950 // AT2G42840 // AT2G22230 // AT2G05920 // AT5G65700 // AT5G46700 // AT5G09760 // AT5G66460 // AT1G28440 // AT2G34710 // AT4G36360 // AT4G34160 // AT1G18250 // AT1G32190 // AT4G36180 // AT4G34980 // AT3G07410 // AT5G01590 // AT2G38370 // AT5G16000 // AT1G48350 // AT1G75680 // AT5G13290 // AT1G70370 // AT3G63200 // AT1G31320 // AT5G58…
GO:0043412	P	macromolecule modification	399	2444	3199	28397	5.5e-13	8.4e-11	// AT1G61850 // AT2G41890 // AT5G56610 // AT2G03880 // AT2G43010 // AT4G21920 // AT1G63470 // AT4G21450 // AT5G56850 // AT4G18593 // AT4G29410 // AT3G50700 // AT1G25260 // AT4G16720 // AT3G63510 // AT5G14460 // AT4G22730 // AT1G69690 // AT2G13540 // AT3G06950 // AT5G07620 // AT5G66520 // AT1G61170 // AT5G56580 // AT1G13030 // AT1G22070 // AT4G35800 // AT1G06840 // AT5G25590 // AT1G78600 // AT4G30…
GO:0009259	P	ribonucleotide metabolic process	76	2444	323	28397	6.6e-13	9.9e-11	// AT1G13030 // AT3G12270 // AT3G20000 // AT4G02460 // AT1G15440 // AT3G16780 // AT1G55900 // AT1G48570 // AT2G31240 // AT2G23460 // AT5G04130 // AT5G63310 // AT1G80270 // AT1G63810 // AT2G18330 // AT5G07090 // AT3G18130 // AT3G28345 // AT3G20330 // AT2G36250 // AT4G00895 // AT4G39880 // AT5G26860 // AT2G37020 // AT4G25630 // AT4G30110 // AT1G16870 // AT2G42910 // AT3G06530 // AT3G23890 // AT1G63…
GO:0010073	P	meristem maintenance	70	2444	286	28397	1.1e-12	1.7e-10	// AT4G00400 // AT5G55480 // AT3G52770 // AT4G03210 // AT2G01950 // AT2G42840 // AT2G22230 // AT2G05920 // AT5G65700 // AT5G46700 // AT5G09760 // AT1G74160 // AT5G58300 // AT4G35050 // AT3G03300 // AT5G66460 // AT1G28440 // AT2G36350 // AT2G34710 // AT4G36360 // AT1G75680 // AT4G34160 // AT1G73590 // AT4G31120 // AT3G22790 // AT1G32190 // AT4G18820 // AT1G18250 // AT4G36180 // AT4G34980 // AT3G07…
GO:0009260	P	ribonucleotide biosynthetic process	61	2444	229	28397	1.6e-12	2.3e-10	// AT1G13030 // AT3G12270 // AT3G20000 // AT1G15440 // AT3G16780 // AT1G55900 // AT1G48570 // AT2G31240 // AT5G63310 // AT1G80270 // AT1G63810 // AT2G18330 // AT5G07090 // AT3G18130 // AT3G20330 // AT4G00895 // AT4G39880 // AT4G31810 // AT2G37020 // AT4G25630 // AT4G30110 // AT1G16870 // AT2G42910 // AT3G06530 // AT1G63660 // AT5G55280 // AT3G18600 // AT4G29410 // AT5G22650 // AT5G14050 // AT4G23…
GO:0006479	P	protein amino acid methylation	72	2444	305	28397	2.3e-12	3.3e-10	// AT1G13030 // AT3G12270 // AT2G18330 // AT4G35850 // AT3G51280 // AT2G38370 // AT1G44110 // AT5G18620 // AT5G37010 // AT2G22740 // AT2G01210 // AT1G34355 // AT1G14620 // AT5G51600 // AT4G39860 // AT3G16780 // AT5G25590 // AT1G12000 // AT1G57820 // AT4G21270 // AT3G26744 // AT4G31810 // AT5G67200 // AT5G15510 // AT3G51290 // AT2G02160 // AT2G44190 // AT3G15550 // AT4G36180 // AT5G22010 // AT3G20…
GO:0008213	P	protein amino acid alkylation	72	2444	305	28397	2.3e-12	3.3e-10	// AT1G13030 // AT3G12270 // AT2G18330 // AT4G35850 // AT3G51280 // AT2G38370 // AT1G44110 // AT5G18620 // AT5G37010 // AT2G22740 // AT2G01210 // AT1G34355 // AT1G14620 // AT5G51600 // AT4G39860 // AT3G16780 // AT5G25590 // AT1G12000 // AT1G57820 // AT4G21270 // AT3G26744 // AT4G31810 // AT5G67200 // AT5G15510 // AT3G51290 // AT2G02160 // AT2G44190 // AT3G15550 // AT4G36180 // AT5G22010 // AT3G20…
GO:0009888	P	tissue development	162	2444	1015	28397	2.6e-12	3.6e-10	// AT1G33240 // AT5G11260 // AT3G52770 // AT4G03210 // AT2G01950 // AT3G07880 // AT2G22230 // AT5G19530 // AT3G16370 // AT3G09070 // AT2G34260 // AT1G20930 // AT4G18750 // AT5G64630 // AT1G75680 // AT3G26744 // AT4G35050 // AT1G13290 // AT4G34980 // AT1G62360 // AT3G23890 // AT4G34160 // AT3G01140 // AT5G66460 // AT3G63200 // AT2G38370 // AT5G11000 // AT5G65590 // AT1G31320 // AT5G58300 // AT3G20…
GO:0048507	P	meristem development	98	2444	498	28397	3.7e-12	5e-10	// AT5G11260 // AT3G52770 // AT4G03210 // AT2G01950 // AT2G22230 // AT5G19530 // AT1G20930 // AT5G64630 // AT3G26744 // AT4G35050 // AT4G34980 // AT1G62360 // AT3G01140 // AT5G66460 // AT3G63200 // AT1G31320 // AT5G58300 // AT5G55540 // AT1G03620 // AT5G58960 // AT3G20550 // AT2G21050 // AT2G13540 // AT3G03300 // AT1G76410 // AT5G05670 // AT5G14510 // AT1G56350 // AT5G55480 // AT2G05920 // AT1G71…
GO:0016571	P	histone methylation	70	2444	296	28397	4.4e-12	5.9e-10	// AT1G13030 // AT2G18330 // AT4G35850 // AT3G51280 // AT2G38370 // AT1G44110 // AT5G18620 // AT5G37010 // AT2G22740 // AT1G34355 // AT1G14620 // AT5G51600 // AT4G39860 // AT3G16780 // AT5G25590 // AT1G12000 // AT1G57820 // AT4G21270 // AT3G26744 // AT4G31810 // AT5G67200 // AT5G15510 // AT3G51290 // AT2G02160 // AT2G44190 // AT3G15550 // AT4G36180 // AT5G22010 // AT3G20150 // AT3G23890 // AT2G40…
GO:0048638	P	regulation of developmental growth	66	2444	269	28397	4.5e-12	6e-10	// AT4G00400 // AT5G55480 // AT3G52770 // AT4G03210 // AT2G01950 // AT2G42840 // AT2G22230 // AT2G05920 // AT5G65700 // AT5G46700 // AT3G20060 // AT5G66460 // AT1G64230 // AT1G28440 // AT2G31160 // AT2G34710 // AT4G36360 // AT4G34160 // AT1G18250 // AT2G03430 // AT4G36180 // AT5G10480 // AT4G34980 // AT3G07410 // AT5G01590 // AT2G38370 // AT5G16000 // AT1G80370 // AT1G48350 // AT1G75680 // AT2G23…
GO:0051567	P	histone H3-K9 methylation	52	2444	180	28397	5.5e-12	7.2e-10	// AT1G13030 // AT3G51280 // AT1G44110 // AT5G18620 // AT5G37010 // AT1G34355 // AT5G51600 // AT4G39860 // AT3G16780 // AT5G25590 // AT1G12000 // AT1G57820 // AT4G21270 // AT5G67200 // AT5G15510 // AT3G51290 // AT2G44190 // AT3G15550 // AT4G36180 // AT5G22010 // AT3G20150 // AT3G23890 // AT4G30130 // AT1G19850 // AT4G14330 // AT3G44050 // AT1G63470 // AT4G14200 // AT4G22860 // AT3G58650 // AT5G08…
GO:0007389	P	pattern specification process	76	2444	345	28397	1e-11	1.3e-09	// AT2G41890 // AT4G02460 // AT2G01950 // AT3G03300 // AT5G19530 // AT3G16370 // AT3G09070 // AT5G46700 // AT2G37630 // AT3G52770 // AT1G27340 // AT5G66460 // AT5G64390 // AT4G18750 // AT1G71830 // AT1G28440 // AT1G73590 // AT2G36350 // AT2G34710 // AT2G38120 // AT1G75680 // AT1G13290 // AT1G04390 // AT3G22790 // AT1G32190 // AT1G23420 // AT4G18820 // AT5G28640 // AT4G36180 // AT1G24260 // AT5G16…
GO:0048438	P	floral whorl development	98	2444	510	28397	1.2e-11	1.5e-09	// AT2G41890 // AT5G63540 // AT2G22230 // AT4G38160 // AT1G16070 // AT1G65700 // AT1G23420 // AT5G03870 // AT1G59640 // AT1G62360 // AT3G01140 // AT1G75680 // AT1G75520 // AT1G01370 // AT5G66230 // AT3G28345 // AT5G58960 // AT2G01210 // AT4G33760 // AT5G01660 // AT5G58530 // AT4G34730 // AT2G05920 // AT1G23790 // AT2G34710 // AT2G45650 // AT5G37020 // AT2G42200 // AT1G73590 // AT3G13890 // AT3G50…
GO:0022402	P	cell cycle process	107	2444	586	28397	2e-11	2.5e-09	// AT1G33240 // AT5G63540 // AT1G20930 // AT1G02730 // AT4G32730 // AT4G02980 // AT3G55340 // AT5G22010 // AT3G23890 // AT2G37080 // AT1G80370 // AT3G17360 // AT4G14200 // AT1G06590 // AT1G01370 // AT1G69690 // AT5G44560 // AT2G13540 // AT3G02120 // AT4G34160 // AT5G48820 // AT1G79050 // AT5G05670 // AT5G01310 // AT4G03100 // AT5G56580 // AT5G19040 // AT1G18370 // AT1G72670 // AT1G44110 // AT1G23…
GO:0008283	P	cell proliferation	64	2444	269	28397	2.9e-11	3.6e-09	// AT5G11260 // AT5G39740 // AT1G02730 // AT3G51280 // AT1G44110 // AT5G64770 // AT5G18620 // AT1G23790 // AT3G20060 // AT5G51600 // AT1G20930 // AT4G39860 // AT5G64630 // AT2G26300 // AT5G44560 // AT1G57820 // AT5G67260 // AT4G34160 // AT5G15510 // AT1G18800 // AT3G51740 // AT5G45980 // AT4G36180 // AT3G23890 // AT1G08560 // AT1G80370 // AT1G03780 // AT1G14900 // AT4G32980 // AT5G60210 // AT4G22…
GO:0006839	P	mitochondrial transport	46	2444	153	28397	3e-11	3.6e-09	// AT5G15640 // AT1G15420 // AT5G23395 // AT3G20000 // AT1G74240 // AT1G65700 // AT5G53650 // AT1G55900 // AT2G31060 // AT3G49890 // AT4G22720 // AT3G46210 // AT1G18850 // AT3G46560 // AT3G08950 // AT5G15550 // AT3G26410 // AT5G46800 // AT1G02370 // AT3G23990 // AT1G61570 // AT5G42150 // AT1G60620 // AT4G39460 // AT1G04940 // AT2G19385 // AT1G14140 // AT4G01560 // AT5G41970 // AT2G33820 // AT5G56…
GO:0040008	P	regulation of growth	69	2444	304	28397	3e-11	3.6e-09	// AT1G33240 // AT4G00400 // AT5G55480 // AT3G52770 // AT4G03210 // AT2G01950 // AT2G42840 // AT2G22230 // AT2G05920 // AT5G65700 // AT5G46700 // AT3G20060 // AT5G66460 // AT1G64230 // AT1G28440 // AT2G31160 // AT2G34710 // AT4G36360 // AT4G34160 // AT1G18250 // AT2G03430 // AT4G36180 // AT5G10480 // AT4G34980 // AT3G07410 // AT5G01590 // AT2G38370 // AT5G16000 // AT1G80370 // AT1G48350 // AT1G75…
GO:0048509	P	regulation of meristem development	57	2444	223	28397	3.3e-11	3.9e-09	// AT4G00400 // AT5G55480 // AT3G52770 // AT4G03210 // AT2G01950 // AT2G42840 // AT2G22230 // AT2G05920 // AT5G65700 // AT5G46700 // AT5G09760 // AT5G66460 // AT1G20930 // AT1G28440 // AT2G34710 // AT4G36360 // AT4G34160 // AT1G18250 // AT1G32190 // AT4G36180 // AT4G34980 // AT3G07410 // AT5G01590 // AT2G38370 // AT5G16000 // AT1G48350 // AT1G75680 // AT1G62360 // AT1G70370 // AT3G63200 // AT1G31…
GO:0009653	P	anatomical structure morphogenesis	242	2444	1783	28397	4.1e-11	4.8e-09	// AT1G33240 // AT2G41890 // AT5G52440 // AT2G22610 // AT5G63540 // AT1G21880 // AT2G22230 // AT5G19530 // AT3G04760 // AT2G37630 // AT3G52770 // AT1G27340 // AT2G01570 // AT1G20930 // AT5G48030 // AT5G46580 // AT3G43210 // AT3G04290 // AT4G02980 // AT1G75680 // AT3G26744 // AT4G24580 // AT5G67200 // AT3G07880 // AT3G56640 // AT1G59640 // AT1G62360 // AT1G63470 // AT1G64450 // AT3G01140 // AT1G80…
GO:0048437	P	floral organ development	108	2444	605	28397	5.2e-11	5.9e-09	// AT5G63540 // AT2G22230 // AT4G38160 // AT1G16070 // AT1G65700 // AT1G23420 // AT5G03870 // AT1G59640 // AT1G62360 // AT1G63470 // AT3G01140 // AT1G75680 // AT2G46770 // AT1G01370 // AT5G66230 // AT3G28345 // AT5G58960 // AT2G01210 // AT4G33760 // AT5G05670 // AT5G01660 // AT1G13030 // AT5G58530 // AT4G34730 // AT2G05920 // AT1G23790 // AT1G71830 // AT5G25590 // AT2G34710 // AT2G45650 // AT5G37…
GO:0000226	P	microtubule cytoskeleton organization	60	2444	246	28397	5.1e-11	5.9e-09	// AT5G65700 // AT3G02120 // AT1G02730 // AT1G72670 // AT5G18620 // AT3G05330 // AT3G52110 // AT5G51600 // AT1G20930 // AT1G71830 // AT4G35920 // AT5G51550 // AT1G28440 // AT3G43210 // AT3G51290 // AT2G36230 // AT3G45850 // AT4G21270 // AT3G25530 // AT5G15510 // AT4G17000 // AT3G22790 // AT1G63100 // AT2G44190 // AT3G15550 // AT1G18250 // AT4G36180 // AT4G15830 // AT4G34980 // AT3G23890 // AT1G08…
GO:0048569	P	post-embryonic organ development	108	2444	608	28397	6.6e-11	7.5e-09	// AT5G63540 // AT2G22230 // AT4G38160 // AT1G16070 // AT1G65700 // AT1G23420 // AT5G03870 // AT1G59640 // AT1G62360 // AT1G63470 // AT3G01140 // AT1G75680 // AT2G46770 // AT1G01370 // AT5G66230 // AT3G28345 // AT5G58960 // AT2G01210 // AT4G33760 // AT5G05670 // AT5G01660 // AT1G13030 // AT5G58530 // AT4G34730 // AT2G05920 // AT1G23790 // AT1G71830 // AT5G25590 // AT2G34710 // AT2G45650 // AT5G37…
GO:0006626	P	protein targeting to mitochondrion	37	2444	106	28397	8e-11	8.8e-09	// AT1G15420 // AT5G23395 // AT3G20000 // AT1G65700 // AT5G53650 // AT1G55900 // AT2G31060 // AT3G49890 // AT4G22720 // AT3G46210 // AT1G18850 // AT3G46560 // AT3G08950 // AT5G15550 // AT3G26410 // AT1G02370 // AT3G23990 // AT1G61570 // AT5G42150 // AT1G60620 // AT1G04940 // AT2G19385 // AT4G01560 // AT5G41970 // AT3G22660 // AT1G14060 // AT5G50810 // AT3G55605 // AT2G25355 // AT2G37400 // AT5G06…
GO:0070585	P	protein localization in mitochondrion	37	2444	106	28397	8e-11	8.8e-09	// AT1G15420 // AT5G23395 // AT3G20000 // AT1G65700 // AT5G53650 // AT1G55900 // AT2G31060 // AT3G49890 // AT4G22720 // AT3G46210 // AT1G18850 // AT3G46560 // AT3G08950 // AT5G15550 // AT3G26410 // AT1G02370 // AT3G23990 // AT1G61570 // AT5G42150 // AT1G60620 // AT1G04940 // AT2G19385 // AT4G01560 // AT5G41970 // AT3G22660 // AT1G14060 // AT5G50810 // AT3G55605 // AT2G25355 // AT2G37400 // AT5G06…
GO:0007049	P	cell cycle	130	2444	802	28397	1.7e-10	1.8e-08	// AT1G33240 // AT5G63540 // AT1G20930 // AT3G13226 // AT4G32730 // AT1G20610 // AT4G02980 // AT3G55340 // AT5G22010 // AT3G23890 // AT2G37080 // AT1G80370 // AT1G50270 // AT3G17360 // AT4G14200 // AT1G06590 // AT1G01370 // AT3G20150 // AT1G69690 // AT5G44560 // AT2G13540 // AT1G18370 // AT4G32830 // AT4G37650 // AT4G34160 // AT5G48820 // AT1G79050 // AT5G05670 // AT5G01310 // AT4G03100 // AT5G56…
GO:0007005	P	mitochondrion organization	39	2444	127	28397	5.6e-10	6e-08	// AT1G15420 // AT5G23395 // AT3G20000 // AT1G65700 // AT5G53650 // AT2G31170 // AT2G31060 // AT3G49890 // AT4G22720 // AT3G46210 // AT1G18850 // AT3G46560 // AT3G08950 // AT5G15550 // AT3G26410 // AT5G26860 // AT1G02370 // AT3G23990 // AT1G61570 // AT5G42150 // AT1G60620 // AT1G04940 // AT2G19385 // AT4G01560 // AT1G55900 // AT5G41970 // AT3G22660 // AT1G14060 // AT5G50810 // AT3G55605 // AT2G25…
GO:0033365	P	protein localization in organelle	61	2444	272	28397	6.2e-10	6.5e-08	// AT1G15420 // AT5G23395 // AT4G27950 // AT1G65700 // AT5G53650 // AT1G55900 // AT5G50810 // AT5G27330 // AT2G31060 // AT3G49890 // AT1G80270 // AT4G22720 // AT3G46210 // AT1G18850 // AT3G20000 // AT3G21540 // AT3G46560 // AT3G08950 // AT5G14580 // AT3G26410 // AT1G02370 // AT3G23990 // AT1G61570 // AT4G32720 // AT5G42150 // AT3G12390 // AT1G60620 // AT5G16750 // AT5G59240 // AT3G16810 // AT1G63…
GO:0009887	P	organ morphogenesis	107	2444	629	28397	7e-10	7.3e-08	// AT1G33240 // AT3G52770 // AT5G63540 // AT2G37630 // AT1G27340 // AT5G64630 // AT1G63700 // AT5G36120 // AT1G59640 // AT1G62360 // AT1G63470 // AT3G01140 // AT3G50700 // AT1G50270 // AT4G14200 // AT1G01370 // AT5G66230 // AT1G69690 // AT5G55540 // AT1G69780 // AT4G17600 // AT2G01210 // AT2G13540 // AT5G17430 // AT5G05670 // AT5G08280 // AT2G29180 // AT1G13030 // AT5G55480 // AT1G23790 // AT5G25…
GO:0009886	P	post-embryonic morphogenesis	91	2444	503	28397	9.5e-10	9.8e-08	// AT2G41890 // AT5G63540 // AT1G21880 // AT3G04760 // AT5G46580 // AT3G04290 // AT1G63700 // AT1G65700 // AT1G59640 // AT1G62360 // AT1G63470 // AT3G01140 // AT5G65590 // AT4G28780 // AT4G14200 // AT1G75520 // AT1G01370 // AT5G66230 // AT1G69780 // AT4G17600 // AT2G01210 // AT4G34160 // AT5G05670 // AT5G52440 // AT1G13030 // AT5G55480 // AT1G44110 // AT1G23790 // AT5G25590 // AT2G38120 // AT5G37…
GO:0009955	P	adaxial/abaxial pattern formation	31	2444	87	28397	1.8e-09	1.8e-07	// AT3G52770 // AT4G14200 // AT5G46700 // AT2G37630 // AT2G34710 // AT1G73590 // AT1G32190 // AT1G23420 // AT5G67200 // AT3G07410 // AT5G13290 // AT2G38370 // AT5G16560 // AT1G19850 // AT1G31320 // AT1G02800 // AT2G31160 // AT1G68320 // AT1G03620 // AT5G55250 // AT1G33140 // AT5G48800 // AT5G66460 // AT5G22650 // AT3G13510 // AT1G76410 // AT5G03680 // AT5G05670 // AT4G08150 // AT3G24660 // AT5G28…
GO:0003002	P	regionalization	55	2444	241	28397	2.5e-09	2.5e-07	// AT3G52770 // AT4G14200 // AT2G01950 // AT3G09070 // AT5G46700 // AT2G37630 // AT1G27340 // AT5G66460 // AT5G64390 // AT4G18750 // AT1G73590 // AT2G34710 // AT5G37020 // AT5G67200 // AT1G04390 // AT1G32190 // AT1G23420 // AT1G13290 // AT1G24260 // AT3G07410 // AT1G62360 // AT2G38370 // AT3G01140 // AT5G16560 // AT1G14760 // AT1G19850 // AT5G13290 // AT5G62710 // AT1G31320 // AT1G02800 // AT3G54…
GO:0048316	P	seed development	112	2444	696	28397	4.5e-09	4.5e-07	// AT1G06190 // AT2G46660 // AT1G11430 // AT4G38160 // AT2G34260 // AT4G00950 // AT5G46580 // AT3G24560 // AT1G63700 // AT3G26744 // AT1G43170 // AT1G75350 // AT4G35470 // AT5G16750 // AT1G59640 // AT2G21710 // AT5G22650 // AT2G22840 // AT2G04030 // AT2G46770 // AT4G31820 // AT5G39680 // AT2G41720 // AT3G20550 // AT1G58210 // AT2G13540 // AT4G39620 // AT4G34160 // AT5G03800 // AT1G56350 // AT5G17…
GO:0009943	P	adaxial/abaxial axis specification	29	2444	81	28397	5.4e-09	5.3e-07	// AT3G52770 // AT4G14200 // AT5G46700 // AT2G37630 // AT2G34710 // AT1G73590 // AT1G23420 // AT5G67200 // AT3G07410 // AT5G13290 // AT2G38370 // AT5G16560 // AT1G19850 // AT1G31320 // AT1G02800 // AT2G31160 // AT1G68320 // AT1G03620 // AT5G55250 // AT1G32190 // AT5G48800 // AT5G66460 // AT5G22650 // AT3G13510 // AT1G76410 // AT5G03680 // AT5G05670 // AT4G08150 // AT3G24660
GO:0009855	P	determination of bilateral symmetry	36	2444	122	28397	6.1e-09	5.9e-07	// AT4G14200 // AT3G03300 // AT5G46700 // AT2G34260 // AT2G36350 // AT2G34710 // AT5G37020 // AT5G67200 // AT1G73590 // AT3G22790 // AT4G18820 // AT4G36180 // AT3G07410 // AT1G62360 // AT2G38370 // AT1G19850 // AT5G13290 // AT5G62710 // AT1G31320 // AT1G02800 // AT2G31160 // AT1G68320 // AT5G55540 // AT1G03620 // AT2G33860 // AT2G44830 // AT1G32190 // AT5G48800 // AT5G66460 // AT3G13510 // AT1G76…
GO:0009799	P	specification of symmetry	36	2444	123	28397	7.2e-09	7e-07	// AT4G14200 // AT3G03300 // AT5G46700 // AT2G34260 // AT2G36350 // AT2G34710 // AT5G37020 // AT5G67200 // AT1G73590 // AT3G22790 // AT4G18820 // AT4G36180 // AT3G07410 // AT1G62360 // AT2G38370 // AT1G19850 // AT5G13290 // AT5G62710 // AT1G31320 // AT1G02800 // AT2G31160 // AT1G68320 // AT5G55540 // AT1G03620 // AT2G33860 // AT2G44830 // AT1G32190 // AT5G48800 // AT5G66460 // AT3G13510 // AT1G76…
GO:0010467	P	gene expression	523	2444	4766	28397	8.9e-09	8.6e-07	// AT1G06190 // AT5G06710 // AT1G76490 // AT4G24500 // AT2G20020 // AT2G43010 // AT3G24560 // AT1G09590 // AT5G36120 // AT4G18020 // AT3G16870 // AT1G63470 // AT3G01140 // AT3G20810 // AT3G50700 // AT4G16720 // AT5G65590 // AT3G63510 // AT1G10522 // AT1G02700 // AT5G14460 // AT2G18400 // AT5G45775 // AT5G07580 // AT1G07770 // AT2G13540 // AT5G02450 // AT5G56580 // AT1G54330 // AT2G44065 // AT1G13…
GO:0044271	P	cellular nitrogen compound biosynthetic process	123	2444	804	28397	1.1e-08	1e-06	// AT4G31500 // AT5G15230 // AT1G13110 // AT5G05730 // AT2G22230 // AT1G11430 // AT3G14390 // AT3G66658 // AT2G44920 // AT5G46580 // AT5G44710 // AT3G25530 // AT2G31810 // AT1G55260 // AT4G34980 // AT1G63660 // AT2G17033 // AT4G30950 // AT2G25830 // AT4G33680 // AT3G54470 // AT4G17600 // AT5G22340 // AT2G26550 // AT4G34200 // AT2G13540 // AT3G18000 // AT3G17210 // AT5G39600 // AT3G14310 // AT5G63…
GO:0009944	P	polarity specification of adaxial/abaxial axis	28	2444	79	28397	1.2e-08	1.1e-06	// AT4G14200 // AT5G46700 // AT2G37630 // AT2G34710 // AT1G73590 // AT1G23420 // AT5G67200 // AT3G07410 // AT5G13290 // AT2G38370 // AT5G16560 // AT1G19850 // AT1G31320 // AT1G02800 // AT2G31160 // AT1G68320 // AT1G03620 // AT5G55250 // AT1G32190 // AT5G48800 // AT5G66460 // AT5G22650 // AT3G13510 // AT1G76410 // AT5G03680 // AT5G05670 // AT4G08150 // AT3G24660
GO:0010154	P	fruit development	113	2444	721	28397	1.4e-08	1.3e-06	// AT1G06190 // AT2G46660 // AT1G11430 // AT4G38160 // AT2G34260 // AT4G00950 // AT5G46580 // AT3G24560 // AT1G63700 // AT3G26744 // AT1G43170 // AT1G75350 // AT4G35470 // AT5G16750 // AT1G59640 // AT2G21710 // AT5G22650 // AT2G22840 // AT2G04030 // AT2G46770 // AT4G31820 // AT5G39680 // AT2G41720 // AT3G20550 // AT1G58210 // AT2G13540 // AT4G39620 // AT4G34160 // AT5G03800 // AT1G56350 // AT5G17…
GO:0065001	P	specification of axis polarity	28	2444	81	28397	1.8e-08	1.7e-06	// AT4G14200 // AT5G46700 // AT2G37630 // AT2G34710 // AT1G73590 // AT1G23420 // AT5G67200 // AT3G07410 // AT5G13290 // AT2G38370 // AT5G16560 // AT1G19850 // AT1G31320 // AT1G02800 // AT2G31160 // AT1G68320 // AT1G03620 // AT5G55250 // AT1G32190 // AT5G48800 // AT5G66460 // AT5G22650 // AT3G13510 // AT1G76410 // AT5G03680 // AT5G05670 // AT4G08150 // AT3G24660
GO:0016572	P	histone phosphorylation	24	2444	61	28397	2.6e-08	2.4e-06	// AT2G22610 // AT1G44110 // AT5G18620 // AT3G05330 // AT5G51600 // AT4G39860 // AT1G57820 // AT2G44190 // AT1G63470 // AT1G03780 // AT3G44050 // AT3G23890 // AT5G47500 // AT4G30930 // AT1G69770 // AT3G25980 // AT5G44560 // AT2G25060 // AT4G32830 // AT4G02800 // AT5G67270 // AT1G18370 // AT5G37010 // AT1G18450
GO:0042180	P	cellular ketone metabolic process	261	2444	2123	28397	3.3e-08	3e-06	// AT4G31500 // AT5G04660 // AT1G61850 // AT3G52770 // AT5G58370 // AT5G15230 // AT2G22230 // AT1G11430 // AT2G46210 // AT1G13110 // AT3G14390 // AT2G36080 // AT3G66658 // AT2G44920 // AT4G33760 // AT4G11060 // AT5G46580 // AT5G44710 // AT2G31980 // AT5G60750 // AT1G69040 // AT2G21790 // AT4G24830 // AT4G31810 // AT3G25530 // AT5G57800 // AT5G52970 // AT2G31810 // AT1G55260 // AT4G25050 // AT1G47…
GO:0006342	P	chromatin silencing	52	2444	242	28397	3.7e-08	3.3e-06	// AT1G13030 // AT5G18620 // AT5G37010 // AT1G34355 // AT5G51600 // AT4G39860 // AT3G16780 // AT5G25590 // AT2G36350 // AT3G54350 // AT1G57820 // AT4G21270 // AT3G51290 // AT2G44190 // AT3G15550 // AT5G67200 // AT5G22010 // AT3G20150 // AT3G23890 // AT4G30130 // AT1G12000 // AT1G19850 // AT4G14330 // AT3G44050 // AT1G63470 // AT3G48670 // AT4G14200 // AT4G22860 // AT3G58650 // AT1G72250 // AT1G01…
GO:0043436	P	oxoacid metabolic process	258	2444	2103	28397	4.7e-08	4.1e-06	// AT4G31500 // AT5G04660 // AT1G61850 // AT3G52770 // AT5G58370 // AT5G15230 // AT2G22230 // AT1G11430 // AT2G46210 // AT1G13110 // AT3G14390 // AT2G36080 // AT3G66658 // AT2G44920 // AT4G33760 // AT4G11060 // AT5G46580 // AT5G44710 // AT2G31980 // AT5G60750 // AT1G69040 // AT2G21790 // AT4G24830 // AT4G31810 // AT3G25530 // AT5G57800 // AT5G52970 // AT2G31810 // AT1G55260 // AT4G25050 // AT1G47…
GO:0006081	P	cellular aldehyde metabolic process	64	2444	334	28397	4.6e-08	4.1e-06	// AT4G31500 // AT4G18480 // AT1G15220 // AT5G52970 // AT5G03860 // AT3G10850 // AT4G10300 // AT4G10750 // AT5G63310 // AT3G63510 // AT2G43030 // AT2G44920 // AT4G11060 // AT1G32990 // AT3G08950 // AT1G26230 // AT4G21090 // AT4G17040 // AT3G25530 // AT5G17560 // AT1G75350 // AT3G63190 // AT4G01900 // AT1G32200 // AT4G37510 // AT1G13270 // AT3G02870 // AT3G26900 // AT4G30950 // AT4G32980 // AT3G17…
GO:0019752	P	carboxylic acid metabolic process	258	2444	2103	28397	4.7e-08	4.1e-06	// AT4G31500 // AT5G04660 // AT1G61850 // AT3G52770 // AT5G58370 // AT5G15230 // AT2G22230 // AT1G11430 // AT2G46210 // AT1G13110 // AT3G14390 // AT2G36080 // AT3G66658 // AT2G44920 // AT4G33760 // AT4G11060 // AT5G46580 // AT5G44710 // AT2G31980 // AT5G60750 // AT1G69040 // AT2G21790 // AT4G24830 // AT4G31810 // AT3G25530 // AT5G57800 // AT5G52970 // AT2G31810 // AT1G55260 // AT4G25050 // AT1G47…
GO:0009059	P	macromolecule biosynthetic process	568	2444	5312	28397	5e-08	4.3e-06	// AT1G06190 // AT5G06710 // AT4G27700 // AT3G16370 // AT2G43010 // AT1G09590 // AT4G02980 // AT5G36120 // AT4G18020 // AT4G21920 // AT3G16870 // AT1G63470 // AT4G21450 // AT3G01140 // AT3G20810 // AT3G50700 // AT4G16720 // AT5G65590 // AT1G02700 // AT2G18400 // AT5G45775 // AT5G07580 // AT5G55250 // AT1G07770 // AT2G13540 // AT1G61170 // AT5G14510 // AT5G02450 // AT5G56580 // AT1G54330 // AT2G44…
GO:0006082	P	organic acid metabolic process	258	2444	2105	28397	5.1e-08	4.3e-06	// AT4G31500 // AT5G04660 // AT1G61850 // AT3G52770 // AT5G58370 // AT5G15230 // AT2G22230 // AT1G11430 // AT2G46210 // AT1G13110 // AT3G14390 // AT2G36080 // AT3G66658 // AT2G44920 // AT4G33760 // AT4G11060 // AT5G46580 // AT5G44710 // AT2G31980 // AT5G60750 // AT1G69040 // AT2G21790 // AT4G24830 // AT4G31810 // AT3G25530 // AT5G57800 // AT5G52970 // AT2G31810 // AT1G55260 // AT4G25050 // AT1G47…
GO:0009798	P	axis specification	29	2444	92	28397	5.4e-08	4.5e-06	// AT3G52770 // AT4G14200 // AT5G46700 // AT2G37630 // AT2G34710 // AT1G73590 // AT1G23420 // AT5G67200 // AT3G07410 // AT5G13290 // AT2G38370 // AT5G16560 // AT1G19850 // AT1G31320 // AT1G02800 // AT2G31160 // AT1G68320 // AT1G03620 // AT5G55250 // AT1G32190 // AT5G48800 // AT5G66460 // AT5G22650 // AT3G13510 // AT1G76410 // AT5G03680 // AT5G05670 // AT4G08150 // AT3G24660
GO:0009909	P	regulation of flower development	67	2444	359	28397	5.4e-08	4.5e-06	// AT1G13030 // AT5G11260 // AT2G18330 // AT4G02460 // AT1G69770 // AT4G01560 // AT1G44110 // AT3G54720 // AT5G37010 // AT1G34355 // AT2G22610 // AT4G31120 // AT5G25590 // AT1G21880 // AT3G51290 // AT2G34710 // AT2G45650 // AT4G21270 // AT5G37020 // AT3G26744 // AT4G31810 // AT5G15510 // AT3G50870 // AT5G62230 // AT1G03780 // AT5G16750 // AT1G62360 // AT3G23890 // AT2G40660 // AT3G03920 // AT3G18…
GO:0017038	P	protein import	68	2444	368	28397	6.1e-08	5e-06	// AT1G15420 // AT5G23395 // AT4G27950 // AT1G65700 // AT5G53650 // AT4G15520 // AT1G55900 // AT5G50810 // AT5G27330 // AT2G31060 // AT3G49890 // AT1G80270 // AT4G22720 // AT3G46210 // AT1G18850 // AT3G20000 // AT3G21540 // AT3G46560 // AT3G08950 // AT5G14580 // AT3G26410 // AT1G02370 // AT3G23990 // AT1G61570 // AT3G46740 // AT5G42150 // AT3G12390 // AT1G60620 // AT5G16750 // AT5G59240 // AT5G01…
GO:0045814	P	negative regulation of gene expression, epigenetic	52	2444	247	28397	6.5e-08	5.3e-06	// AT1G13030 // AT5G18620 // AT5G37010 // AT1G34355 // AT5G51600 // AT4G39860 // AT3G16780 // AT5G25590 // AT2G36350 // AT3G54350 // AT1G57820 // AT4G21270 // AT3G51290 // AT2G44190 // AT3G15550 // AT5G67200 // AT5G22010 // AT3G20150 // AT3G23890 // AT4G30130 // AT1G12000 // AT1G19850 // AT4G14330 // AT3G44050 // AT1G63470 // AT3G48670 // AT4G14200 // AT4G22860 // AT3G58650 // AT1G72250 // AT1G01…
GO:0031497	P	chromatin assembly	26	2444	77	28397	8.5e-08	6.9e-06	// AT2G19480 // AT5G02560 // AT5G64630 // AT5G27670 // AT3G45930 // AT2G37470 // AT1G54690 // AT1G57820 // AT5G10390 // AT3G15550 // AT2G28740 // AT5G65360 // AT4G25340 // AT1G14900 // AT1G01370 // AT3G27360 // AT1G18800 // AT5G59910 // AT2G25270 // AT3G53730 // AT3G46320 // AT3G45980 // AT1G08880 // AT5G10400 // AT5G05670 // AT1G09200
GO:0048532	P	anatomical structure arrangement	53	2444	258	28397	9.7e-08	7.8e-06	// AT5G65700 // AT3G52770 // AT4G14200 // AT4G02460 // AT3G03300 // AT5G19530 // AT5G46700 // AT4G31120 // AT1G20930 // AT5G64630 // AT1G71830 // AT2G36350 // AT2G34710 // AT3G26744 // AT5G67200 // AT1G73590 // AT3G22790 // AT4G18820 // AT4G36180 // AT5G16750 // AT3G07410 // AT1G62360 // AT2G38370 // AT1G19850 // AT5G13290 // AT4G01560 // AT5G66460 // AT1G31320 // AT1G02800 // AT2G31160 // AT4G24…
GO:0007010	P	cytoskeleton organization	84	2444	507	28397	1.3e-07	1e-05	// AT5G55480 // AT3G02120 // AT1G02730 // AT1G20930 // AT1G72670 // AT3G12110 // AT1G51940 // AT3G25530 // AT5G65700 // AT3G05330 // AT3G52110 // AT5G51600 // AT3G55770 // AT1G71830 // AT4G35920 // AT5G51550 // AT1G28440 // AT3G43210 // AT3G51290 // AT2G34710 // AT2G36230 // AT2G21790 // AT2G38120 // AT4G30200 // AT3G48040 // AT4G28950 // AT5G15510 // AT4G17000 // AT3G22790 // AT1G63100 // AT2G31…
GO:0009933	P	meristem structural organization	52	2444	254	28397	1.4e-07	1.1e-05	// AT5G65700 // AT4G14200 // AT4G02460 // AT3G03300 // AT5G19530 // AT5G46700 // AT4G31120 // AT1G20930 // AT5G64630 // AT1G71830 // AT2G36350 // AT2G34710 // AT3G26744 // AT5G67200 // AT1G73590 // AT3G22790 // AT4G18820 // AT4G36180 // AT5G16750 // AT3G07410 // AT1G62360 // AT2G38370 // AT1G19850 // AT5G13290 // AT4G01560 // AT5G66460 // AT1G31320 // AT1G02800 // AT2G31160 // AT4G24190 // AT1G68…
GO:0009790	P	embryonic development	99	2444	638	28397	1.6e-07	1.3e-05	// AT1G06190 // AT2G41720 // AT1G11430 // AT2G34260 // AT4G00950 // AT5G46580 // AT3G24560 // AT1G63700 // AT3G26744 // AT1G43170 // AT1G75350 // AT5G16750 // AT2G21710 // AT2G22840 // AT2G04030 // AT2G46770 // AT4G31820 // AT5G39680 // AT3G20550 // AT1G58210 // AT2G13540 // AT4G39620 // AT5G46290 // AT5G03800 // AT1G56350 // AT5G17710 // AT4G21020 // AT2G47470 // AT1G71830 // AT3G54350 // AT2G34…
GO:0006323	P	DNA packaging	26	2444	81	28397	1.9e-07	1.5e-05	// AT2G19480 // AT5G02560 // AT5G64630 // AT5G27670 // AT3G45930 // AT2G37470 // AT1G54690 // AT1G57820 // AT5G10390 // AT3G15550 // AT2G28740 // AT5G65360 // AT4G25340 // AT1G14900 // AT1G01370 // AT3G27360 // AT1G18800 // AT5G59910 // AT2G25270 // AT3G53730 // AT3G46320 // AT3G45980 // AT1G08880 // AT5G10400 // AT5G05670 // AT1G09200
GO:0009657	P	plastid organization	70	2444	398	28397	2e-07	1.6e-05	// AT1G06190 // AT1G79850 // AT5G36120 // AT5G52970 // AT3G62910 // AT3G06730 // AT1G11430 // AT5G44650 // AT5G42480 // AT1G75350 // AT5G55280 // AT4G16390 // AT2G36250 // AT5G19220 // AT3G47390 // AT1G32990 // AT2G26300 // AT3G24560 // AT1G78600 // AT3G25690 // AT4G14870 // AT2G39670 // AT1G12410 // AT5G51100 // AT2G04270 // AT4G38160 // AT3G63190 // AT2G33430 // AT2G31170 // AT4G39460 // AT2G28…
GO:0044255	P	cellular lipid metabolic process	181	2444	1395	28397	2.3e-07	1.7e-05	// AT4G31500 // AT5G04660 // AT1G61850 // AT3G52770 // AT3G21090 // AT3G63410 // AT2G22230 // AT1G76490 // AT2G46210 // AT3G16370 // AT2G36080 // AT2G44920 // AT5G54390 // AT3G63190 // AT5G27450 // AT4G31810 // AT3G25530 // AT3G05020 // AT1G75350 // AT1G55260 // AT4G25050 // AT5G15530 // AT1G59640 // AT5G52920 // AT4G20360 // AT5G63310 // AT1G73740 // AT4G30950 // AT1G10030 // AT1G32940 // AT5G04…
GO:0065007	P	biological regulation	646	2444	6222	28397	2.3e-07	1.8e-05	// AT1G06190 // AT5G06710 // AT4G27700 // AT1G76490 // AT5G56610 // AT3G16370 // AT5G22400 // AT1G03080 // AT1G27340 // AT3G52910 // AT2G43010 // AT5G66320 // AT4G02980 // AT5G36120 // AT4G18020 // AT1G72840 // AT4G35470 // AT1G63470 // AT4G21450 // AT3G01140 // AT4G18593 // AT3G20810 // AT3G50700 // AT5G65590 // AT1G31320 // AT3G63510 // AT1G10522 // AT1G02700 // AT1G69690 // AT4G24500 // AT5G07…
GO:0048580	P	regulation of post-embryonic development	77	2444	459	28397	2.7e-07	2.1e-05	// AT1G13030 // AT5G11260 // AT2G18330 // AT4G02460 // AT1G69770 // AT4G01560 // AT1G44110 // AT3G54720 // AT5G37010 // AT5G55630 // AT1G34355 // AT2G22610 // AT4G31120 // AT1G16060 // AT5G25590 // AT1G21880 // AT4G18550 // AT3G51290 // AT2G34710 // AT2G45650 // AT4G21270 // AT4G30200 // AT3G26744 // AT4G31810 // AT5G15510 // AT3G50870 // AT5G62230 // AT2G20180 // AT5G66730 // AT1G03780 // AT5G16…
GO:0034470	P	ncRNA processing	68	2444	387	28397	3.1e-07	2.3e-05	// AT5G10360 // AT5G19040 // AT3G20000 // AT1G15440 // AT5G52970 // AT1G32990 // AT3G06730 // AT1G11430 // AT2G43030 // AT5G19220 // AT4G25630 // AT1G12410 // AT2G44860 // AT3G24560 // AT4G21900 // AT3G25690 // AT2G04530 // AT5G15550 // AT3G26410 // AT2G39670 // AT4G26600 // AT5G51100 // AT1G75350 // AT5G66360 // AT2G33430 // AT4G32720 // AT4G39460 // AT5G59240 // AT3G03920 // AT3G56330 // AT1G63…
GO:0051188	P	cofactor biosynthetic process	68	2444	388	28397	3.4e-07	2.5e-05	// AT1G06190 // AT4G31500 // AT5G56090 // AT5G52970 // AT2G22230 // AT1G31800 // AT1G11430 // AT1G28960 // AT1G75350 // AT1G78590 // AT2G21210 // AT2G44920 // AT1G68890 // AT1G10700 // AT4G30950 // AT5G46580 // AT1G12000 // AT4G01690 // AT1G78600 // AT1G32990 // AT2G26540 // AT2G20180 // AT3G53700 // AT2G42910 // AT5G50210 // AT4G38160 // AT5G63290 // AT3G63190 // AT1G47578 // AT2G21940 // AT2G28…
GO:0009793	P	embryonic development ending in seed dormancy	89	2444	563	28397	3.4e-07	2.5e-05	// AT1G06190 // AT2G41720 // AT1G11430 // AT2G34260 // AT4G00950 // AT5G46580 // AT3G24560 // AT1G63700 // AT3G26744 // AT1G43170 // AT1G75350 // AT5G16750 // AT2G21710 // AT2G22840 // AT2G04030 // AT2G46770 // AT4G31820 // AT5G39680 // AT3G20550 // AT1G58210 // AT2G13540 // AT1G19850 // AT5G03800 // AT1G56350 // AT5G17710 // AT4G21020 // AT2G47470 // AT1G71830 // AT3G54350 // AT2G34710 // AT4G30…
GO:0006260	P	DNA replication	61	2444	337	28397	5.2e-07	3.8e-05	// AT1G33240 // AT4G02980 // AT4G02460 // AT3G51280 // AT5G01910 // AT5G23420 // AT1G44110 // AT5G44560 // AT5G18620 // AT4G03270 // AT3G60660 // AT3G20060 // AT5G51600 // AT1G20930 // AT2G42260 // AT1G57820 // AT4G21270 // AT5G15510 // AT5G46920 // AT2G03430 // AT5G48820 // AT4G18820 // AT4G36180 // AT3G14890 // AT3G23890 // AT3G46940 // AT1G80370 // AT5G02370 // AT1G03780 // AT3G48160 // AT1G63…
GO:0048589	P	developmental growth	114	2444	791	28397	5.6e-07	4e-05	// AT3G52770 // AT4G03210 // AT2G01950 // AT3G07880 // AT2G22230 // AT5G19530 // AT3G16370 // AT4G28250 // AT2G13620 // AT4G02980 // AT4G24580 // AT3G56640 // AT1G59640 // AT1G04040 // AT1G80370 // AT2G23200 // AT3G63200 // AT5G11000 // AT1G31320 // AT1G75680 // AT1G06590 // AT4G20050 // AT1G03620 // AT5G58960 // AT3G20550 // AT1G58210 // AT1G48350 // AT1G03010 // AT3G18000 // AT4G34160 // AT1G76…
GO:0010014	P	meristem initiation	38	2444	165	28397	5.6e-07	4e-05	// AT4G14200 // AT4G02460 // AT3G03300 // AT5G19530 // AT5G46700 // AT5G01360 // AT1G71830 // AT2G36350 // AT2G34710 // AT5G67200 // AT1G73590 // AT3G22790 // AT4G18820 // AT4G36180 // AT5G16750 // AT3G07410 // AT5G13290 // AT2G38370 // AT1G19850 // AT1G31320 // AT1G02800 // AT2G31160 // AT1G68320 // AT5G55540 // AT1G03620 // AT1G54490 // AT2G44830 // AT1G32190 // AT5G48800 // AT5G66460 // AT3G13…
GO:0006306	P	DNA methylation	40	2444	180	28397	6.3e-07	4.5e-05	// AT4G02460 // AT3G51280 // AT1G44110 // AT5G18620 // AT1G34355 // AT4G35800 // AT5G25590 // AT3G51290 // AT1G57820 // AT4G21270 // AT4G15950 // AT5G15510 // AT3G15550 // AT4G36180 // AT3G23890 // AT4G30130 // AT1G03780 // AT5G57970 // AT1G63470 // AT3G48670 // AT3G54560 // AT5G08020 // AT1G72250 // AT3G20150 // AT1G69770 // AT2G22610 // AT5G44560 // AT5G25580 // AT1G18450 // AT1G54490 // AT3G20…
GO:0006305	P	DNA alkylation	40	2444	180	28397	6.3e-07	4.5e-05	// AT4G02460 // AT3G51280 // AT1G44110 // AT5G18620 // AT1G34355 // AT4G35800 // AT5G25590 // AT3G51290 // AT1G57820 // AT4G21270 // AT4G15950 // AT5G15510 // AT3G15550 // AT4G36180 // AT3G23890 // AT4G30130 // AT1G03780 // AT5G57970 // AT1G63470 // AT3G48670 // AT3G54560 // AT5G08020 // AT1G72250 // AT3G20150 // AT1G69770 // AT2G22610 // AT5G44560 // AT5G25580 // AT1G18450 // AT1G54490 // AT3G20…
GO:0006396	P	RNA processing	133	2444	967	28397	6.4e-07	4.5e-05	// AT1G06190 // AT4G14342 // AT1G11430 // AT4G24500 // AT4G16390 // AT3G66658 // AT5G19220 // AT5G44710 // AT3G24560 // AT3G05020 // AT1G75350 // AT4G30220 // AT4G25050 // AT5G16750 // AT1G63470 // AT2G47580 // AT1G64810 // AT1G63780 // AT3G04770 // AT1G07170 // AT3G63510 // AT5G14460 // AT3G61620 // AT4G17600 // AT3G20550 // AT2G13540 // AT3G52890 // AT5G06360 // AT2G20020 // AT1G31660 // AT5G39…
GO:0045934	P	negative regulation of nucleobase, nucleoside, nucleotide and nucleic acid metabolic process	70	2444	413	28397	6.8e-07	4.7e-05	// AT1G33240 // AT1G13030 // AT4G38620 // AT5G19650 // AT3G48160 // AT2G36080 // AT5G67100 // AT5G18620 // AT5G37010 // AT2G37630 // AT4G18830 // AT5G51600 // AT4G39860 // AT1G24190 // AT1G34355 // AT3G16780 // AT5G25590 // AT2G36350 // AT3G54350 // AT5G09570 // AT1G57820 // AT4G21270 // AT5G67200 // AT3G51290 // AT2G44190 // AT3G15550 // AT4G21470 // AT5G22010 // AT3G20150 // AT3G23890 // AT5G14…
GO:0065004	P	protein-DNA complex assembly	23	2444	70	28397	6.9e-07	4.8e-05	// AT2G19480 // AT5G02560 // AT5G64630 // AT5G27670 // AT3G45930 // AT2G37470 // AT1G54690 // AT1G57820 // AT5G10390 // AT2G28740 // AT5G65360 // AT4G25340 // AT1G14900 // AT1G01370 // AT3G27360 // AT1G18800 // AT5G59910 // AT3G53730 // AT3G46320 // AT3G45980 // AT1G08880 // AT5G10400 // AT1G09200
GO:0071103	P	DNA conformation change	29	2444	107	28397	7.7e-07	5.3e-05	// AT5G04130 // AT2G19480 // AT5G02560 // AT5G64630 // AT5G27670 // AT3G45930 // AT2G37470 // AT4G31210 // AT1G57820 // AT5G10390 // AT3G15550 // AT2G25270 // AT3G23890 // AT5G65360 // AT4G25340 // AT1G14900 // AT2G28740 // AT1G01370 // AT3G27360 // AT1G18800 // AT5G59910 // AT1G54690 // AT3G53730 // AT3G46320 // AT3G45980 // AT1G08880 // AT5G10400 // AT5G05670 // AT1G09200
GO:0051172	P	negative regulation of nitrogen compound metabolic process	70	2444	415	28397	7.9e-07	5.3e-05	// AT1G33240 // AT1G13030 // AT4G38620 // AT5G19650 // AT3G48160 // AT2G36080 // AT5G67100 // AT5G18620 // AT5G37010 // AT2G37630 // AT4G18830 // AT5G51600 // AT4G39860 // AT1G24190 // AT1G34355 // AT3G16780 // AT5G25590 // AT2G36350 // AT3G54350 // AT5G09570 // AT1G57820 // AT4G21270 // AT5G67200 // AT3G51290 // AT2G44190 // AT3G15550 // AT4G21470 // AT5G22010 // AT3G20150 // AT3G23890 // AT5G14…
GO:0071554	P	cell wall organization or biogenesis	132	2444	963	28397	8.3e-07	5.6e-05	// AT4G31500 // AT1G01300 // AT2G22230 // AT5G19530 // AT3G16370 // AT4G28250 // AT2G13620 // AT1G30690 // AT1G63700 // AT4G24580 // AT1G24030 // AT1G55260 // AT3G05910 // AT3G56640 // AT1G59640 // AT1G04040 // AT5G42080 // AT5G03170 // AT5G20540 // AT3G08600 // AT1G66180 // AT1G75680 // AT2G46770 // AT3G20150 // AT4G20050 // AT1G79620 // AT5G55250 // AT2G36870 // AT1G58210 // AT1G48350 // AT4G26…
GO:0019538	P	protein metabolic process	548	2444	5220	28397	8.4e-07	5.6e-05	// AT1G61850 // AT2G41890 // AT5G56610 // AT3G09630 // AT2G43010 // AT1G09590 // AT4G39880 // AT5G26860 // AT1G66670 // AT2G31810 // AT1G63470 // AT4G21450 // AT4G18593 // AT4G29410 // AT3G50700 // AT1G25260 // AT4G16720 // AT1G02700 // AT2G18400 // AT4G22730 // AT5G45775 // AT1G07770 // AT2G13540 // AT5G07620 // AT1G61170 // AT1G09850 // AT5G02450 // AT5G56580 // AT4G02930 // AT2G44065 // AT1G13…
GO:0009416	P	response to light stimulus	156	2444	1188	28397	8.5e-07	5.6e-05	// AT4G31500 // AT5G11260 // AT3G22104 // AT2G02160 // AT2G22230 // AT5G19530 // AT3G16370 // AT3G25230 // AT5G19220 // AT2G43010 // AT3G26744 // AT4G31810 // AT3G05660 // AT4G25050 // AT5G16750 // AT1G04040 // AT5G63310 // AT4G30950 // AT2G04030 // AT1G66180 // AT1G75680 // AT1G10522 // AT1G02700 // AT4G25200 // AT5G07330 // AT2G26150 // AT2G36530 // AT2G02950 // AT3G28345 // AT5G42800 // AT4G31…
GO:0019637	P	organophosphate metabolic process	78	2444	483	28397	8.6e-07	5.6e-05	// AT4G31500 // AT4G00400 // AT2G41540 // AT4G31560 // AT5G52970 // AT1G76490 // AT5G45390 // AT3G10850 // AT4G25050 // AT1G80860 // AT4G10300 // AT3G07960 // AT2G43030 // AT2G44920 // AT1G14270 // AT4G35920 // AT1G32990 // AT4G17740 // AT1G26230 // AT4G18480 // AT2G32260 // AT4G17040 // AT5G14850 // AT1G57540 // AT5G54390 // AT1G47510 // AT1G75350 // AT5G08280 // AT3G63190 // AT3G17210 // AT2G46…
GO:0045892	P	negative regulation of transcription, DNA-dependent	68	2444	400	28397	8.8e-07	5.7e-05	// AT1G33240 // AT1G13030 // AT4G38620 // AT5G19650 // AT2G36080 // AT5G18620 // AT5G37010 // AT2G37630 // AT4G18830 // AT5G51600 // AT4G39860 // AT1G24190 // AT1G34355 // AT3G16780 // AT5G25590 // AT2G36350 // AT3G54350 // AT5G09570 // AT1G57820 // AT4G21270 // AT5G67200 // AT3G51290 // AT2G44190 // AT3G15550 // AT4G21470 // AT5G22010 // AT3G20150 // AT3G23890 // AT5G14070 // AT4G30130 // AT1G12…
GO:0016481	P	negative regulation of transcription	68	2444	400	28397	8.8e-07	5.7e-05	// AT1G33240 // AT1G13030 // AT4G38620 // AT5G19650 // AT2G36080 // AT5G18620 // AT5G37010 // AT2G37630 // AT4G18830 // AT5G51600 // AT4G39860 // AT1G24190 // AT1G34355 // AT3G16780 // AT5G25590 // AT2G36350 // AT3G54350 // AT5G09570 // AT1G57820 // AT4G21270 // AT5G67200 // AT3G51290 // AT2G44190 // AT3G15550 // AT4G21470 // AT5G22010 // AT3G20150 // AT3G23890 // AT5G14070 // AT4G30130 // AT1G12…
GO:0051253	P	negative regulation of RNA metabolic process	68	2444	400	28397	8.8e-07	5.7e-05	// AT1G33240 // AT1G13030 // AT4G38620 // AT5G19650 // AT2G36080 // AT5G18620 // AT5G37010 // AT2G37630 // AT4G18830 // AT5G51600 // AT4G39860 // AT1G24190 // AT1G34355 // AT3G16780 // AT5G25590 // AT2G36350 // AT3G54350 // AT5G09570 // AT1G57820 // AT4G21270 // AT5G67200 // AT3G51290 // AT2G44190 // AT3G15550 // AT4G21470 // AT5G22010 // AT3G20150 // AT3G23890 // AT5G14070 // AT4G30130 // AT1G12…
GO:0006304	P	DNA modification	40	2444	183	28397	9.1e-07	5.8e-05	// AT4G02460 // AT3G51280 // AT1G44110 // AT5G18620 // AT1G34355 // AT4G35800 // AT5G25590 // AT3G51290 // AT1G57820 // AT4G21270 // AT4G15950 // AT5G15510 // AT3G15550 // AT4G36180 // AT3G23890 // AT4G30130 // AT1G03780 // AT5G57970 // AT1G63470 // AT3G48670 // AT3G54560 // AT5G08020 // AT1G72250 // AT3G20150 // AT1G69770 // AT2G22610 // AT5G44560 // AT5G25580 // AT1G18450 // AT1G54490 // AT3G20…
GO:0006629	P	lipid metabolic process	216	2444	1772	28397	9.7e-07	6.1e-05	// AT4G31500 // AT5G04660 // AT1G61850 // AT3G52770 // AT3G21090 // AT3G63410 // AT2G22230 // AT1G76490 // AT2G46210 // AT3G16370 // AT2G36080 // AT2G44920 // AT5G54390 // AT1G30690 // AT3G63190 // AT2G31980 // AT3G04290 // AT5G27450 // AT4G31810 // AT3G25530 // AT3G05020 // AT1G75350 // AT1G55260 // AT5G50600 // AT4G22540 // AT5G15530 // AT1G59640 // AT5G52920 // AT4G20360 // AT5G63310 // AT5G67…
GO:0010558	P	negative regulation of macromolecule biosynthetic process	70	2444	418	28397	9.9e-07	6.2e-05	// AT1G33240 // AT1G13030 // AT4G38620 // AT5G19650 // AT3G48160 // AT2G36080 // AT5G67100 // AT5G18620 // AT5G37010 // AT2G37630 // AT4G18830 // AT5G51600 // AT4G39860 // AT1G24190 // AT1G34355 // AT3G16780 // AT5G25590 // AT2G36350 // AT3G54350 // AT5G09570 // AT1G57820 // AT4G21270 // AT5G67200 // AT3G51290 // AT2G44190 // AT3G15550 // AT4G21470 // AT5G22010 // AT3G20150 // AT3G23890 // AT5G14…
GO:0009658	P	chloroplast organization	47	2444	237	28397	1.2e-06	7.4e-05	// AT2G20020 // AT3G62910 // AT3G06730 // AT1G11430 // AT5G44650 // AT5G42480 // AT1G75350 // AT5G55280 // AT4G16390 // AT2G36250 // AT5G19220 // AT3G47390 // AT3G46740 // AT1G12410 // AT3G24560 // AT1G78600 // AT3G25690 // AT5G24120 // AT2G39670 // AT5G51100 // AT2G04270 // AT3G63190 // AT2G33430 // AT4G39460 // AT2G28000 // AT2G04030 // AT2G47940 // AT3G48200 // AT1G64810 // AT3G26900 // AT5G20…
GO:0006334	P	nucleosome assembly	22	2444	67	28397	1.2e-06	7.5e-05	// AT2G19480 // AT5G10400 // AT5G64630 // AT5G27670 // AT3G45930 // AT2G37470 // AT1G54690 // AT5G10390 // AT2G28740 // AT5G65360 // AT4G25340 // AT1G14900 // AT1G01370 // AT3G27360 // AT1G18800 // AT5G59910 // AT3G53730 // AT3G46320 // AT5G02560 // AT3G45980 // AT1G08880 // AT1G09200
GO:0034728	P	nucleosome organization	22	2444	67	28397	1.2e-06	7.5e-05	// AT2G19480 // AT5G10400 // AT5G64630 // AT5G27670 // AT3G45930 // AT2G37470 // AT1G54690 // AT5G10390 // AT2G28740 // AT5G65360 // AT4G25340 // AT1G14900 // AT1G01370 // AT3G27360 // AT1G18800 // AT5G59910 // AT3G53730 // AT3G46320 // AT5G02560 // AT3G45980 // AT1G08880 // AT1G09200
GO:0009314	P	response to radiation	163	2444	1263	28397	1.2e-06	7.5e-05	// AT4G31500 // AT5G11260 // AT3G22104 // AT2G02160 // AT2G22230 // AT5G19530 // AT3G16370 // AT3G25230 // AT5G19220 // AT2G43010 // AT3G26744 // AT4G31810 // AT3G05660 // AT4G25050 // AT5G16750 // AT1G04040 // AT5G63310 // AT4G30950 // AT2G04030 // AT1G66180 // AT1G75680 // AT1G10522 // AT1G02700 // AT4G25200 // AT5G07330 // AT2G26150 // AT2G36530 // AT2G02950 // AT3G28345 // AT5G42800 // AT4G31…
GO:0006333	P	chromatin assembly or disassembly	31	2444	124	28397	1.4e-06	8.6e-05	// AT1G13030 // AT5G10390 // AT2G19480 // AT1G18800 // AT5G64630 // AT5G27670 // AT3G45930 // AT2G37470 // AT1G54690 // AT1G57820 // AT1G23420 // AT3G15550 // AT2G28740 // AT5G58600 // AT5G65360 // AT4G25340 // AT1G14900 // AT1G20693 // AT1G01370 // AT3G27360 // AT5G02560 // AT5G59910 // AT2G25270 // AT3G53730 // AT3G46320 // AT2G11910 // AT3G45980 // AT1G08880 // AT5G10400 // AT5G05670 // AT1G09…
GO:0046394	P	carboxylic acid biosynthetic process	147	2444	1116	28397	1.5e-06	9.1e-05	// AT4G31500 // AT5G15230 // AT1G61850 // AT5G05730 // AT2G22230 // AT1G11430 // AT2G46210 // AT1G13110 // AT3G14390 // AT3G66658 // AT2G44920 // AT5G46580 // AT5G44710 // AT3G25530 // AT5G57800 // AT2G31810 // AT1G55260 // AT4G25050 // AT1G47578 // AT5G15530 // AT4G34980 // AT1G63660 // AT2G17033 // AT4G30950 // AT2G25830 // AT4G33680 // AT4G18780 // AT1G15780 // AT5G22340 // AT4G34200 // AT4G26…
GO:0016053	P	organic acid biosynthetic process	147	2444	1116	28397	1.5e-06	9.1e-05	// AT4G31500 // AT5G15230 // AT1G61850 // AT5G05730 // AT2G22230 // AT1G11430 // AT2G46210 // AT1G13110 // AT3G14390 // AT3G66658 // AT2G44920 // AT5G46580 // AT5G44710 // AT3G25530 // AT5G57800 // AT2G31810 // AT1G55260 // AT4G25050 // AT1G47578 // AT5G15530 // AT4G34980 // AT1G63660 // AT2G17033 // AT4G30950 // AT2G25830 // AT4G33680 // AT4G18780 // AT1G15780 // AT5G22340 // AT4G34200 // AT4G26…
GO:0031324	P	negative regulation of cellular metabolic process	73	2444	449	28397	1.5e-06	9.1e-05	// AT1G33240 // AT1G13030 // AT4G38620 // AT5G19650 // AT5G10480 // AT2G36080 // AT5G67100 // AT5G18620 // AT5G37010 // AT2G37630 // AT4G18830 // AT5G51600 // AT4G39860 // AT1G24190 // AT1G34355 // AT3G16780 // AT5G25590 // AT2G36350 // AT3G54350 // AT5G09570 // AT1G57820 // AT4G21270 // AT5G67200 // AT3G51290 // AT2G44190 // AT3G15550 // AT4G21470 // AT5G22010 // AT3G20150 // AT5G42270 // AT3G23…
GO:0070925	P	organelle assembly	20	2444	57	28397	1.6e-06	9.4e-05	// AT3G04770 // AT3G44050 // AT4G21270 // AT4G15770 // AT4G34160 // AT5G04800 // AT4G31840 // AT3G55620 // AT4G15830 // AT2G44190 // AT3G20260 // AT1G63470 // AT5G48820 // AT5G51600 // AT1G20930 // AT1G08560 // AT5G13840 // AT3G23890 // AT1G03780 // AT3G51290
GO:0009890	P	negative regulation of biosynthetic process	70	2444	425	28397	1.7e-06	9.8e-05	// AT1G33240 // AT1G13030 // AT4G38620 // AT5G19650 // AT3G48160 // AT2G36080 // AT5G67100 // AT5G18620 // AT5G37010 // AT2G37630 // AT4G18830 // AT5G51600 // AT4G39860 // AT1G24190 // AT1G34355 // AT3G16780 // AT5G25590 // AT2G36350 // AT3G54350 // AT5G09570 // AT1G57820 // AT4G21270 // AT5G67200 // AT3G51290 // AT2G44190 // AT3G15550 // AT4G21470 // AT5G22010 // AT3G20150 // AT3G23890 // AT5G14…
GO:0031327	P	negative regulation of cellular biosynthetic process	70	2444	425	28397	1.7e-06	9.8e-05	// AT1G33240 // AT1G13030 // AT4G38620 // AT5G19650 // AT3G48160 // AT2G36080 // AT5G67100 // AT5G18620 // AT5G37010 // AT2G37630 // AT4G18830 // AT5G51600 // AT4G39860 // AT1G24190 // AT1G34355 // AT3G16780 // AT5G25590 // AT2G36350 // AT3G54350 // AT5G09570 // AT1G57820 // AT4G21270 // AT5G67200 // AT3G51290 // AT2G44190 // AT3G15550 // AT4G21470 // AT5G22010 // AT3G20150 // AT3G23890 // AT5G14…
GO:0034645	P	cellular macromolecule biosynthetic process	547	2444	5243	28397	1.7e-06	0.0001	// AT1G06190 // AT5G06710 // AT4G27700 // AT2G43010 // AT1G09590 // AT4G02980 // AT5G36120 // AT4G18020 // AT4G21920 // AT3G16870 // AT1G63470 // AT4G21450 // AT3G01140 // AT3G20810 // AT3G50700 // AT4G16720 // AT5G65590 // AT1G02700 // AT2G18400 // AT5G45775 // AT5G07580 // AT5G55250 // AT1G07770 // AT2G13540 // AT1G61170 // AT5G14510 // AT5G02450 // AT5G56580 // AT1G54330 // AT2G44065 // AT1G13…
GO:0008610	P	lipid biosynthetic process	151	2444	1159	28397	1.9e-06	0.00011	// AT4G31500 // AT1G61850 // AT2G22230 // AT1G76490 // AT2G46210 // AT2G44920 // AT1G30690 // AT3G63190 // AT5G27450 // AT3G25530 // AT3G05020 // AT1G75350 // AT4G25050 // AT5G15530 // AT1G72430 // AT1G13040 // AT5G63310 // AT4G30950 // AT1G32940 // AT5G04530 // AT1G75680 // AT1G02700 // AT5G14460 // AT3G56010 // AT5G40500 // AT1G15780 // AT1G04420 // AT4G17600 // AT2G26550 // AT2G38110 // AT3G18…
GO:0048446	P	petal morphogenesis	25	2444	88	28397	2.1e-06	0.00012	// AT5G63540 // AT1G64450 // AT1G23790 // AT1G34355 // AT5G53390 // AT3G50870 // AT2G44190 // AT3G15550 // AT1G63100 // AT1G59640 // AT4G30130 // AT4G14330 // AT5G01910 // AT4G14200 // AT1G72250 // AT1G01370 // AT3G23670 // AT5G66230 // AT2G22610 // AT2G01210 // AT3G02000 // AT5G03680 // AT4G01730 // AT5G01660 // AT2G04220
GO:0006644	P	phospholipid metabolic process	75	2444	472	28397	2.3e-06	0.00013	// AT4G31500 // AT4G00400 // AT5G65090 // AT4G31560 // AT5G52970 // AT1G76490 // AT5G45390 // AT3G10850 // AT4G25050 // AT1G80860 // AT4G10300 // AT3G07960 // AT2G43030 // AT2G44920 // AT1G14270 // AT4G35920 // AT1G32990 // AT4G17740 // AT1G26230 // AT4G18480 // AT2G32260 // AT4G17040 // AT5G14850 // AT1G57540 // AT5G54390 // AT1G47510 // AT1G75350 // AT5G08280 // AT3G63190 // AT2G46500 // AT4G01…
GO:0034660	P	ncRNA metabolic process	76	2444	481	28397	2.4e-06	0.00014	// AT5G10360 // AT5G19040 // AT3G20000 // AT1G15440 // AT5G52970 // AT1G32990 // AT3G62910 // AT3G06730 // AT1G11430 // AT3G46100 // AT1G75350 // AT2G20020 // AT2G43030 // AT5G19220 // AT4G25630 // AT3G56330 // AT5G66360 // AT3G24560 // AT4G21900 // AT3G25690 // AT2G04530 // AT5G15550 // AT3G26410 // AT2G39670 // AT1G12410 // AT5G51100 // AT2G04270 // AT2G44860 // AT2G33430 // AT4G32720 // AT4G39…
GO:0071669	P	plant-type cell wall organization or biogenesis	75	2444	473	28397	2.5e-06	0.00014	// AT5G55480 // AT2G20190 // AT1G02730 // AT5G48760 // AT5G03170 // AT2G22230 // AT2G03090 // AT2G05920 // AT3G19820 // AT3G16370 // AT3G07960 // AT4G28250 // AT2G13620 // AT5G20810 // AT1G30690 // AT1G01300 // AT1G28440 // AT3G11830 // AT4G24580 // AT4G25740 // AT3G13890 // AT5G62230 // AT2G34480 // AT1G55260 // AT3G55340 // AT2G41480 // AT3G56640 // AT1G59640 // AT5G01590 // AT1G66180 // AT1G04…
GO:0006275	P	regulation of DNA replication	32	2444	135	28397	2.5e-06	0.00014	// AT1G33240 // AT4G02460 // AT3G51280 // AT5G01910 // AT1G44110 // AT1G34355 // AT5G51600 // AT1G20930 // AT1G57820 // AT4G21270 // AT5G48820 // AT3G23890 // AT1G80370 // AT5G02370 // AT1G03780 // AT3G48160 // AT3G17360 // AT4G14200 // AT1G06590 // AT4G02980 // AT5G08020 // AT1G01370 // AT3G20150 // AT1G69770 // AT1G53140 // AT5G37010 // AT3G58650 // AT4G34160 // AT2G29570 // AT5G13840 // AT5G67…
GO:0048645	P	organ formation	40	2444	192	28397	2.5e-06	0.00014	// AT1G13030 // AT5G63540 // AT1G21880 // AT1G64450 // AT1G23790 // AT2G37630 // AT5G64390 // AT5G25590 // AT4G21270 // AT1G73590 // AT1G63100 // AT2G44190 // AT3G15550 // AT1G24260 // AT1G62360 // AT1G63470 // AT3G01140 // AT4G30130 // AT4G14200 // AT4G14330 // AT5G13290 // AT3G50330 // AT1G02800 // AT1G72250 // AT1G01370 // AT3G23670 // AT5G66230 // AT2G22610 // AT2G20300 // AT2G01210 // AT3G02…
GO:0006364	P	rRNA processing	57	2444	324	28397	2.6e-06	0.00015	// AT5G10360 // AT3G20000 // AT1G15440 // AT5G52970 // AT3G06730 // AT1G11430 // AT2G43030 // AT5G19220 // AT1G32990 // AT1G12410 // AT2G44860 // AT5G28060 // AT3G25690 // AT3G02560 // AT5G15550 // AT2G39670 // AT5G51100 // AT1G75350 // AT4G25630 // AT2G33430 // AT4G39460 // AT5G59240 // AT3G03920 // AT4G02530 // AT2G47420 // AT5G66360 // AT5G50110 // AT3G04770 // AT3G13230 // AT3G56070 // AT3G06…
GO:0016072	P	rRNA metabolic process	57	2444	325	28397	2.9e-06	0.00016	// AT5G10360 // AT3G20000 // AT1G15440 // AT5G52970 // AT3G06730 // AT1G11430 // AT2G43030 // AT5G19220 // AT1G32990 // AT1G12410 // AT2G44860 // AT5G28060 // AT3G25690 // AT3G02560 // AT5G15550 // AT2G39670 // AT5G51100 // AT1G75350 // AT4G25630 // AT2G33430 // AT4G39460 // AT5G59240 // AT3G03920 // AT4G02530 // AT2G47420 // AT5G66360 // AT5G50110 // AT3G04770 // AT3G13230 // AT3G56070 // AT3G06…
GO:0006066	P	alcohol metabolic process	148	2444	1143	28397	3.2e-06	0.00018	// AT4G31500 // AT3G63410 // AT5G36120 // AT1G17160 // AT4G27700 // AT1G76490 // AT5G56610 // AT3G61610 // AT2G44920 // AT1G30690 // AT3G63190 // AT5G27450 // AT2G21790 // AT5G24120 // AT3G25530 // AT5G52970 // AT2G31810 // AT4G25050 // AT5G63400 // AT1G72430 // AT5G63310 // AT1G17650 // AT5G42270 // AT4G30950 // AT1G66180 // AT1G75680 // AT5G14460 // AT1G20693 // AT2G36530 // AT1G04420 // AT4G17…
GO:0032787	P	monocarboxylic acid metabolic process	183	2444	1481	28397	3.2e-06	0.00018	// AT4G31500 // AT5G04660 // AT1G61850 // AT3G52770 // AT3G21090 // AT2G22230 // AT2G46210 // AT1G13110 // AT3G16370 // AT2G36080 // AT2G44920 // AT4G11060 // AT5G60750 // AT2G21790 // AT4G31810 // AT3G25530 // AT5G52970 // AT2G31810 // AT1G55260 // AT4G25050 // AT5G15530 // AT5G63400 // AT1G59640 // AT1G13040 // AT4G20360 // AT5G63310 // AT4G30950 // AT3G17170 // AT5G04530 // AT3G63510 // AT3G62…
GO:0009240	P	isopentenyl diphosphate biosynthetic process	45	2444	233	28397	3.6e-06	0.00019	// AT4G31500 // AT5G52970 // AT1G76490 // AT3G10850 // AT4G10300 // AT2G43030 // AT2G44920 // AT1G32990 // AT1G26230 // AT4G18480 // AT4G17040 // AT3G25530 // AT1G75350 // AT3G63190 // AT4G01900 // AT2G47940 // AT4G37510 // AT4G02530 // AT3G26900 // AT4G30950 // AT4G32980 // AT5G20720 // AT3G06980 // AT1G32200 // AT3G47450 // AT5G14460 // AT2G30390 // AT5G30510 // AT3G56010 // AT3G63410 // AT5G45…
GO:0046490	P	isopentenyl diphosphate metabolic process	45	2444	233	28397	3.6e-06	0.00019	// AT4G31500 // AT5G52970 // AT1G76490 // AT3G10850 // AT4G10300 // AT2G43030 // AT2G44920 // AT1G32990 // AT1G26230 // AT4G18480 // AT4G17040 // AT3G25530 // AT1G75350 // AT3G63190 // AT4G01900 // AT2G47940 // AT4G37510 // AT4G02530 // AT3G26900 // AT4G30950 // AT4G32980 // AT5G20720 // AT3G06980 // AT1G32200 // AT3G47450 // AT5G14460 // AT2G30390 // AT5G30510 // AT3G56010 // AT3G63410 // AT5G45…
GO:0048481	P	ovule development	35	2444	159	28397	3.7e-06	0.0002	// AT2G19940 // AT5G52970 // AT2G31170 // AT2G28000 // AT4G38160 // AT1G68990 // AT5G42630 // AT2G34710 // AT2G45650 // AT5G37020 // AT3G53700 // AT5G62230 // AT1G23420 // AT3G46740 // AT1G24260 // AT1G59640 // AT5G13290 // AT2G04030 // AT1G75330 // AT5G16560 // AT1G19850 // AT1G62360 // AT4G32980 // AT5G20720 // AT4G37940 // AT3G47450 // AT5G22430 // AT4G30130 // AT5G28640 // AT4G33760 // AT4G34…
GO:0044267	P	cellular protein metabolic process	500	2444	4775	28397	3.9e-06	0.00021	// AT1G61850 // AT2G41890 // AT5G56610 // AT3G09630 // AT2G43010 // AT1G09590 // AT4G39880 // AT5G26860 // AT4G21920 // AT4G35050 // AT2G31810 // AT1G63470 // AT4G21450 // AT4G18593 // AT4G29410 // AT3G50700 // AT1G25260 // AT4G16720 // AT1G02700 // AT2G18400 // AT4G22730 // AT5G45775 // AT1G07770 // AT2G13540 // AT5G07620 // AT1G61170 // AT5G02450 // AT5G56580 // AT4G02930 // AT2G44065 // AT1G13…
GO:0048449	P	floral organ formation	37	2444	174	28397	4e-06	0.00021	// AT1G13030 // AT5G63540 // AT1G21880 // AT1G64450 // AT1G23790 // AT1G34355 // AT5G64390 // AT5G25590 // AT4G21270 // AT1G63100 // AT2G44190 // AT3G15550 // AT1G24260 // AT1G62360 // AT1G63470 // AT3G01140 // AT4G30130 // AT4G14200 // AT4G14330 // AT5G13290 // AT3G50330 // AT1G02800 // AT1G72250 // AT1G01370 // AT3G23670 // AT5G66230 // AT2G22610 // AT2G01210 // AT3G02000 // AT4G31120 // AT5G03…
GO:0008654	P	phospholipid biosynthetic process	66	2444	405	28397	4.4e-06	0.00023	// AT4G31500 // AT4G00400 // AT4G31560 // AT5G52970 // AT1G76490 // AT5G04490 // AT3G10850 // AT4G25050 // AT1G80860 // AT4G10300 // AT2G43030 // AT2G44920 // AT1G14270 // AT4G35920 // AT1G32990 // AT4G17740 // AT1G26230 // AT4G18480 // AT2G32260 // AT4G17040 // AT5G14850 // AT1G57540 // AT1G75350 // AT5G08280 // AT3G63190 // AT4G01900 // AT1G32200 // AT4G37510 // AT4G02530 // AT3G26900 // AT4G30…
GO:0010051	P	xylem and phloem pattern formation	26	2444	99	28397	4.6e-06	0.00024	// AT3G52770 // AT4G14200 // AT2G01950 // AT3G09070 // AT5G46700 // AT3G54720 // AT1G27340 // AT4G18750 // AT2G34710 // AT5G37020 // AT5G67200 // AT1G73590 // AT1G13290 // AT1G62360 // AT5G16560 // AT1G19850 // AT5G62710 // AT1G02800 // AT5G55540 // AT2G33860 // AT2G44830 // AT3G13510 // AT2G21050 // AT5G03680 // AT4G08150 // AT5G42080
GO:0048646	P	anatomical structure formation involved in morphogenesis	57	2444	331	28397	4.6e-06	0.00024	// AT1G13030 // AT4G35420 // AT5G63540 // AT1G21880 // AT2G03090 // AT1G49430 // AT1G23790 // AT2G37630 // AT5G51600 // AT4G31120 // AT5G64390 // AT2G33255 // AT5G48030 // AT5G25590 // AT3G43210 // AT5G66230 // AT2G38120 // AT1G73590 // AT1G63100 // AT2G44190 // AT3G15550 // AT1G24260 // AT1G62360 // AT1G63470 // AT1G64450 // AT3G01140 // AT4G30130 // AT4G14200 // AT4G14330 // AT5G13290 // AT3G50…
GO:0051325	P	interphase	22	2444	74	28397	4.7e-06	0.00024	// AT1G44110 // AT1G34355 // AT5G51600 // AT1G20930 // AT5G43080 // AT3G58650 // AT4G21270 // AT4G15950 // AT1G80370 // AT1G03780 // AT5G01910 // AT3G17360 // AT4G14200 // AT5G08020 // AT1G01370 // AT1G53140 // AT5G37010 // AT4G34160 // AT5G48820 // AT5G02370 // AT5G67100 // AT5G56580
GO:0019288	P	isopentenyl diphosphate biosynthetic process, mevalonate-independent pathway	44	2444	229	28397	5.2e-06	0.00027	// AT4G31500 // AT5G52970 // AT3G10850 // AT4G10300 // AT2G43030 // AT2G44920 // AT1G32990 // AT1G26230 // AT4G18480 // AT4G17040 // AT3G25530 // AT1G75350 // AT3G63190 // AT4G01900 // AT2G47940 // AT4G37510 // AT4G02530 // AT3G26900 // AT4G30950 // AT4G32980 // AT5G20720 // AT3G06980 // AT1G32200 // AT3G47450 // AT5G14460 // AT2G30390 // AT5G30510 // AT3G56010 // AT3G63410 // AT5G45390 // AT1G04…
GO:0010389	P	regulation of G2/M transition of mitotic cell cycle	21	2444	69	28397	5.6e-06	0.00029	// AT5G43080 // AT3G58650 // AT4G21270 // AT5G01910 // AT1G53140 // AT1G44110 // AT3G17360 // AT5G37010 // AT5G08020 // AT1G01370 // AT5G48820 // AT5G51600 // AT5G67100 // AT1G20930 // AT4G34160 // AT5G02370 // AT1G34355 // AT1G80370 // AT4G14200 // AT5G56580 // AT1G03780
GO:0010016	P	shoot morphogenesis	80	2444	529	28397	5.7e-06	0.00029	// AT1G33240 // AT5G20630 // AT5G55480 // AT3G52770 // AT1G02730 // AT4G02460 // AT1G65700 // AT5G62230 // AT4G38160 // AT1G44110 // AT2G47240 // AT3G04760 // AT2G37630 // AT1G27340 // AT1G73360 // AT1G71830 // AT1G63700 // AT5G46580 // AT4G34090 // AT2G42260 // AT3G04290 // AT2G34710 // AT2G38120 // AT4G30200 // AT5G36120 // AT1G73590 // AT3G22790 // AT2G44190 // AT5G08410 // AT2G33430 // AT4G36…
GO:0040007	P	growth	126	2444	949	28397	6e-06	0.0003	// AT1G33240 // AT3G52770 // AT4G03210 // AT2G01950 // AT3G07880 // AT2G22230 // AT5G19530 // AT3G16370 // AT4G28250 // AT2G13620 // AT4G02980 // AT4G24580 // AT3G56640 // AT1G59640 // AT1G04040 // AT1G80370 // AT2G23200 // AT3G63200 // AT5G11000 // AT3G08600 // AT1G31320 // AT1G75680 // AT5G53530 // AT4G20050 // AT5G55540 // AT1G03620 // AT5G58960 // AT3G20550 // AT1G58210 // AT2G21050 // AT1G03…
GO:0022403	P	cell cycle phase	59	2444	352	28397	6.6e-06	0.00033	// AT5G19040 // AT2G20190 // AT1G11060 // AT4G02460 // AT5G63540 // AT5G01910 // AT1G44110 // AT5G18620 // AT1G34355 // AT5G51600 // AT1G20930 // AT3G13226 // AT3G51290 // AT2G34710 // AT5G43080 // AT3G58650 // AT4G21270 // AT1G50270 // AT2G03430 // AT2G44190 // AT3G55340 // AT4G15950 // AT4G15830 // AT5G22010 // AT3G23890 // AT1G08560 // AT1G80370 // AT5G02370 // AT1G03780 // AT3G44050 // AT1G63…
GO:0042542	P	response to hydrogen peroxide	48	2444	263	28397	6.7e-06	0.00033	// AT3G23990 // AT1G52560 // AT2G31240 // AT1G63940 // AT3G25230 // AT5G49910 // AT1G16030 // AT1G30070 // AT1G53540 // AT2G46600 // AT3G08970 // AT5G07800 // AT1G76770 // AT3G05660 // AT1G54050 // AT5G39940 // AT1G47128 // AT5G63310 // AT1G74310 // AT3G16950 // AT1G10500 // AT4G27670 // AT4G10250 // AT1G02700 // AT4G25200 // AT5G07330 // AT4G24190 // AT4G16660 // AT2G13440 // AT1G14980 // AT4G21…
GO:0000086	P	G2/M transition of mitotic cell cycle	21	2444	70	28397	6.8e-06	0.00034	// AT5G43080 // AT3G58650 // AT4G21270 // AT5G01910 // AT1G53140 // AT1G44110 // AT3G17360 // AT5G37010 // AT5G08020 // AT1G01370 // AT5G48820 // AT5G51600 // AT5G67100 // AT1G20930 // AT4G34160 // AT5G02370 // AT1G34355 // AT1G80370 // AT4G14200 // AT5G56580 // AT1G03780
GO:0019682	P	glyceraldehyde-3-phosphate metabolic process	44	2444	232	28397	6.9e-06	0.00034	// AT4G31500 // AT5G52970 // AT3G10850 // AT4G10300 // AT2G43030 // AT2G44920 // AT1G32990 // AT1G26230 // AT4G18480 // AT4G17040 // AT3G25530 // AT1G75350 // AT3G63190 // AT4G01900 // AT2G47940 // AT4G37510 // AT4G02530 // AT3G26900 // AT4G30950 // AT4G32980 // AT5G20720 // AT3G06980 // AT1G32200 // AT3G47450 // AT5G14460 // AT2G30390 // AT5G30510 // AT3G56010 // AT3G63410 // AT5G45390 // AT1G04…
GO:0010817	P	regulation of hormone levels	71	2444	456	28397	7.9e-06	0.00039	// AT4G31500 // AT5G36140 // AT5G65700 // AT2G20190 // AT4G02460 // AT2G46330 // AT2G22230 // AT5G60750 // AT5G19040 // AT5G19530 // AT5G05260 // AT3G16370 // AT5G46700 // AT5G24910 // AT5G49460 // AT4G05530 // AT2G43010 // AT5G10480 // AT2G30860 // AT2G38120 // AT1G73590 // AT4G37890 // AT5G05730 // AT5G38280 // AT1G76520 // AT5G13930 // AT1G62360 // AT1G17745 // AT5G16000 // AT1G04040 // AT5G64…
GO:0010564	P	regulation of cell cycle process	32	2444	144	28397	8e-06	0.00039	// AT1G33240 // AT4G02460 // AT3G48160 // AT1G44110 // AT1G34355 // AT5G51600 // AT1G20930 // AT5G13840 // AT2G34710 // AT5G43080 // AT4G02980 // AT4G21270 // AT5G16750 // AT1G80370 // AT1G03780 // AT4G01560 // AT3G17360 // AT4G14200 // AT1G06590 // AT3G58650 // AT5G08020 // AT1G01370 // AT3G25980 // AT5G01910 // AT1G53140 // AT5G37010 // AT2G16780 // AT4G34160 // AT5G48820 // AT5G02370 // AT5G67…
GO:0006457	P	protein folding	57	2444	339	28397	8.7e-06	0.00042	// AT5G17710 // AT5G64350 // AT1G52560 // AT5G55200 // AT2G31240 // AT5G42480 // AT3G60210 // AT1G26230 // AT3G25230 // AT5G49910 // AT1G16030 // AT5G48030 // AT1G30070 // AT1G53540 // AT2G36130 // AT3G08970 // AT3G23990 // AT1G56300 // AT3G05660 // AT1G54050 // AT1G75310 // AT3G11830 // AT2G28000 // AT2G04030 // AT4G36040 // AT3G07770 // AT4G25340 // AT3G56070 // AT4G27670 // AT4G10250 // AT4G25…
GO:0006346	P	methylation-dependent chromatin silencing	28	2444	117	28397	9e-06	0.00043	// AT1G13030 // AT5G18620 // AT5G37010 // AT5G25590 // AT2G36350 // AT3G54350 // AT3G58650 // AT4G21270 // AT3G15550 // AT1G63470 // AT4G30130 // AT1G19850 // AT4G14330 // AT3G44050 // AT3G51290 // AT4G14200 // AT4G22860 // AT1G72250 // AT1G01370 // AT3G20150 // AT1G69770 // AT5G25580 // AT3G13510 // AT1G53140 // AT5G17690 // AT2G01210 // AT4G01730 // AT1G18450
GO:0048453	P	sepal formation	21	2444	72	28397	9.7e-06	0.00046	// AT5G01910 // AT5G66230 // AT5G63540 // AT1G64450 // AT4G14200 // AT1G63100 // AT3G02000 // AT2G44190 // AT3G15550 // AT1G23790 // AT1G72250 // AT1G01370 // AT3G23670 // AT5G03680 // AT2G22610 // AT2G01210 // AT4G01730 // AT4G30130 // AT1G34355 // AT4G14330 // AT5G01660
GO:0048447	P	sepal morphogenesis	21	2444	72	28397	9.7e-06	0.00046	// AT5G01910 // AT5G66230 // AT5G63540 // AT1G64450 // AT4G14200 // AT1G63100 // AT3G02000 // AT2G44190 // AT3G15550 // AT1G23790 // AT1G72250 // AT1G01370 // AT3G23670 // AT5G03680 // AT2G22610 // AT2G01210 // AT4G01730 // AT4G30130 // AT1G34355 // AT4G14330 // AT5G01660
GO:0009825	P	multidimensional cell growth	27	2444	111	28397	1e-05	0.00048	// AT5G65700 // AT5G10480 // AT2G22230 // AT2G03090 // AT5G19530 // AT3G16370 // AT4G18710 // AT1G28440 // AT2G38120 // AT5G16000 // AT1G04040 // AT1G20190 // AT4G12420 // AT1G70370 // AT1G75680 // AT3G03220 // AT5G55540 // AT1G70710 // AT5G16390 // AT2G39700 // AT5G60920 // AT2G20190 // AT5G17690 // AT2G40610 // AT5G64330 // AT1G65680 // AT3G19820
GO:0051052	P	regulation of DNA metabolic process	39	2444	198	28397	1.1e-05	0.0005	// AT1G33240 // AT3G13226 // AT4G02460 // AT3G51280 // AT5G01910 // AT1G44110 // AT1G34355 // AT5G51600 // AT1G20930 // AT1G57820 // AT4G21270 // AT2G03430 // AT5G48820 // AT3G23890 // AT1G80370 // AT5G02370 // AT1G03780 // AT3G48160 // AT3G17360 // AT1G06590 // AT4G14200 // AT3G54560 // AT4G02980 // AT5G08020 // AT1G01370 // AT3G20150 // AT1G69770 // AT5G04320 // AT3G20475 // AT1G53140 // AT5G37…
GO:0050789	P	regulation of biological process	538	2444	5235	28397	1.1e-05	0.00051	// AT1G06190 // AT5G06710 // AT1G76490 // AT5G56610 // AT5G22400 // AT1G03080 // AT1G27340 // AT3G52910 // AT2G43010 // AT5G66320 // AT4G02980 // AT5G36120 // AT4G18020 // AT1G72840 // AT4G35470 // AT1G63470 // AT4G21450 // AT3G01140 // AT4G18593 // AT3G20810 // AT3G50700 // AT5G65590 // AT1G31320 // AT3G63510 // AT1G10522 // AT1G02700 // AT1G69690 // AT4G24500 // AT5G07580 // AT4G31820 // AT2G13…
GO:0044283	P	small molecule biosynthetic process	218	2444	1865	28397	1.1e-05	0.00052	// AT4G31500 // AT5G15230 // AT1G61850 // AT5G05730 // AT2G22230 // AT1G76490 // AT1G11430 // AT2G46210 // AT1G13110 // AT3G14390 // AT1G78590 // AT3G66658 // AT2G44920 // AT5G46580 // AT5G44710 // AT4G18480 // AT2G21790 // AT5G24120 // AT3G25530 // AT5G57800 // AT3G05020 // AT2G31810 // AT1G55260 // AT4G25050 // AT1G47578 // AT5G15530 // AT5G63400 // AT3G18280 // AT1G61740 // AT1G63660 // AT2G17…
GO:0048451	P	petal formation	21	2444	73	28397	1.2e-05	0.00054	// AT5G01910 // AT5G66230 // AT5G63540 // AT1G64450 // AT4G14200 // AT1G63100 // AT3G02000 // AT2G44190 // AT3G15550 // AT1G23790 // AT1G72250 // AT1G01370 // AT3G23670 // AT5G03680 // AT2G22610 // AT2G01210 // AT4G01730 // AT4G30130 // AT1G34355 // AT4G14330 // AT5G01660
GO:0051329	P	interphase of mitotic cell cycle	21	2444	73	28397	1.2e-05	0.00054	// AT5G43080 // AT3G58650 // AT4G21270 // AT5G01910 // AT1G53140 // AT1G44110 // AT3G17360 // AT5G37010 // AT5G08020 // AT1G01370 // AT5G48820 // AT5G51600 // AT5G67100 // AT1G20930 // AT4G34160 // AT5G02370 // AT1G34355 // AT1G80370 // AT4G14200 // AT5G56580 // AT1G03780
GO:0009664	P	plant-type cell wall organization	60	2444	369	28397	1.3e-05	0.00058	// AT5G55480 // AT1G01300 // AT5G48760 // AT5G62230 // AT2G22230 // AT2G03090 // AT2G05920 // AT3G16370 // AT3G07960 // AT4G28250 // AT2G13620 // AT5G20810 // AT1G30690 // AT1G28440 // AT4G24580 // AT4G25740 // AT2G34480 // AT1G55260 // AT2G41480 // AT3G56640 // AT1G59640 // AT5G01590 // AT1G66180 // AT1G70710 // AT4G00100 // AT3G11830 // AT1G70370 // AT1G48350 // AT3G52580 // AT4G36360 // AT1G75…
GO:0048609	P	reproductive process in a multicellular organism	61	2444	378	28397	1.3e-05	0.0006	// AT3G12270 // AT2G18330 // AT4G02460 // AT3G48040 // AT3G04820 // AT3G49890 // AT4G31120 // AT3G57040 // AT5G25190 // AT1G71830 // AT3G18050 // AT3G54350 // AT2G34710 // AT3G26744 // AT5G26860 // AT4G28820 // AT1G74670 // AT3G13890 // AT5G63110 // AT5G66730 // AT4G24660 // AT4G35470 // AT5G49150 // AT1G03860 // AT5G52920 // AT2G29090 // AT5G22320 // AT1G59640 // AT5G22650 // AT2G22840 // AT4G01…
GO:0032504	P	multicellular organism reproduction	64	2444	405	28397	1.4e-05	0.00066	// AT3G12270 // AT2G18330 // AT4G02460 // AT3G48040 // AT3G04820 // AT3G49890 // AT4G31120 // AT3G57040 // AT5G25190 // AT1G71830 // AT3G18050 // AT3G54350 // AT2G34710 // AT3G26744 // AT5G26860 // AT4G28820 // AT1G74670 // AT3G13890 // AT2G03430 // AT5G63110 // AT5G66730 // AT4G24660 // AT4G35470 // AT5G49150 // AT1G03860 // AT5G52920 // AT2G29090 // AT5G22320 // AT2G01570 // AT1G59640 // AT5G22…
GO:0051225	P	spindle assembly	16	2444	45	28397	1.5e-05	0.00068	// AT3G44050 // AT4G21270 // AT3G23890 // AT4G31840 // AT4G15830 // AT2G44190 // AT3G20260 // AT4G34160 // AT5G48820 // AT5G51600 // AT1G20930 // AT1G08560 // AT5G13840 // AT1G63470 // AT1G03780 // AT3G51290
GO:0048563	P	post-embryonic organ morphogenesis	43	2444	233	28397	1.6e-05	0.0007	// AT1G13030 // AT5G63540 // AT1G21880 // AT1G64450 // AT1G23790 // AT1G34355 // AT5G64390 // AT5G25590 // AT5G53390 // AT4G21270 // AT3G50870 // AT1G63100 // AT2G44190 // AT3G15550 // AT1G24260 // AT1G59640 // AT1G62360 // AT1G63470 // AT3G01140 // AT4G30130 // AT1G02800 // AT4G14330 // AT5G13290 // AT3G50330 // AT4G14200 // AT1G72250 // AT1G01370 // AT3G23670 // AT5G66230 // AT2G22610 // AT2G01…
GO:0048444	P	floral organ morphogenesis	43	2444	233	28397	1.6e-05	0.0007	// AT1G13030 // AT5G63540 // AT1G21880 // AT1G64450 // AT1G23790 // AT1G34355 // AT5G64390 // AT5G25590 // AT5G53390 // AT4G21270 // AT3G50870 // AT1G63100 // AT2G44190 // AT3G15550 // AT1G24260 // AT1G59640 // AT1G62360 // AT1G63470 // AT3G01140 // AT4G30130 // AT1G02800 // AT4G14330 // AT5G13290 // AT3G50330 // AT4G14200 // AT1G72250 // AT1G01370 // AT3G23670 // AT5G66230 // AT2G22610 // AT2G01…
GO:0006090	P	pyruvate metabolic process	63	2444	398	28397	1.6e-05	0.00072	// AT4G31500 // AT3G12110 // AT1G75350 // AT3G10850 // AT2G47470 // AT4G10750 // AT5G52970 // AT2G43030 // AT2G44920 // AT4G30950 // AT5G53460 // AT1G32990 // AT3G58610 // AT4G18480 // AT2G21790 // AT4G17040 // AT3G25530 // AT5G20720 // AT2G31810 // AT3G63190 // AT3G11830 // AT5G63400 // AT4G01900 // AT1G32200 // AT4G37510 // AT4G02530 // AT3G16950 // AT3G26900 // AT1G78380 // AT4G32980 // AT4G34…
GO:0009628	P	response to abiotic stimulus	292	2444	2635	28397	1.6e-05	0.00072	// AT4G31500 // AT5G46050 // AT5G20270 // AT3G22104 // AT2G02160 // AT5G05730 // AT5G49910 // AT1G76490 // AT5G44650 // AT5G19530 // AT3G16370 // AT2G37630 // AT3G25230 // AT5G19220 // AT1G02730 // AT5G50720 // AT2G43010 // AT5G25610 // AT3G04290 // AT3G26744 // AT4G31810 // AT1G78600 // AT3G05660 // AT3G12490 // AT4G25050 // AT5G24280 // AT5G10480 // AT5G63400 // AT1G50380 // AT2G47580 // AT1G04…
GO:0048653	P	anther development	23	2444	88	28397	1.7e-05	0.00075	// AT5G65700 // AT5G58530 // AT2G22230 // AT2G05920 // AT1G28440 // AT4G33040 // AT3G13890 // AT1G03020 // AT5G03870 // AT5G14070 // AT1G48350 // AT1G70370 // AT1G75680 // AT5G56450 // AT2G46770 // AT2G02850 // AT5G16390 // AT5G58960 // AT4G25640 // AT2G42200 // AT3G02000 // AT3G11920 // AT3G19820
GO:0030154	P	cell differentiation	142	2444	1127	28397	1.8e-05	0.00078	// AT1G33240 // AT5G11260 // AT5G45700 // AT5G36120 // AT3G07880 // AT2G22230 // AT5G19530 // AT3G16370 // AT3G49890 // AT2G13620 // AT2G34260 // AT5G48030 // AT1G63700 // AT4G27660 // AT5G26860 // AT4G35050 // AT3G04820 // AT3G56640 // AT1G59640 // AT1G62360 // AT3G23890 // AT3G01140 // AT1G14760 // AT5G11790 // AT5G11000 // AT5G65590 // AT1G75680 // AT3G55605 // AT1G69690 // AT4G28560 // AT1G47…
GO:0034641	P	cellular nitrogen compound metabolic process	167	2444	1373	28397	1.9e-05	0.00084	// AT4G31500 // AT5G15230 // AT1G13110 // AT5G36120 // AT5G05730 // AT2G22230 // AT4G27700 // AT1G11430 // AT3G14390 // AT1G78590 // AT3G66658 // AT2G44920 // AT4G33760 // AT5G19220 // AT5G46580 // AT5G44710 // AT1G69040 // AT3G25530 // AT2G31810 // AT1G55260 // AT4G34980 // AT1G63660 // AT2G17033 // AT1G17650 // AT1G73740 // AT4G30950 // AT2G25830 // AT4G33680 // AT3G62130 // AT3G54470 // AT1G47…
GO:0071555	P	cell wall organization	87	2444	613	28397	2e-05	0.00086	// AT4G31500 // AT1G01300 // AT2G22230 // AT5G19530 // AT3G16370 // AT4G28250 // AT2G13620 // AT1G30690 // AT1G63700 // AT4G24580 // AT1G55260 // AT3G56640 // AT1G59640 // AT1G04040 // AT5G47500 // AT1G66180 // AT1G75680 // AT4G20050 // AT1G58210 // AT1G48350 // AT4G26850 // AT5G64330 // AT3G03220 // AT5G55480 // AT5G48760 // AT2G03090 // AT2G05920 // AT5G20810 // AT4G02330 // AT2G34710 // AT2G38…
GO:0051726	P	regulation of cell cycle	50	2444	293	28397	2.1e-05	0.00093	// AT1G06590 // AT1G33240 // AT1G20610 // AT4G02460 // AT3G51280 // AT3G48160 // AT1G44110 // AT5G37010 // AT1G34355 // AT5G51600 // AT1G20930 // AT2G34710 // AT5G43080 // AT1G57820 // AT4G21270 // AT2G38620 // AT3G17360 // AT3G15550 // AT5G16750 // AT3G23890 // AT5G06150 // AT1G80370 // AT5G02370 // AT1G03780 // AT4G01560 // AT3G58650 // AT2G01905 // AT4G14200 // AT2G44740 // AT4G02980 // AT5G08…
GO:0016226	P	iron-sulfur cluster assembly	25	2444	103	28397	2.2e-05	0.00093	// AT1G06190 // AT5G52970 // AT1G11430 // AT5G46580 // AT3G53700 // AT5G50210 // AT4G38160 // AT3G63190 // AT2G28000 // AT2G25830 // AT2G17033 // AT5G22340 // AT3G26900 // AT1G10500 // AT4G32980 // AT3G06980 // AT3G47450 // AT3G08740 // AT4G36390 // AT1G60990 // AT4G34730 // AT4G12130 // AT1G08490 // AT3G52380 // AT1G22700
GO:0031163	P	metallo-sulfur cluster assembly	25	2444	103	28397	2.2e-05	0.00093	// AT1G06190 // AT5G52970 // AT1G11430 // AT5G46580 // AT3G53700 // AT5G50210 // AT4G38160 // AT3G63190 // AT2G28000 // AT2G25830 // AT2G17033 // AT5G22340 // AT3G26900 // AT1G10500 // AT4G32980 // AT3G06980 // AT3G47450 // AT3G08740 // AT4G36390 // AT1G60990 // AT4G34730 // AT4G12130 // AT1G08490 // AT3G52380 // AT1G22700
GO:0051186	P	cofactor metabolic process	102	2444	753	28397	2.2e-05	0.00095	// AT1G06190 // AT4G31500 // AT5G36120 // AT2G22230 // AT4G27700 // AT1G76490 // AT1G11430 // AT1G78590 // AT2G44920 // AT5G19220 // AT5G46580 // AT3G25530 // AT1G75350 // AT1G47578 // AT3G06650 // AT2G17033 // AT1G17650 // AT4G30950 // AT1G75680 // AT2G25830 // AT2G36530 // AT4G17600 // AT4G02530 // AT2G26550 // AT1G60990 // AT3G17210 // AT5G08280 // AT5G07440 // AT2G43030 // AT1G68890 // AT3G47…
GO:0006720	P	isoprenoid metabolic process	74	2444	500	28397	2.4e-05	0.001	// AT4G31500 // AT5G56090 // AT5G52970 // AT5G26880 // AT1G75350 // AT1G76490 // AT3G10850 // AT4G10300 // AT2G43030 // AT2G44920 // AT3G21500 // AT3G54510 // AT4G24660 // AT1G26230 // AT5G27450 // AT4G18480 // AT4G32770 // AT1G32990 // AT4G17040 // AT3G08970 // AT3G25530 // AT2G20180 // AT3G62910 // AT2G26260 // AT3G17210 // AT1G13040 // AT2G29090 // AT1G32200 // AT5G10690 // AT4G02530 // AT3G10…
GO:0009309	P	amine biosynthetic process	77	2444	527	28397	2.4e-05	0.001	// AT4G31500 // AT2G19940 // AT5G64350 // AT4G24830 // AT5G15230 // AT2G22230 // AT1G11430 // AT1G42960 // AT3G14390 // AT5G46700 // AT3G66658 // AT1G70280 // AT3G17390 // AT4G30950 // AT4G35920 // AT5G46580 // AT2G26300 // AT5G18930 // AT3G58610 // AT2G36230 // AT4G15930 // AT1G57540 // AT1G33110 // AT5G44710 // AT5G13280 // AT2G31810 // AT1G55260 // AT3G04940 // AT1G76520 // AT3G59890 // AT5G10…
GO:0043687	P	post-translational protein modification	236	2444	2075	28397	2.5e-05	0.0011	// AT1G61850 // AT2G41890 // AT2G22610 // AT2G01950 // AT1G21880 // AT5G11260 // AT5G56610 // AT1G68330 // AT1G20930 // AT5G44710 // AT2G43010 // AT2G24230 // AT5G57390 // AT3G26744 // AT4G31810 // AT1G24030 // AT3G05660 // AT2G46850 // AT5G22010 // AT3G23890 // AT4G18593 // AT4G20360 // AT4G29410 // AT3G50700 // AT5G22650 // AT2G23200 // AT4G30950 // AT4G21380 // AT5G47500 // AT4G14200 // AT1G01…
GO:0048464	P	flower calyx development	21	2444	78	28397	2.7e-05	0.0011	// AT5G01910 // AT5G66230 // AT5G63540 // AT1G64450 // AT4G14200 // AT1G63100 // AT3G02000 // AT2G44190 // AT3G15550 // AT1G23790 // AT1G72250 // AT1G01370 // AT3G23670 // AT5G03680 // AT2G22610 // AT2G01210 // AT4G01730 // AT4G30130 // AT1G34355 // AT4G14330 // AT5G01660
GO:0009832	P	plant-type cell wall biogenesis	31	2444	147	28397	2.7e-05	0.0011	// AT5G55480 // AT2G20190 // AT1G02730 // AT5G03170 // AT2G22230 // AT2G05920 // AT3G16370 // AT1G28440 // AT3G13890 // AT1G55260 // AT3G55340 // AT4G34980 // AT1G04040 // AT1G48350 // AT2G03220 // AT1G70370 // AT5G58520 // AT5G42080 // AT3G08600 // AT4G36360 // AT1G75680 // AT2G46770 // AT2G42880 // AT2G26640 // AT5G16390 // AT5G60920 // AT4G18780 // AT5G67210 // AT5G64330 // AT3G19820 // AT5G14…
GO:0048442	P	sepal development	21	2444	78	28397	2.7e-05	0.0011	// AT5G01910 // AT5G66230 // AT5G63540 // AT1G64450 // AT4G14200 // AT1G63100 // AT3G02000 // AT2G44190 // AT3G15550 // AT1G23790 // AT1G72250 // AT1G01370 // AT3G23670 // AT5G03680 // AT2G22610 // AT2G01210 // AT4G01730 // AT4G30130 // AT1G34355 // AT4G14330 // AT5G01660
GO:0048869	P	cellular developmental process	174	2444	1453	28397	2.8e-05	0.0011	// AT1G33240 // AT5G11260 // AT5G45700 // AT5G36120 // AT3G07880 // AT3G04820 // AT5G19530 // AT3G16370 // AT3G49890 // AT2G13620 // AT2G34260 // AT5G48030 // AT4G02980 // AT1G63700 // AT3G26744 // AT5G26860 // AT2G22230 // AT3G56640 // AT1G59640 // AT1G62360 // AT3G23890 // AT3G01140 // AT1G80370 // AT3G50700 // AT2G23200 // AT5G11790 // AT5G11000 // AT5G65590 // AT1G75680 // AT5G53530 // AT3G55…
GO:0008652	P	cellular amino acid biosynthetic process	74	2444	503	28397	2.8e-05	0.0012	// AT4G31500 // AT2G19940 // AT5G64350 // AT4G24830 // AT5G15230 // AT2G22230 // AT1G11430 // AT1G42960 // AT3G14390 // AT5G46700 // AT3G66658 // AT1G70280 // AT3G17390 // AT4G35920 // AT5G46580 // AT2G26300 // AT1G17745 // AT3G58610 // AT2G36230 // AT4G15930 // AT1G57540 // AT1G33110 // AT5G44710 // AT5G13280 // AT2G31810 // AT1G55260 // AT3G04940 // AT1G76520 // AT3G59890 // AT5G10920 // AT1G63…
GO:0007051	P	spindle organization	16	2444	48	28397	2.9e-05	0.0012	// AT3G44050 // AT4G21270 // AT3G23890 // AT4G31840 // AT4G15830 // AT2G44190 // AT3G20260 // AT4G34160 // AT5G48820 // AT5G51600 // AT1G20930 // AT1G08560 // AT5G13840 // AT1G63470 // AT1G03780 // AT3G51290
GO:0008299	P	isoprenoid biosynthetic process	71	2444	477	28397	2.9e-05	0.0012	// AT4G31500 // AT5G56090 // AT5G52970 // AT5G26880 // AT1G75350 // AT1G76490 // AT3G10850 // AT4G10300 // AT2G43030 // AT2G44920 // AT3G21500 // AT3G54510 // AT4G24660 // AT1G26230 // AT5G27450 // AT4G18480 // AT1G32990 // AT4G17040 // AT3G08970 // AT3G25530 // AT2G20180 // AT3G62910 // AT2G26260 // AT1G78950 // AT1G13040 // AT4G01900 // AT1G32200 // AT5G10690 // AT4G02530 // AT3G10230 // AT2G32…
GO:0040029	P	regulation of gene expression, epigenetic	74	2444	508	28397	3.8e-05	0.0015	// AT1G13030 // AT4G02460 // AT3G51280 // AT3G05020 // AT1G76490 // AT5G18620 // AT4G24500 // AT5G37010 // AT1G34355 // AT5G51600 // AT5G44560 // AT4G39860 // AT4G35800 // AT3G16780 // AT2G16780 // AT2G36350 // AT3G54350 // AT1G57820 // AT4G21270 // AT4G15950 // AT5G15510 // AT3G51290 // AT5G48820 // AT3G15550 // AT4G36180 // AT5G22010 // AT3G20150 // AT3G23890 // AT4G37510 // AT4G30130 // AT1G12…
GO:0016458	P	gene silencing	67	2444	450	28397	4.8e-05	0.0019	// AT1G13030 // AT4G02460 // AT3G05020 // AT1G76490 // AT5G18620 // AT4G24500 // AT5G17690 // AT1G34355 // AT5G51600 // AT4G39860 // AT4G35800 // AT3G16780 // AT5G25590 // AT2G36350 // AT3G54350 // AT1G57820 // AT4G21270 // AT5G67200 // AT5G15510 // AT3G51290 // AT5G63110 // AT3G15550 // AT4G15950 // AT5G22010 // AT3G20150 // AT3G23890 // AT4G37510 // AT4G30130 // AT1G12000 // AT1G44110 // AT4G14…
GO:0048367	P	shoot development	97	2444	723	28397	4.8e-05	0.0019	// AT1G33240 // AT3G52770 // AT1G65700 // AT2G36400 // AT3G04760 // AT2G37630 // AT1G27340 // AT4G18750 // AT5G64630 // AT3G18130 // AT3G04290 // AT1G63700 // AT5G36120 // AT1G13290 // AT5G16750 // AT3G01140 // AT3G50700 // AT2G22840 // AT5G65590 // AT4G28780 // AT4G14200 // AT2G29180 // AT1G69690 // AT5G55540 // AT4G31820 // AT4G17600 // AT4G37650 // AT4G34160 // AT5G08280 // AT1G56350 // AT5G55…
GO:0022621	P	shoot system development	97	2444	723	28397	4.8e-05	0.0019	// AT1G33240 // AT3G52770 // AT1G65700 // AT2G36400 // AT3G04760 // AT2G37630 // AT1G27340 // AT4G18750 // AT5G64630 // AT3G18130 // AT3G04290 // AT1G63700 // AT5G36120 // AT1G13290 // AT5G16750 // AT3G01140 // AT3G50700 // AT2G22840 // AT5G65590 // AT4G28780 // AT4G14200 // AT2G29180 // AT1G69690 // AT5G55540 // AT4G31820 // AT4G17600 // AT4G37650 // AT4G34160 // AT5G08280 // AT1G56350 // AT5G55…
GO:0006259	P	DNA metabolic process	104	2444	790	28397	5.2e-05	0.0021	// AT1G33240 // AT5G63540 // AT3G46940 // AT1G20930 // AT3G13226 // AT4G02980 // AT5G22010 // AT3G23890 // AT1G80370 // AT3G47830 // AT3G17360 // AT4G14200 // AT1G06590 // AT1G77620 // AT1G01370 // AT3G20150 // AT1G69690 // AT5G44560 // AT5G04130 // AT3G20550 // AT2G13540 // AT3G27060 // AT4G34160 // AT5G48820 // AT5G05670 // AT5G01310 // AT5G54090 // AT5G19040 // AT1G79050 // AT5G23420 // AT1G44…
GO:0048465	P	corolla development	26	2444	117	28397	5.4e-05	0.0022	// AT5G63540 // AT5G62230 // AT1G64450 // AT1G23790 // AT1G34355 // AT5G53390 // AT3G50870 // AT2G44190 // AT3G15550 // AT1G63100 // AT1G59640 // AT4G30130 // AT4G14330 // AT5G01910 // AT4G14200 // AT1G72250 // AT1G01370 // AT3G23670 // AT5G66230 // AT2G22610 // AT2G01210 // AT3G02000 // AT5G03680 // AT4G01730 // AT5G01660 // AT2G04220
GO:0048441	P	petal development	26	2444	117	28397	5.4e-05	0.0022	// AT5G63540 // AT5G62230 // AT1G64450 // AT1G23790 // AT1G34355 // AT5G53390 // AT3G50870 // AT2G44190 // AT3G15550 // AT1G63100 // AT1G59640 // AT4G30130 // AT4G14330 // AT5G01910 // AT4G14200 // AT1G72250 // AT1G01370 // AT3G23670 // AT5G66230 // AT2G22610 // AT2G01210 // AT3G02000 // AT5G03680 // AT4G01730 // AT5G01660 // AT2G04220
GO:0009644	P	response to high light intensity	40	2444	224	28397	5.7e-05	0.0023	// AT3G23990 // AT1G52560 // AT2G31240 // AT3G25230 // AT5G49910 // AT1G16030 // AT3G47390 // AT1G30070 // AT1G53540 // AT4G32770 // AT3G08970 // AT3G55280 // AT1G76770 // AT3G05660 // AT1G54050 // AT4G25050 // AT5G42270 // AT4G30950 // AT4G27670 // AT4G10250 // AT1G02700 // AT4G25200 // AT5G07330 // AT4G24190 // AT4G16660 // AT1G74310 // AT1G14980 // AT4G21870 // AT2G46240 // AT3G12050 // AT2G26…
GO:0018130	P	heterocycle biosynthetic process	44	2444	258	28397	6.5e-05	0.0026	// AT4G31500 // AT5G05730 // AT1G29810 // AT5G56090 // AT5G52970 // AT1G75350 // AT5G54770 // AT2G43030 // AT2G44920 // AT1G10700 // AT1G32990 // AT3G17210 // AT4G01690 // AT2G36230 // AT2G26540 // AT2G20180 // AT3G14930 // AT3G62910 // AT5G63290 // AT5G08410 // AT1G47578 // AT2G42910 // AT1G32200 // AT3G57880 // AT4G02530 // AT1G33330 // AT3G26900 // AT4G30950 // AT4G32980 // AT5G03300 // AT1G78…
GO:0006605	P	protein targeting	115	2444	906	28397	8.3e-05	0.0032	// AT1G13110 // AT1G65700 // AT1G11430 // AT1G03080 // AT4G16390 // AT1G80270 // AT1G18850 // AT3G21540 // AT5G46580 // AT1G02370 // AT2G43010 // AT5G57180 // AT3G05660 // AT3G12390 // AT1G60620 // AT5G16750 // AT3G18280 // AT1G61740 // AT4G21450 // AT1G04940 // AT2G19385 // AT3G50700 // AT3G04770 // AT5G53530 // AT3G55605 // AT1G69690 // AT5G06550 // AT3G27890 // AT3G49890 // AT2G29530 // AT5G40…
GO:0009553	P	embryo sac development	42	2444	245	28397	8.6e-05	0.0033	// AT3G12270 // AT2G18330 // AT4G02460 // AT4G27660 // AT5G62230 // AT3G04820 // AT2G31170 // AT2G47470 // AT3G49890 // AT2G34260 // AT4G31120 // AT5G48030 // AT3G43210 // AT3G54350 // AT1G15440 // AT5G26860 // AT4G37890 // AT4G32720 // AT4G28820 // AT1G03860 // AT5G05670 // AT1G06220 // AT5G22320 // AT4G30930 // AT3G55605 // AT5G54800 // AT2G20710 // AT2G20490 // AT3G11964 // AT4G34200 // AT1G67…
GO:0022607	P	cellular component assembly	107	2444	832	28397	9.2e-05	0.0035	// AT5G36120 // AT5G44650 // AT1G20930 // AT5G64630 // AT5G24120 // AT5G26860 // AT1G75350 // AT5G10390 // AT3G55340 // AT4G39460 // AT3G23890 // AT1G04940 // AT1G80370 // AT3G04770 // AT1G06590 // AT4G15510 // AT4G20050 // AT3G15095 // AT5G02560 // AT4G17600 // AT4G34160 // AT5G48820 // AT5G05670 // AT2G47840 // AT2G30260 // AT3G09270 // AT2G44065 // AT4G31560 // AT5G42480 // AT4G22830 // AT2G43…
GO:0019219	P	regulation of nucleobase, nucleoside, nucleotide and nucleic acid metabolic process	272	2444	2496	28397	9.2e-05	0.0035	// AT1G06190 // AT1G33240 // AT5G11260 // AT3G52770 // AT2G22610 // AT5G06710 // AT3G62910 // AT1G11430 // AT5G60850 // AT4G38160 // AT2G37630 // AT3G23890 // AT5G07580 // AT5G66730 // AT1G20930 // AT4G00950 // AT3G13226 // AT1G16070 // AT3G49950 // AT2G43010 // AT4G32730 // AT5G66320 // AT4G02980 // AT1G21200 // AT3G26744 // AT4G18020 // AT5G67200 // AT3G05660 // AT2G32940 // AT3G16870 // AT5G22…
GO:0009965	P	leaf morphogenesis	54	2444	347	28397	9.2e-05	0.0035	// AT1G33240 // AT5G55480 // AT3G52770 // AT1G02730 // AT5G36120 // AT5G62230 // AT2G46600 // AT2G37630 // AT1G27340 // AT5G64630 // AT2G42260 // AT2G34710 // AT2G38120 // AT4G30200 // AT1G73590 // AT3G22790 // AT2G44190 // AT5G08410 // AT2G33430 // AT5G13290 // AT5G23940 // AT3G01140 // AT1G69780 // AT3G50700 // AT1G19850 // AT5G42080 // AT3G26900 // AT4G09820 // AT4G32980 // AT4G34090 // AT5G43…
GO:0010605	P	negative regulation of macromolecule metabolic process	86	2444	636	28397	0.0001	0.0038	// AT1G33240 // AT1G76490 // AT4G24500 // AT2G36080 // AT5G67200 // AT5G22010 // AT3G23890 // AT5G22650 // AT4G14200 // AT1G01370 // AT3G20150 // AT3G20550 // AT2G01210 // AT2G13540 // AT2G37630 // AT3G13510 // AT5G48820 // AT5G03740 // AT1G13030 // AT1G44110 // AT4G32830 // AT1G24190 // AT4G35800 // AT5G25590 // AT3G54350 // AT1G57820 // AT5G15510 // AT3G15550 // AT5G19290 // AT1G19850 // AT1G03…
GO:0006997	P	nucleus organization	21	2444	87	28397	0.0001	0.0039	// AT5G27450 // AT1G57820 // AT2G18330 // AT5G26860 // AT3G17360 // AT3G04820 // AT1G53140 // AT5G51600 // AT2G31170 // AT2G44190 // AT3G20260 // AT2G20490 // AT4G30930 // AT1G03860 // AT2G34260 // AT4G37890 // AT1G63470 // AT4G39860 // AT5G48030 // AT2G47990 // AT3G12270
GO:0010629	P	negative regulation of gene expression	83	2444	611	28397	0.00011	0.0043	// AT1G33240 // AT1G13030 // AT4G38620 // AT5G19650 // AT4G02460 // AT3G05020 // AT2G36080 // AT1G76490 // AT5G18620 // AT4G24500 // AT5G37010 // AT2G37630 // AT4G18830 // AT5G51600 // AT1G34355 // AT4G39860 // AT1G24190 // AT4G35800 // AT3G16780 // AT5G25590 // AT2G36350 // AT3G54350 // AT5G09570 // AT1G57820 // AT4G21270 // AT4G01730 // AT4G21470 // AT5G15510 // AT3G51290 // AT5G14070 // AT5G63…
GO:0007346	P	regulation of mitotic cell cycle	24	2444	109	28397	0.00012	0.0044	// AT1G44110 // AT5G37010 // AT1G34355 // AT5G51600 // AT1G20930 // AT5G43080 // AT3G58650 // AT4G21270 // AT1G80370 // AT1G03780 // AT5G01910 // AT3G17360 // AT4G14200 // AT5G08020 // AT1G01370 // AT3G25980 // AT1G53140 // AT5G17690 // AT4G37650 // AT4G34160 // AT5G48820 // AT5G02370 // AT5G67100 // AT5G56580
GO:0051171	P	regulation of nitrogen compound metabolic process	273	2444	2517	28397	0.00012	0.0044	// AT1G06190 // AT1G33240 // AT5G11260 // AT3G52770 // AT2G22610 // AT5G06710 // AT3G62910 // AT1G11430 // AT5G60850 // AT4G38160 // AT2G37630 // AT3G23890 // AT5G07580 // AT5G66730 // AT1G20930 // AT4G00950 // AT3G13226 // AT1G16070 // AT3G49950 // AT2G43010 // AT4G32730 // AT1G69040 // AT4G02980 // AT1G21200 // AT3G26744 // AT4G18020 // AT5G67200 // AT3G05660 // AT2G32940 // AT3G16870 // AT5G22…
GO:0050896	P	response to stimulus	622	2444	6292	28397	0.00012	0.0045	// AT1G06190 // AT5G46050 // AT1G61850 // AT3G22104 // AT1G76490 // AT5G44650 // AT4G24500 // AT3G16370 // AT1G03080 // AT1G27340 // AT3G13860 // AT2G43010 // AT2G01950 // AT5G26860 // AT3G25530 // AT2G38940 // AT1G72840 // AT5G50600 // AT4G35470 // AT3G12390 // AT1G72430 // AT1G63470 // AT4G35850 // AT5G52920 // AT5G01650 // AT3G50700 // AT4G02600 // AT2G22840 // AT1G43670 // AT1G10522 // AT1G02…
GO:0009892	P	negative regulation of metabolic process	88	2444	659	28397	0.00012	0.0046	// AT1G33240 // AT1G76490 // AT4G24500 // AT2G36080 // AT5G67200 // AT5G22010 // AT3G23890 // AT5G22650 // AT4G30950 // AT4G14200 // AT1G01370 // AT3G20150 // AT3G20550 // AT2G01210 // AT2G13540 // AT2G37630 // AT3G13510 // AT5G48820 // AT5G03740 // AT1G13030 // AT1G44110 // AT4G32830 // AT1G24190 // AT4G35800 // AT5G25590 // AT3G54350 // AT1G57820 // AT5G15510 // AT3G15550 // AT5G19290 // AT5G42…
GO:0000272	P	polysaccharide catabolic process	16	2444	56	28397	0.00013	0.0049	// AT1G70370 // AT5G55480 // AT5G60920 // AT3G01810 // AT2G22230 // AT1G75680 // AT3G19820 // AT4G17090 // AT4G34980 // AT5G01590 // AT5G64570 // AT3G10940 // AT4G19810 // AT1G43670 // AT3G23920 // AT5G55230
GO:0010556	P	regulation of macromolecule biosynthetic process	270	2444	2491	28397	0.00013	0.005	// AT1G06190 // AT1G33240 // AT5G11260 // AT3G52770 // AT2G22610 // AT5G06710 // AT3G62910 // AT1G11430 // AT5G60850 // AT4G38160 // AT4G16390 // AT3G23890 // AT5G07580 // AT5G66730 // AT1G20930 // AT4G00950 // AT1G16070 // AT3G49950 // AT2G43010 // AT4G32730 // AT5G66320 // AT4G02980 // AT1G21200 // AT3G26744 // AT4G18020 // AT5G67200 // AT3G05660 // AT2G32940 // AT3G16870 // AT5G22010 // AT1G59…
GO:0007018	P	microtubule-based movement	18	2444	69	28397	0.00014	0.0051	// AT3G45850 // AT4G21270 // AT3G17360 // AT3G44730 // AT3G51150 // AT1G18370 // AT5G27550 // AT3G63480 // AT1G72250 // AT1G01950 // AT3G20150 // AT3G19050 // AT3G43210 // AT5G02370 // AT2G37420 // AT2G21300 // AT4G14330 // AT1G18550
GO:0042546	P	cell wall biogenesis	52	2444	336	28397	0.00014	0.0051	// AT5G55480 // AT2G20190 // AT1G02730 // AT5G03170 // AT2G22230 // AT2G05920 // AT5G18620 // AT3G16370 // AT1G23760 // AT1G28440 // AT3G05910 // AT4G05200 // AT4G37940 // AT5G50330 // AT3G13890 // AT1G24030 // AT5G13460 // AT3G55340 // AT1G55260 // AT1G04040 // AT5G64330 // AT1G48350 // AT2G03220 // AT1G70370 // AT5G01360 // AT5G58520 // AT5G42080 // AT3G08600 // AT4G36360 // AT1G75680 // AT4G24…
GO:0048366	P	leaf development	65	2444	451	28397	0.00014	0.0052	// AT1G33240 // AT5G55480 // AT3G52770 // AT4G27950 // AT4G02460 // AT5G36120 // AT5G62230 // AT2G36400 // AT2G46600 // AT2G37630 // AT1G27340 // AT5G64630 // AT4G18750 // AT1G02730 // AT2G42260 // AT2G34710 // AT2G38120 // AT4G30200 // AT2G42200 // AT1G73590 // AT3G22790 // AT2G44190 // AT5G08410 // AT2G33430 // AT5G16750 // AT5G13290 // AT5G23940 // AT3G01140 // AT1G69780 // AT3G50700 // AT1G19…
GO:0048827	P	phyllome development	70	2444	497	28397	0.00015	0.0054	// AT1G33240 // AT5G55480 // AT3G52770 // AT4G27950 // AT4G02460 // AT5G36120 // AT5G62230 // AT2G36400 // AT2G46600 // AT2G37630 // AT1G27340 // AT5G64630 // AT4G18750 // AT1G02730 // AT1G56350 // AT2G42260 // AT2G34710 // AT2G38120 // AT4G30200 // AT2G42200 // AT1G73590 // AT3G22790 // AT2G44190 // AT5G08410 // AT2G33430 // AT5G16750 // AT5G13290 // AT5G23940 // AT3G01140 // AT1G69780 // AT3G50…
GO:0031323	P	regulation of cellular metabolic process	311	2444	2928	28397	0.00015	0.0055	// AT1G06190 // AT1G33240 // AT1G13110 // AT3G52770 // AT2G22610 // AT5G06710 // AT3G62910 // AT1G11430 // AT5G60850 // AT5G56610 // AT4G38160 // AT1G03080 // AT4G16390 // AT3G23890 // AT5G07580 // AT5G66730 // AT1G20930 // AT4G00950 // AT3G13226 // AT1G16070 // AT3G49950 // AT2G43010 // AT4G32730 // AT1G69040 // AT4G02980 // AT1G21200 // AT3G26744 // AT4G18020 // AT5G67200 // AT1G78600 // AT3G05…
GO:0000302	P	response to reactive oxygen species	52	2444	338	28397	0.00016	0.0057	// AT3G23990 // AT1G52560 // AT2G31240 // AT1G63940 // AT3G25230 // AT5G49910 // AT1G16030 // AT1G30070 // AT2G26300 // AT1G53540 // AT5G23310 // AT2G46600 // AT4G17040 // AT3G08970 // AT5G07800 // AT1G76770 // AT3G05660 // AT1G54050 // AT5G39940 // AT1G47128 // AT5G63310 // AT1G74310 // AT3G16950 // AT1G10500 // AT4G27670 // AT4G10250 // AT1G02700 // AT4G25200 // AT5G07330 // AT4G24190 // AT4G16…
GO:0005976	P	polysaccharide metabolic process	93	2444	712	28397	0.00016	0.0058	// AT4G03210 // AT5G36120 // AT2G22230 // AT4G27700 // AT5G19530 // AT3G16370 // AT1G30690 // AT4G25810 // AT1G24030 // AT4G34980 // AT1G04040 // AT3G08600 // AT1G66180 // AT1G43670 // AT3G56010 // AT3G01440 // AT1G79620 // AT5G55250 // AT5G64330 // AT5G01310 // AT5G14510 // AT1G58440 // AT3G51550 // AT1G66980 // AT5G55480 // AT5G19220 // AT5G64570 // AT4G05200 // AT2G38120 // AT4G37940 // AT5G50…
GO:0010103	P	stomatal complex morphogenesis	29	2444	149	28397	0.00016	0.0058	// AT5G20630 // AT5G55480 // AT1G65700 // AT5G62230 // AT1G44110 // AT2G47240 // AT3G04760 // AT5G46580 // AT3G04290 // AT1G63700 // AT2G01950 // AT4G38160 // AT4G36180 // AT3G48200 // AT4G28560 // AT4G32980 // AT5G65590 // AT4G28780 // AT3G06980 // AT3G24140 // AT1G05230 // AT4G20130 // AT5G53210 // AT4G17600 // AT4G14770 // AT4G18480 // AT4G34160 // AT1G75240 // AT5G52440
GO:0009266	P	response to temperature stimulus	119	2444	962	28397	0.00016	0.0058	// AT5G04660 // AT5G05730 // AT5G44650 // AT4G24500 // AT3G25230 // AT5G50720 // AT3G26744 // AT4G35050 // AT3G05660 // AT3G12490 // AT5G16750 // AT2G40340 // AT4G26620 // AT3G54560 // AT1G02700 // AT4G25200 // AT5G07330 // AT1G20693 // AT2G26150 // AT2G36530 // AT1G67280 // AT3G28345 // AT1G50380 // AT5G52870 // AT3G20550 // AT2G32120 // AT3G27890 // AT4G13850 // AT5G46290 // AT2G44920 // AT2G13…
GO:0009308	P	amine metabolic process	126	2444	1034	28397	0.00018	0.0066	// AT4G31500 // AT5G15230 // AT1G13110 // AT5G05730 // AT2G22230 // AT1G11430 // AT3G14390 // AT3G66658 // AT5G46580 // AT5G44710 // AT1G69040 // AT3G25530 // AT2G31810 // AT1G55260 // AT4G34980 // AT1G62360 // AT1G63660 // AT2G17033 // AT1G73740 // AT4G30950 // AT4G37940 // AT4G33680 // AT3G62130 // AT5G38280 // AT3G09920 // AT4G34200 // AT2G13540 // AT1G79050 // AT3G18000 // AT4G37890 // AT5G39…
GO:0031326	P	regulation of cellular biosynthetic process	282	2444	2631	28397	0.00019	0.0066	// AT1G06190 // AT1G33240 // AT1G13110 // AT3G52770 // AT2G22610 // AT5G06710 // AT3G62910 // AT1G11430 // AT5G60850 // AT4G38160 // AT1G03080 // AT4G16390 // AT3G23890 // AT5G07580 // AT5G66730 // AT1G20930 // AT4G00950 // AT1G16070 // AT3G49950 // AT2G43010 // AT4G32730 // AT5G66320 // AT4G02980 // AT1G21200 // AT3G26744 // AT4G18020 // AT5G67200 // AT3G05660 // AT2G32940 // AT3G16870 // AT5G22…
GO:0045036	P	protein targeting to chloroplast	18	2444	71	28397	0.00019	0.0066	// AT5G46580 // AT2G43030 // AT5G57180 // AT1G70200 // AT2G39670 // AT3G06730 // AT1G11430 // AT3G08740 // AT1G69200 // AT4G16390 // AT4G20130 // AT5G01590 // AT2G04030 // AT3G46740 // AT1G04940 // AT5G52440 // AT5G49910 // AT2G33800
GO:0070882	P	cellular cell wall organization or biogenesis	55	2444	367	28397	0.00019	0.0066	// AT5G55480 // AT2G20190 // AT1G02730 // AT5G03170 // AT2G22230 // AT2G05920 // AT5G18620 // AT3G16370 // AT1G23760 // AT5G07080 // AT1G28440 // AT3G05910 // AT4G05200 // AT4G37940 // AT5G50330 // AT3G13890 // AT1G24030 // AT5G13460 // AT3G55340 // AT1G55260 // AT1G70230 // AT1G04040 // AT5G64330 // AT1G48350 // AT2G03220 // AT1G70370 // AT5G01360 // AT5G58520 // AT5G42080 // AT3G08600 // AT4G36…
GO:0009889	P	regulation of biosynthetic process	282	2444	2634	28397	0.0002	0.0069	// AT1G06190 // AT1G33240 // AT1G13110 // AT3G52770 // AT2G22610 // AT5G06710 // AT3G62910 // AT1G11430 // AT5G60850 // AT4G38160 // AT1G03080 // AT4G16390 // AT3G23890 // AT5G07580 // AT5G66730 // AT1G20930 // AT4G00950 // AT1G16070 // AT3G49950 // AT2G43010 // AT4G32730 // AT5G66320 // AT4G02980 // AT1G21200 // AT3G26744 // AT4G18020 // AT5G67200 // AT3G05660 // AT2G32940 // AT3G16870 // AT5G22…
GO:0006261	P	DNA-dependent DNA replication	42	2444	256	28397	0.0002	0.0069	// AT1G33240 // AT4G02460 // AT3G51280 // AT5G23420 // AT1G44110 // AT5G18620 // AT4G03270 // AT3G60660 // AT3G20060 // AT5G51600 // AT1G20930 // AT2G42260 // AT1G57820 // AT2G03430 // AT2G29570 // AT2G21790 // AT3G14890 // AT3G23890 // AT3G46940 // AT1G80370 // AT1G03780 // AT3G48160 // AT1G06590 // AT4G02980 // AT5G08020 // AT1G01370 // AT3G20150 // AT1G69770 // AT1G69690 // AT3G25980 // AT1G64…
GO:0033014	P	tetrapyrrole biosynthetic process	30	2444	160	28397	0.00022	0.0077	// AT5G56090 // AT5G52970 // AT1G75350 // AT2G43030 // AT2G44920 // AT1G10700 // AT1G32990 // AT4G01690 // AT1G78600 // AT2G26540 // AT2G20180 // AT3G62910 // AT5G63290 // AT3G17210 // AT1G32200 // AT4G02530 // AT1G33330 // AT3G26900 // AT4G30950 // AT4G32980 // AT3G14930 // AT2G30390 // AT5G30510 // AT2G21210 // AT4G17600 // AT2G26550 // AT1G31800 // AT4G18480 // AT2G42910 // AT5G08280
GO:0007166	P	cell surface receptor linked signaling pathway	30	2444	160	28397	0.00022	0.0077	// AT1G67510 // AT5G65700 // AT2G01950 // AT2G23460 // AT1G28440 // AT2G26300 // AT1G06840 // AT2G24230 // AT5G67200 // AT1G35710 // AT4G36180 // AT5G14210 // AT1G10850 // AT5G43020 // AT3G51740 // AT5G58300 // AT4G22730 // AT1G34110 // AT1G79620 // AT1G68400 // AT3G28450 // AT5G06550 // AT5G51560 // AT3G57830 // AT4G03390 // AT2G01210 // AT4G34220 // AT4G35920 // AT3G24660 // AT4G23740
GO:0034621	P	cellular macromolecular complex subunit organization	82	2444	617	28397	0.00023	0.0081	// AT2G44065 // AT5G65360 // AT2G20190 // AT3G25980 // AT1G15220 // AT1G12410 // AT2G30260 // AT5G44650 // AT5G42480 // AT1G75350 // AT4G22830 // AT2G19480 // AT3G20060 // AT2G43030 // AT5G51600 // AT1G64230 // AT1G14900 // AT4G25050 // AT3G08950 // AT3G45930 // AT2G37470 // AT1G08880 // AT1G57820 // AT4G31560 // AT5G26860 // AT5G27670 // AT1G18800 // AT2G03430 // AT3G62910 // AT5G10390 // AT1G62…
GO:0007167	P	enzyme linked receptor protein signaling pathway	26	2444	130	28397	0.00024	0.0081	// AT1G67510 // AT5G65700 // AT2G01950 // AT1G06840 // AT1G28440 // AT2G24230 // AT5G67200 // AT1G35710 // AT4G36180 // AT5G14210 // AT1G10850 // AT5G43020 // AT3G51740 // AT5G58300 // AT4G22730 // AT1G34110 // AT1G79620 // AT1G68400 // AT3G28450 // AT5G51560 // AT3G57830 // AT4G03390 // AT2G01210 // AT4G34220 // AT3G24660 // AT4G23740
GO:0007169	P	transmembrane receptor protein tyrosine kinase signaling pathway	26	2444	130	28397	0.00024	0.0081	// AT1G67510 // AT5G65700 // AT2G01950 // AT1G06840 // AT1G28440 // AT2G24230 // AT5G67200 // AT1G35710 // AT4G36180 // AT5G14210 // AT1G10850 // AT5G43020 // AT3G51740 // AT5G58300 // AT4G22730 // AT1G34110 // AT1G79620 // AT1G68400 // AT3G28450 // AT5G51560 // AT3G57830 // AT4G03390 // AT2G01210 // AT4G34220 // AT3G24660 // AT4G23740
GO:0042221	P	response to chemical stimulus	407	2444	3978	28397	0.00024	0.0081	// AT1G06190 // AT5G46050 // AT5G44650 // AT4G24500 // AT1G27340 // AT2G43010 // AT5G26860 // AT3G25530 // AT2G38940 // AT5G50600 // AT4G35470 // AT1G72430 // AT1G63470 // AT5G52920 // AT3G50700 // AT2G22840 // AT1G02700 // AT1G20693 // AT1G69690 // AT1G15780 // AT3G12955 // AT4G31940 // AT1G12420 // AT4G26850 // AT3G02120 // AT2G21640 // AT1G72320 // AT4G02930 // AT2G44065 // AT2G41540 // AT5G07…
GO:0048523	P	negative regulation of cellular process	100	2444	789	28397	0.00025	0.0083	// AT1G33240 // AT5G11260 // AT2G36080 // AT4G24580 // AT5G67200 // AT5G22010 // AT1G62360 // AT3G23890 // AT5G22650 // AT5G42270 // AT4G30950 // AT4G14200 // AT1G01370 // AT3G20150 // AT3G20550 // AT2G01210 // AT2G13540 // AT2G37630 // AT4G37650 // AT3G03300 // AT5G48820 // AT2G20190 // AT5G03740 // AT1G13030 // AT1G22070 // AT4G32830 // AT1G24190 // AT5G25590 // AT2G26300 // AT3G54350 // AT1G57…
GO:0048467	P	gynoecium development	43	2444	268	28397	0.00026	0.0087	// AT2G19940 // AT5G52970 // AT4G37940 // AT2G31170 // AT4G38160 // AT1G68990 // AT5G42630 // AT2G34710 // AT2G45650 // AT5G37020 // AT3G53700 // AT5G62230 // AT1G23420 // AT3G46740 // AT5G28640 // AT1G24260 // AT1G59640 // AT1G62360 // AT2G04030 // AT3G01140 // AT1G75330 // AT5G16560 // AT1G19850 // AT2G28000 // AT3G50330 // AT4G32980 // AT5G20720 // AT5G43900 // AT3G47450 // AT1G02800 // AT3G53…
GO:0048466	P	androecium development	32	2444	178	28397	0.00027	0.0091	// AT5G65700 // AT5G58530 // AT1G65700 // AT5G62230 // AT2G22230 // AT2G05920 // AT1G28440 // AT1G16070 // AT2G01950 // AT4G33040 // AT1G73590 // AT3G13890 // AT1G03020 // AT5G03870 // AT4G36180 // AT1G59640 // AT5G14070 // AT1G48350 // AT1G70370 // AT4G28560 // AT1G75680 // AT5G56450 // AT2G46770 // AT2G02850 // AT5G16390 // AT5G58960 // AT4G25640 // AT2G42200 // AT3G02000 // AT3G11920 // AT3G19…
GO:0048443	P	stamen development	32	2444	178	28397	0.00027	0.0091	// AT5G65700 // AT5G58530 // AT1G65700 // AT5G62230 // AT2G22230 // AT2G05920 // AT1G28440 // AT1G16070 // AT2G01950 // AT4G33040 // AT1G73590 // AT3G13890 // AT1G03020 // AT5G03870 // AT4G36180 // AT1G59640 // AT5G14070 // AT1G48350 // AT1G70370 // AT4G28560 // AT1G75680 // AT5G56450 // AT2G46770 // AT2G02850 // AT5G16390 // AT5G58960 // AT4G25640 // AT2G42200 // AT3G02000 // AT3G11920 // AT3G19…
GO:0019222	P	regulation of metabolic process	332	2444	3186	28397	0.00031	0.01	// AT1G06190 // AT1G33240 // AT1G13110 // AT3G52770 // AT2G22610 // AT5G06710 // AT1G76490 // AT1G11430 // AT5G60850 // AT5G56610 // AT4G38160 // AT1G03080 // AT4G16390 // AT3G23890 // AT5G07580 // AT5G66730 // AT1G20930 // AT4G00950 // AT3G13226 // AT1G16070 // AT3G49950 // AT2G43010 // AT4G32730 // AT1G69040 // AT4G02980 // AT1G21200 // AT3G26744 // AT1G64810 // AT5G67200 // AT1G78600 // AT3G46…
GO:0010431	P	seed maturation	32	2444	180	28397	0.00032	0.011	// AT4G02460 // AT3G48040 // AT4G35050 // AT3G57040 // AT5G25190 // AT1G71830 // AT3G18050 // AT2G34710 // AT3G26744 // AT1G74670 // AT5G63110 // AT5G66730 // AT4G24660 // AT4G35470 // AT5G16750 // AT1G59640 // AT2G29090 // AT5G52920 // AT5G22650 // AT2G22840 // AT4G01560 // AT5G40010 // AT2G31980 // AT2G02850 // AT2G01570 // AT3G20550 // AT2G13540 // AT4G31120 // AT5G57390 // AT1G18450 // AT1G17…
GO:0031048	P	chromatin silencing by small RNA	24	2444	118	28397	0.00033	0.011	// AT1G13030 // AT5G37010 // AT5G25590 // AT3G58650 // AT4G21270 // AT3G15550 // AT1G63470 // AT4G30130 // AT1G19850 // AT4G14330 // AT3G44050 // AT3G51290 // AT4G14200 // AT4G22860 // AT1G72250 // AT1G01370 // AT1G69770 // AT5G25580 // AT1G53140 // AT5G17690 // AT2G32940 // AT2G01210 // AT4G01730 // AT1G18450
GO:0006779	P	porphyrin biosynthetic process	29	2444	157	28397	0.00035	0.011	// AT5G56090 // AT5G52970 // AT1G75350 // AT2G43030 // AT2G44920 // AT1G10700 // AT1G32990 // AT4G01690 // AT1G78600 // AT2G26540 // AT2G20180 // AT3G62910 // AT5G63290 // AT3G17210 // AT1G32200 // AT4G02530 // AT1G33330 // AT3G26900 // AT4G30950 // AT4G32980 // AT3G14930 // AT2G30390 // AT5G30510 // AT2G21210 // AT4G17600 // AT1G31800 // AT4G18480 // AT2G42910 // AT5G08280
GO:0005975	P	carbohydrate metabolic process	243	2444	2249	28397	0.00035	0.011	// AT4G31500 // AT4G03210 // AT5G36120 // AT1G17160 // AT2G22230 // AT3G06650 // AT5G56610 // AT3G16370 // AT1G02460 // AT3G61610 // AT2G44920 // AT1G30690 // AT1G72230 // AT5G27450 // AT2G21790 // AT4G25810 // AT5G24120 // AT3G25530 // AT1G71070 // AT1G24030 // AT1G80170 // AT4G25050 // AT1G53310 // AT5G63400 // AT4G27700 // AT1G04040 // AT5G52920 // AT4G17600 // AT1G67280 // AT1G17650 // AT4G17…
GO:0006350	P	transcription	278	2444	2620	28397	0.00037	0.012	// AT1G06190 // AT1G33240 // AT5G11260 // AT3G52770 // AT2G22610 // AT5G06710 // AT3G62910 // AT1G11430 // AT5G60850 // AT4G38160 // AT2G37630 // AT3G23890 // AT5G07580 // AT5G66730 // AT4G00950 // AT1G16070 // AT3G49950 // AT2G43010 // AT4G32730 // AT5G15700 // AT5G66320 // AT1G21200 // AT3G26744 // AT4G18020 // AT5G67200 // AT3G46790 // AT3G21880 // AT3G05660 // AT5G62950 // AT2G32940 // AT3G16…
GO:0032774	P	RNA biosynthetic process	278	2444	2621	28397	0.00038	0.012	// AT1G06190 // AT1G33240 // AT5G11260 // AT2G22610 // AT5G06710 // AT3G62910 // AT1G11430 // AT5G60850 // AT4G38160 // AT2G37630 // AT3G23890 // AT5G07580 // AT5G66730 // AT4G00950 // AT1G16070 // AT3G49950 // AT2G43010 // AT4G32730 // AT5G15700 // AT5G66320 // AT1G21200 // AT3G26744 // AT4G18020 // AT5G67200 // AT3G46790 // AT3G21880 // AT3G05660 // AT5G62950 // AT2G32940 // AT3G16870 // AT5G27…
GO:0006412	P	translation	155	2444	1346	28397	0.00039	0.013	// AT5G11750 // AT3G09500 // AT3G62910 // AT3G45030 // AT4G16390 // AT3G62870 // AT3G06680 // AT5G07090 // AT5G02960 // AT5G02610 // AT1G09590 // AT2G36170 // AT4G39880 // AT1G75350 // AT1G62850 // AT5G27820 // AT3G18760 // AT4G11630 // AT4G20360 // AT4G29410 // AT2G40510 // AT3G04770 // AT5G15220 // AT4G16720 // AT3G17170 // AT4G29390 // AT3G05560 // AT4G09800 // AT2G18400 // AT5G45775 // AT4G18…
GO:0080090	P	regulation of primary metabolic process	291	2444	2761	28397	0.0004	0.013	// AT1G06190 // AT1G33240 // AT1G13110 // AT3G52770 // AT2G22610 // AT5G06710 // AT3G62910 // AT1G11430 // AT5G60850 // AT4G38160 // AT1G03080 // AT4G16390 // AT3G23890 // AT5G07580 // AT5G66730 // AT1G20930 // AT4G00950 // AT3G13226 // AT1G16070 // AT3G49950 // AT2G43010 // AT4G32730 // AT1G69040 // AT4G02980 // AT1G21200 // AT3G26744 // AT4G18020 // AT5G67200 // AT3G05660 // AT2G32940 // AT3G16…
GO:0009640	P	photomorphogenesis	38	2444	233	28397	0.00043	0.014	// AT5G11260 // AT4G02460 // AT2G02160 // AT4G11110 // AT5G19320 // AT3G54720 // AT4G31120 // AT2G43010 // AT2G34710 // AT1G78600 // AT3G26744 // AT4G31810 // AT1G73590 // AT2G20180 // AT5G63110 // AT1G06040 // AT5G16750 // AT2G38370 // AT2G40660 // AT4G35850 // AT1G09530 // AT4G01560 // AT1G55900 // AT4G32980 // AT2G04030 // AT3G55605 // AT4G05400 // AT4G32720 // AT2G02850 // AT3G20550 // AT2G13…
GO:0060255	P	regulation of macromolecule metabolic process	297	2444	2829	28397	0.00043	0.014	// AT1G06190 // AT1G33240 // AT5G11260 // AT3G52770 // AT2G22610 // AT5G06710 // AT3G62910 // AT1G76490 // AT1G11430 // AT5G60850 // AT4G24500 // AT4G38160 // AT4G16390 // AT3G23890 // AT5G07580 // AT5G66730 // AT1G20930 // AT4G00950 // AT3G13226 // AT1G16070 // AT3G49950 // AT2G43010 // AT4G32730 // AT5G66320 // AT4G02980 // AT1G21200 // AT3G26744 // AT4G18020 // AT5G67200 // AT3G46790 // AT3G05…
GO:0005996	P	monosaccharide metabolic process	100	2444	804	28397	0.00044	0.014	// AT4G31500 // AT5G36120 // AT1G17160 // AT4G27700 // AT3G61610 // AT2G44920 // AT5G19220 // AT5G27450 // AT2G21790 // AT3G25530 // AT5G52970 // AT2G31810 // AT4G25050 // AT5G63400 // AT5G63310 // AT1G17650 // AT4G30950 // AT1G43670 // AT5G14460 // AT1G20693 // AT2G36530 // AT1G04420 // AT4G17600 // AT2G26550 // AT3G27890 // AT1G19600 // AT3G17210 // AT3G20390 // AT3G51550 // AT4G10260 // AT3G10…
GO:0006351	P	transcription, DNA-dependent	277	2444	2618	28397	0.00044	0.014	// AT1G06190 // AT1G33240 // AT5G11260 // AT2G22610 // AT5G06710 // AT3G62910 // AT1G11430 // AT5G60850 // AT4G38160 // AT2G37630 // AT3G23890 // AT5G07580 // AT5G66730 // AT4G00950 // AT1G16070 // AT3G49950 // AT2G43010 // AT4G32730 // AT5G15700 // AT5G66320 // AT1G21200 // AT3G26744 // AT4G18020 // AT5G67200 // AT3G46790 // AT3G21880 // AT3G05660 // AT5G62950 // AT2G32940 // AT3G16870 // AT5G27…
GO:0006399	P	tRNA metabolic process	29	2444	160	28397	0.00046	0.015	// AT5G19040 // AT3G06730 // AT1G11430 // AT3G46100 // AT2G20020 // AT3G56330 // AT4G21900 // AT2G13440 // AT3G26410 // AT2G39670 // AT5G51100 // AT4G25630 // AT2G33430 // AT2G40660 // AT3G24560 // AT2G31170 // AT3G06980 // AT3G63510 // AT3G47450 // AT4G20130 // AT2G04530 // AT2G32230 // AT1G48520 // AT4G36390 // AT4G33760 // AT1G69200 // AT5G20040 // AT3G48110 // AT1G70200
GO:0006633	P	fatty acid biosynthetic process	46	2444	303	28397	0.00047	0.015	// AT4G31500 // AT4G00400 // AT1G61850 // AT4G33790 // AT1G32640 // AT2G22230 // AT1G49430 // AT2G47240 // AT5G47630 // AT2G44920 // AT2G38110 // AT1G16060 // AT1G67730 // AT4G18480 // AT2G34770 // AT3G05020 // AT4G25050 // AT5G15530 // AT5G52920 // AT5G23940 // AT1G32200 // AT4G02530 // AT1G77590 // AT2G05990 // AT5G10480 // AT5G62200 // AT3G26900 // AT4G30950 // AT4G32980 // AT2G46210 // AT4G13…
GO:0045449	P	regulation of transcription	253	2444	2376	28397	0.00057	0.018	// AT1G06190 // AT1G33240 // AT5G11260 // AT3G52770 // AT2G22610 // AT5G06710 // AT3G62910 // AT1G11430 // AT5G60850 // AT4G38160 // AT2G37630 // AT3G23890 // AT5G07580 // AT5G66730 // AT4G00950 // AT1G16070 // AT3G49950 // AT2G43010 // AT4G32730 // AT5G66320 // AT1G21200 // AT3G26744 // AT4G18020 // AT5G67200 // AT3G05660 // AT2G32940 // AT3G16870 // AT5G22010 // AT1G59640 // AT1G62360 // AT3G56…
GO:0009561	P	megagametogenesis	32	2444	187	28397	0.00058	0.018	// AT3G12270 // AT2G18330 // AT4G02460 // AT4G27660 // AT3G04820 // AT2G31170 // AT3G49890 // AT2G34260 // AT4G31120 // AT5G48030 // AT3G43210 // AT3G54350 // AT5G26860 // AT4G28820 // AT1G03860 // AT1G06220 // AT5G22320 // AT4G30930 // AT3G55605 // AT4G32720 // AT2G20710 // AT2G20490 // AT4G34200 // AT1G18370 // AT5G52380 // AT4G35050 // AT2G16780 // AT4G37890 // AT3G12380 // AT5G05670 // AT1G18…
GO:0010468	P	regulation of gene expression	283	2444	2695	28397	0.00059	0.018	// AT1G06190 // AT1G33240 // AT5G11260 // AT3G52770 // AT2G22610 // AT5G06710 // AT3G62910 // AT1G76490 // AT1G11430 // AT5G60850 // AT4G24500 // AT4G38160 // AT4G16390 // AT3G23890 // AT5G07580 // AT5G66730 // AT4G00950 // AT1G16070 // AT3G49950 // AT2G43010 // AT4G32730 // AT5G66320 // AT1G21200 // AT3G26744 // AT4G18020 // AT5G67200 // AT3G46790 // AT3G05660 // AT2G32940 // AT3G16870 // AT5G22…
GO:0009642	P	response to light intensity	43	2444	282	28397	0.00065	0.021	// AT3G23990 // AT1G52560 // AT2G31240 // AT3G25230 // AT5G49910 // AT1G16030 // AT3G47390 // AT1G30070 // AT2G26300 // AT1G53540 // AT4G32770 // AT3G08970 // AT3G55280 // AT1G76770 // AT3G05660 // AT1G54050 // AT4G25050 // AT5G42270 // AT4G30950 // AT4G27670 // AT4G10250 // AT1G10522 // AT1G02700 // AT4G25200 // AT5G07330 // AT4G24190 // AT4G16660 // AT1G74310 // AT1G14980 // AT4G21870 // AT2G46…
GO:0006355	P	regulation of transcription, DNA-dependent	252	2444	2372	28397	0.00066	0.021	// AT1G06190 // AT1G33240 // AT5G11260 // AT2G22610 // AT5G06710 // AT3G62910 // AT1G11430 // AT5G60850 // AT4G38160 // AT2G37630 // AT3G23890 // AT5G07580 // AT5G66730 // AT4G00950 // AT1G16070 // AT3G49950 // AT2G43010 // AT4G32730 // AT5G66320 // AT1G21200 // AT3G26744 // AT4G18020 // AT5G67200 // AT3G05660 // AT2G32940 // AT3G16870 // AT5G22010 // AT1G59640 // AT1G62360 // AT3G56850 // AT3G01…
GO:0010027	P	thylakoid membrane organization	33	2444	198	28397	0.00071	0.022	// AT5G36120 // AT5G52970 // AT3G62910 // AT1G11430 // AT1G75350 // AT5G19220 // AT1G32990 // AT1G12410 // AT3G25690 // AT4G14870 // AT2G26300 // AT2G04270 // AT4G38160 // AT3G63190 // AT2G33430 // AT4G39460 // AT4G37510 // AT4G02530 // AT3G20930 // AT3G26900 // AT4G32980 // AT3G47450 // AT2G30170 // AT5G30510 // AT5G45390 // AT1G65260 // AT4G17600 // AT4G34730 // AT3G53700 // AT1G22700 // AT1G70…
GO:0009668	P	plastid membrane organization	33	2444	198	28397	0.00071	0.022	// AT5G36120 // AT5G52970 // AT3G62910 // AT1G11430 // AT1G75350 // AT5G19220 // AT1G32990 // AT1G12410 // AT3G25690 // AT4G14870 // AT2G26300 // AT2G04270 // AT4G38160 // AT3G63190 // AT2G33430 // AT4G39460 // AT4G37510 // AT4G02530 // AT3G20930 // AT3G26900 // AT4G32980 // AT3G47450 // AT2G30170 // AT5G30510 // AT5G45390 // AT1G65260 // AT4G17600 // AT4G34730 // AT3G53700 // AT1G22700 // AT1G70…
GO:0043933	P	macromolecular complex subunit organization	87	2444	691	28397	0.00072	0.022	// AT5G36120 // AT5G44650 // AT5G64630 // AT5G24120 // AT5G26860 // AT1G75350 // AT5G10390 // AT4G25050 // AT5G63400 // AT1G04940 // AT1G80370 // AT3G04770 // AT1G06590 // AT4G15510 // AT3G15095 // AT5G02560 // AT3G26618 // AT4G17600 // AT5G10400 // AT2G47840 // AT2G30260 // AT3G09270 // AT1G56350 // AT2G44065 // AT4G31560 // AT5G42480 // AT4G22830 // AT2G43030 // AT1G57820 // AT1G12410 // AT2G28…
GO:0048440	P	carpel development	40	2444	258	28397	0.00075	0.023	// AT2G19940 // AT5G52970 // AT4G37940 // AT2G31170 // AT4G38160 // AT1G68990 // AT5G42630 // AT2G34710 // AT2G45650 // AT5G37020 // AT3G53700 // AT5G62230 // AT1G23420 // AT3G46740 // AT5G28640 // AT1G24260 // AT1G59640 // AT1G62360 // AT2G04030 // AT3G01140 // AT1G75330 // AT5G16560 // AT1G19850 // AT2G28000 // AT3G50330 // AT4G32980 // AT5G20720 // AT1G02800 // AT3G47450 // AT5G13290 // AT3G28…
GO:0010035	P	response to inorganic substance	127	2444	1086	28397	0.00075	0.023	// AT1G13110 // AT2G37630 // AT3G25230 // AT3G04290 // AT2G21790 // AT5G07800 // AT3G05660 // AT5G63400 // AT5G52920 // AT5G63310 // AT3G13860 // AT1G02700 // AT4G25200 // AT5G07330 // AT1G20693 // AT2G26150 // AT3G54470 // AT3G49940 // AT5G24270 // AT4G31940 // AT2G32120 // AT3G27890 // AT4G18910 // AT3G17210 // AT3G20390 // AT3G51550 // AT4G02930 // AT5G07440 // AT2G47470 // AT3G24503 // AT2G26…
GO:0006631	P	fatty acid metabolic process	76	2444	587	28397	0.00076	0.023	// AT4G31500 // AT4G00400 // AT1G61850 // AT3G52770 // AT3G63170 // AT1G32640 // AT2G22230 // AT1G49430 // AT2G46210 // AT2G47240 // AT3G18940 // AT5G47630 // AT3G16370 // AT2G36080 // AT4G33790 // AT2G44920 // AT2G38110 // AT5G47120 // AT1G64230 // AT1G67730 // AT5G10480 // AT5G45950 // AT3G05020 // AT4G18480 // AT4G32770 // AT2G34770 // AT1G53520 // AT2G34160 // AT1G55260 // AT4G25050 // AT4G30…
GO:0007000	P	nucleolus organization	9	2444	24	28397	0.00081	0.025	// AT5G27450 // AT1G57820 // AT3G17360 // AT1G53140 // AT2G44190 // AT3G20260 // AT5G51600 // AT1G63470 // AT4G39860
GO:0009408	P	response to heat	45	2444	303	28397	0.00081	0.025	// AT3G23990 // AT1G52560 // AT5G44650 // AT2G31240 // AT3G25230 // AT5G49910 // AT1G16030 // AT1G30070 // AT1G53540 // AT3G08970 // AT2G33590 // AT1G76770 // AT3G05660 // AT1G54050 // AT2G04030 // AT4G37370 // AT2G40340 // AT4G15802 // AT1G07400 // AT4G27670 // AT4G10250 // AT1G02700 // AT4G25200 // AT5G07330 // AT4G24190 // AT4G16660 // AT2G22360 // AT1G74310 // AT1G14980 // AT4G21870 // AT2G46…
GO:0010374	P	stomatal complex development	35	2444	217	28397	0.00084	0.025	// AT5G20630 // AT5G55480 // AT1G65700 // AT5G62230 // AT1G44110 // AT2G47240 // AT4G03270 // AT5G46580 // AT3G04290 // AT5G67260 // AT1G63700 // AT3G26744 // AT4G38160 // AT4G36180 // AT3G48200 // AT1G80370 // AT4G28560 // AT4G32980 // AT5G65590 // AT4G28780 // AT3G06980 // AT2G44740 // AT3G24140 // AT1G05230 // AT4G20130 // AT5G53210 // AT2G01950 // AT3G04760 // AT4G17600 // AT4G14770 // AT4G18…
GO:0051252	P	regulation of RNA metabolic process	252	2444	2388	28397	0.00093	0.028	// AT1G06190 // AT1G33240 // AT5G11260 // AT2G22610 // AT5G06710 // AT3G62910 // AT1G11430 // AT5G60850 // AT4G38160 // AT2G37630 // AT3G23890 // AT5G07580 // AT5G66730 // AT4G00950 // AT1G16070 // AT3G49950 // AT2G43010 // AT4G32730 // AT5G66320 // AT1G21200 // AT3G26744 // AT4G18020 // AT5G67200 // AT3G05660 // AT2G32940 // AT3G16870 // AT5G22010 // AT1G59640 // AT1G62360 // AT3G56850 // AT3G01…
GO:0044042	P	glucan metabolic process	59	2444	432	28397	0.00092	0.028	// AT1G66980 // AT5G55480 // AT2G22230 // AT1G02730 // AT4G03210 // AT5G36120 // AT3G19000 // AT4G27700 // AT5G54770 // AT3G19820 // AT1G07280 // AT3G56010 // AT1G02560 // AT1G30690 // AT4G25810 // AT3G15570 // AT2G35880 // AT5G24300 // AT5G01360 // AT2G39930 // AT4G36180 // AT4G34980 // AT1G70230 // AT5G01590 // AT3G48200 // AT3G20930 // AT1G43670 // AT3G06510 // AT4G12420 // AT1G70370 // AT1G26…
GO:0016052	P	carbohydrate catabolic process	74	2444	573	28397	0.00094	0.028	// AT1G32070 // AT3G57520 // AT5G55480 // AT3G56010 // AT2G41540 // AT5G36120 // AT5G52970 // AT1G53310 // AT4G27700 // AT5G20710 // AT2G47470 // AT1G75350 // AT4G18710 // AT5G19220 // AT3G27925 // AT5G53460 // AT5G64570 // AT3G58610 // AT1G12000 // AT3G11830 // AT3G25530 // AT5G20720 // AT4G34980 // AT5G08280 // AT3G63190 // AT3G23920 // AT2G22230 // AT1G06040 // AT5G63400 // AT5G52920 // AT5G01…
GO:0009639	P	response to red or far red light	56	2444	406	28397	0.001	0.03	// AT4G31500 // AT5G11260 // AT4G02460 // AT2G02160 // AT4G11110 // AT5G19320 // AT5G19530 // AT3G54720 // AT4G31120 // AT5G19220 // AT5G53660 // AT2G43010 // AT2G37970 // AT2G34710 // AT1G78600 // AT2G38120 // AT3G26744 // AT4G31810 // AT1G73590 // AT2G20180 // AT5G63110 // AT4G25050 // AT1G06040 // AT5G16750 // AT2G29090 // AT2G38370 // AT2G40660 // AT4G35850 // AT5G63310 // AT1G09530 // AT4G01…
GO:0044106	P	cellular amine metabolic process	112	2444	947	28397	0.0011	0.032	// AT4G31500 // AT5G15230 // AT1G13110 // AT5G05730 // AT2G22230 // AT1G11430 // AT3G14390 // AT3G66658 // AT5G46580 // AT5G44710 // AT1G69040 // AT3G25530 // AT2G31810 // AT1G55260 // AT4G34980 // AT1G63660 // AT2G17033 // AT1G73740 // AT4G30950 // AT4G33680 // AT3G62130 // AT3G09920 // AT4G34200 // AT2G13540 // AT3G18000 // AT5G39600 // AT3G14310 // AT5G63890 // AT4G33760 // AT4G02610 // AT5G64…
GO:0009110	P	vitamin biosynthetic process	17	2444	77	28397	0.0011	0.032	// AT3G02870 // AT4G32770 // AT5G04490 // AT4G21470 // AT2G25830 // AT2G46580 // AT4G26850 // AT5G54770 // AT5G50210 // AT1G78590 // AT5G28840 // AT1G68890 // AT3G63410 // AT3G47390 // AT1G23360 // AT5G04620 // AT1G58440
GO:0006655	P	phosphatidylglycerol biosynthetic process	15	2444	63	28397	0.0011	0.032	// AT4G00400 // AT1G26230 // AT4G36390 // AT1G31800 // AT3G06980 // AT3G47450 // AT2G38110 // AT4G18480 // AT4G20130 // AT3G63410 // AT1G32200 // AT4G30950 // AT4G35920 // AT4G17740 // AT1G22700
GO:0046471	P	phosphatidylglycerol metabolic process	15	2444	64	28397	0.0012	0.036	// AT4G00400 // AT1G26230 // AT4G36390 // AT1G31800 // AT3G06980 // AT3G47450 // AT2G38110 // AT4G18480 // AT4G20130 // AT3G63410 // AT1G32200 // AT4G30950 // AT4G35920 // AT4G17740 // AT1G22700
GO:0000278	P	mitotic cell cycle	44	2444	302	28397	0.0013	0.038	// AT1G11060 // AT4G02460 // AT5G01910 // AT1G44110 // AT4G37650 // AT5G17690 // AT1G34355 // AT5G51600 // AT3G52890 // AT1G20930 // AT2G26300 // AT5G43080 // AT1G57820 // AT4G21270 // AT3G55340 // AT4G03270 // AT2G38370 // AT1G80370 // AT1G03780 // AT3G44050 // AT3G17360 // AT4G14200 // AT3G58650 // AT5G08020 // AT1G01370 // AT5G04320 // AT3G25980 // AT3G05330 // AT5G42080 // AT4G32830 // AT5G67…
GO:0009913	P	epidermal cell differentiation	62	2444	467	28397	0.0013	0.038	// AT4G28890 // AT1G33240 // AT5G55480 // AT1G45688 // AT2G22230 // AT5G11000 // AT5G65700 // AT5G19530 // AT3G16370 // AT2G45750 // AT1G54970 // AT5G64630 // AT4G05530 // AT2G42260 // AT3G19820 // AT2G34710 // AT2G37260 // AT2G38120 // AT4G30200 // AT5G52060 // AT3G07880 // AT1G47480 // AT2G46225 // AT5G10480 // AT1G54490 // AT5G23940 // AT5G16000 // AT3G01140 // AT4G27290 // AT4G00100 // AT1G19…
GO:0006886	P	intracellular protein transport	121	2444	1044	28397	0.0013	0.039	// AT1G13110 // AT1G65700 // AT1G11430 // AT1G03080 // AT4G16390 // AT1G80270 // AT1G18850 // AT3G21540 // AT5G46580 // AT1G02370 // AT2G43010 // AT5G57180 // AT3G05660 // AT3G12390 // AT1G60620 // AT5G16750 // AT3G18280 // AT1G61740 // AT1G63660 // AT1G04940 // AT2G19385 // AT3G50700 // AT3G04770 // AT5G53530 // AT3G55605 // AT1G69690 // AT5G06550 // AT3G27890 // AT3G49890 // AT2G29530 // AT5G40…
GO:0008104	P	protein localization	138	2444	1216	28397	0.0013	0.039	// AT1G13110 // AT1G65700 // AT1G11430 // AT1G43890 // AT1G03080 // AT4G16390 // AT1G80270 // AT1G18850 // AT3G21540 // AT5G46580 // AT1G02370 // AT2G43010 // AT3G07190 // AT5G44560 // AT5G57180 // AT3G05660 // AT3G12390 // AT1G60620 // AT5G16750 // AT3G18280 // AT1G61740 // AT1G63660 // AT1G73640 // AT3G07410 // AT2G19385 // AT3G50700 // AT3G04770 // AT5G53530 // AT3G55605 // AT1G69690 // AT4G31…
GO:0006979	P	response to oxidative stress	74	2444	582	28397	0.0014	0.04	// AT5G05340 // AT3G47860 // AT3G23990 // AT1G32640 // AT1G52560 // AT2G43630 // AT2G31240 // AT1G49570 // AT3G25230 // AT5G49910 // AT1G16030 // AT2G25735 // AT1G78380 // AT1G30070 // AT2G26300 // AT1G53540 // AT4G21860 // AT5G23310 // AT4G32770 // AT2G46600 // AT4G17040 // AT3G08970 // AT3G25530 // AT5G07800 // AT3G55280 // AT1G76770 // AT3G05660 // AT3G12490 // AT5G39940 // AT1G54050 // AT5G13…
GO:0034622	P	cellular macromolecular complex assembly	75	2444	592	28397	0.0014	0.04	// AT2G44065 // AT5G65360 // AT3G23990 // AT3G25980 // AT1G15220 // AT1G12410 // AT2G30260 // AT5G44650 // AT5G42480 // AT4G22830 // AT2G19480 // AT3G20060 // AT2G43030 // AT5G51600 // AT1G64230 // AT1G14900 // AT3G08950 // AT3G45930 // AT2G37470 // AT1G08880 // AT1G57820 // AT4G31560 // AT5G26860 // AT5G27670 // AT1G18800 // AT2G03430 // AT1G75350 // AT5G10390 // AT4G25050 // AT2G33430 // AT5G63…
GO:0007398	P	ectoderm development	62	2444	469	28397	0.0014	0.041	// AT4G28890 // AT1G33240 // AT5G55480 // AT1G45688 // AT2G22230 // AT5G11000 // AT5G65700 // AT5G19530 // AT3G16370 // AT2G45750 // AT1G54970 // AT5G64630 // AT4G05530 // AT2G42260 // AT3G19820 // AT2G34710 // AT2G37260 // AT2G38120 // AT4G30200 // AT5G52060 // AT3G07880 // AT1G47480 // AT2G46225 // AT5G10480 // AT1G54490 // AT5G23940 // AT5G16000 // AT3G01140 // AT4G27290 // AT4G00100 // AT1G19…
GO:0008544	P	epidermis development	62	2444	469	28397	0.0014	0.041	// AT4G28890 // AT1G33240 // AT5G55480 // AT1G45688 // AT2G22230 // AT5G11000 // AT5G65700 // AT5G19530 // AT3G16370 // AT2G45750 // AT1G54970 // AT5G64630 // AT4G05530 // AT2G42260 // AT3G19820 // AT2G34710 // AT2G37260 // AT2G38120 // AT4G30200 // AT5G52060 // AT3G07880 // AT1G47480 // AT2G46225 // AT5G10480 // AT1G54490 // AT5G23940 // AT5G16000 // AT3G01140 // AT4G27290 // AT4G00100 // AT1G19…
GO:0010162	P	seed dormancy	27	2444	158	28397	0.0015	0.043	// AT4G02460 // AT3G48040 // AT4G35050 // AT3G57040 // AT5G25190 // AT3G18050 // AT2G34710 // AT3G26744 // AT1G74670 // AT4G24660 // AT4G35470 // AT5G16750 // AT1G59640 // AT2G29090 // AT5G22650 // AT2G22840 // AT4G01560 // AT2G31980 // AT2G02850 // AT2G01570 // AT3G20550 // AT2G13540 // AT4G31120 // AT5G57390 // AT1G18450 // AT1G17020 // AT1G56350
GO:0022611	P	dormancy process	27	2444	158	28397	0.0015	0.043	// AT4G02460 // AT3G48040 // AT4G35050 // AT3G57040 // AT5G25190 // AT3G18050 // AT2G34710 // AT3G26744 // AT1G74670 // AT4G24660 // AT4G35470 // AT5G16750 // AT1G59640 // AT2G29090 // AT5G22650 // AT2G22840 // AT4G01560 // AT2G31980 // AT2G02850 // AT2G01570 // AT3G20550 // AT2G13540 // AT4G31120 // AT5G57390 // AT1G18450 // AT1G17020 // AT1G56350
GO:0045184	P	establishment of protein localization	132	2444	1160	28397	0.0015	0.043	// AT1G13110 // AT1G65700 // AT1G11430 // AT1G43890 // AT1G03080 // AT4G16390 // AT1G80270 // AT1G18850 // AT3G21540 // AT5G46580 // AT1G02370 // AT2G43010 // AT3G07190 // AT5G57180 // AT3G05660 // AT3G12390 // AT1G60620 // AT5G16750 // AT3G18280 // AT1G61740 // AT1G63660 // AT1G73640 // AT3G07410 // AT2G19385 // AT3G50700 // AT3G04770 // AT5G53530 // AT3G55605 // AT1G69690 // AT5G44560 // AT5G06…
GO:0015031	P	protein transport	132	2444	1160	28397	0.0015	0.043	// AT1G13110 // AT1G65700 // AT1G11430 // AT1G43890 // AT1G03080 // AT4G16390 // AT1G80270 // AT1G18850 // AT3G21540 // AT5G46580 // AT1G02370 // AT2G43010 // AT3G07190 // AT5G57180 // AT3G05660 // AT3G12390 // AT1G60620 // AT5G16750 // AT3G18280 // AT1G61740 // AT1G63660 // AT1G73640 // AT3G07410 // AT2G19385 // AT3G50700 // AT3G04770 // AT5G53530 // AT3G55605 // AT1G69690 // AT5G44560 // AT5G06…
GO:0034613	P	cellular protein localization	122	2444	1059	28397	0.0015	0.043	// AT1G13110 // AT1G65700 // AT1G11430 // AT1G03080 // AT4G16390 // AT1G80270 // AT1G18850 // AT3G21540 // AT5G46580 // AT1G02370 // AT2G43010 // AT5G57180 // AT3G05660 // AT3G12390 // AT1G60620 // AT5G16750 // AT3G18280 // AT1G61740 // AT1G63660 // AT1G04940 // AT2G19385 // AT3G50700 // AT3G04770 // AT5G53530 // AT3G55605 // AT1G69690 // AT5G06550 // AT3G27890 // AT3G49890 // AT2G29530 // AT5G40…
GO:0009926	P	auxin polar transport	19	2444	95	28397	0.0015	0.044	// AT1G70370 // AT2G38120 // AT5G60920 // AT1G73590 // AT2G36910 // AT1G75680 // AT5G19530 // AT3G16370 // AT5G46700 // AT1G76520 // AT5G13930 // AT4G36760 // AT3G28345 // AT5G55540 // AT1G28440 // AT4G31820 // AT1G11860 // AT5G13750 // AT1G48350
GO:0016051	P	carbohydrate biosynthetic process	123	2444	1070	28397	0.0016	0.044	// AT4G31500 // AT5G36120 // AT2G22230 // AT4G27700 // AT5G19530 // AT3G16370 // AT5G19220 // AT2G21790 // AT5G24120 // AT1G24030 // AT2G31810 // AT5G63400 // AT1G04040 // AT1G43670 // AT2G36530 // AT3G01440 // AT1G79620 // AT5G55250 // AT4G10300 // AT5G58490 // AT5G64330 // AT5G01310 // AT3G20390 // AT5G14510 // AT1G58440 // AT3G51550 // AT4G10260 // AT1G66980 // AT3G02870 // AT2G47470 // AT3G58…
GO:0000279	P	M phase	44	2444	306	28397	0.0016	0.045	// AT5G19040 // AT2G20190 // AT1G11060 // AT4G02460 // AT5G63540 // AT5G18620 // AT5G51600 // AT1G20930 // AT3G13226 // AT3G51290 // AT2G34710 // AT4G21270 // AT1G50270 // AT2G03430 // AT2G44190 // AT3G55340 // AT4G15830 // AT5G22010 // AT3G23890 // AT1G08560 // AT1G03780 // AT3G44050 // AT1G63470 // AT3G20260 // AT1G01370 // AT1G01690 // AT5G55230 // AT3G25980 // AT5G42080 // AT1G54490 // AT3G20…
GO:0070727	P	cellular macromolecule localization	125	2444	1093	28397	0.0017	0.048	// AT4G31500 // AT1G13110 // AT1G65700 // AT1G11430 // AT1G03080 // AT4G16390 // AT1G80270 // AT1G18850 // AT3G21540 // AT5G46580 // AT1G02370 // AT2G43010 // AT5G57180 // AT3G05660 // AT3G12390 // AT1G60620 // AT5G16750 // AT3G18280 // AT1G61740 // AT1G63660 // AT1G04940 // AT2G19385 // AT3G50700 // AT3G04770 // AT4G37940 // AT5G53530 // AT3G55605 // AT1G69690 // AT5G06550 // AT4G26850 // AT3G49…
GO:0006464	P	protein modification process	285	2444	2773	28397	0.0018	0.049	// AT1G61850 // AT2G41890 // AT2G22610 // AT2G01950 // AT1G21880 // AT5G11260 // AT5G56610 // AT2G44190 // AT3G61610 // AT1G68330 // AT1G20930 // AT5G44710 // AT2G43010 // AT2G24230 // AT5G57390 // AT5G24010 // AT3G18040 // AT3G26744 // AT4G31810 // AT4G21920 // AT1G24430 // AT1G24030 // AT3G05660 // AT2G46850 // AT5G03870 // AT1G47578 // AT5G22010 // AT3G23890 // AT4G21450 // AT4G18593 // AT4G20…
GO:0009740	P	gibberellic acid mediated signaling pathway	17	2444	82	28397	0.0019	0.053	// AT2G01570 // AT5G15230 // AT5G11260 // AT3G48040 // AT1G74670 // AT3G18050 // AT1G67030 // AT2G20180 // AT5G66730 // AT4G24660 // AT4G35470 // AT3G57040 // AT5G25190 // AT1G15550 // AT3G54510 // AT2G26300 // AT1G09530
GO:0010305	P	leaf vascular tissue pattern formation	9	2444	28	28397	0.002	0.054	// AT3G52770 // AT2G01950 // AT1G13290 // AT5G46700 // AT3G54720 // AT1G27340 // AT5G55540 // AT4G18750 // AT1G19850
GO:0044272	P	sulfur compound biosynthetic process	63	2444	486	28397	0.002	0.055	// AT4G31500 // AT5G15230 // AT5G64350 // AT1G32640 // AT2G22230 // AT5G54770 // AT1G42960 // AT5G05260 // AT5G46700 // AT3G66658 // AT1G70280 // AT3G17390 // AT3G27925 // AT4G35920 // AT5G08410 // AT5G44710 // AT5G05730 // AT4G15930 // AT3G25530 // AT1G33110 // AT5G20720 // AT1G55260 // AT3G04940 // AT1G47578 // AT1G76520 // AT4G34980 // AT5G42270 // AT5G10480 // AT1G31650 // AT3G06510 // AT3G02…
GO:0033036	P	macromolecule localization	168	2444	1541	28397	0.002	0.056	// AT4G31500 // AT1G13110 // AT1G65700 // AT1G11430 // AT4G14870 // AT1G43890 // AT1G03080 // AT4G16390 // AT1G80270 // AT3G07190 // AT1G18850 // AT3G21540 // AT5G46580 // AT1G02370 // AT2G43010 // AT5G10260 // AT5G57390 // AT5G44560 // AT3G26744 // AT4G35050 // AT3G05660 // AT1G55260 // AT3G12390 // AT1G60620 // AT5G16750 // AT3G18280 // AT1G61740 // AT4G21450 // AT1G73640 // AT3G07410 // AT2G19…
GO:0048439	P	flower morphogenesis	15	2444	68	28397	0.0021	0.056	// AT5G62710 // AT2G44830 // AT2G41890 // AT5G37020 // AT5G67200 // AT3G13510 // AT2G31160 // AT1G75520 // AT1G04390 // AT5G03680 // AT1G62360 // AT4G08150 // AT1G73590 // AT1G19850 // AT2G33860
GO:0051169	P	nuclear transport	33	2444	213	28397	0.0021	0.057	// AT3G04770 // AT3G12270 // AT4G27950 // AT1G15440 // AT5G19320 // AT5G27330 // AT5G11260 // AT1G80270 // AT4G18710 // AT4G35050 // AT3G21540 // AT5G14580 // AT3G12390 // AT5G16750 // AT5G59240 // AT5G13290 // AT3G16810 // AT1G63660 // AT3G03920 // AT4G26600 // AT3G10090 // AT5G14520 // AT5G09840 // AT1G03530 // AT5G43960 // AT4G30930 // AT3G22660 // AT5G15550 // AT4G32720 // AT3G11964 // AT5G43…
GO:0006913	P	nucleocytoplasmic transport	33	2444	213	28397	0.0021	0.057	// AT3G04770 // AT3G12270 // AT4G27950 // AT1G15440 // AT5G19320 // AT5G27330 // AT5G11260 // AT1G80270 // AT4G18710 // AT4G35050 // AT3G21540 // AT5G14580 // AT3G12390 // AT5G16750 // AT5G59240 // AT5G13290 // AT3G16810 // AT1G63660 // AT3G03920 // AT4G26600 // AT3G10090 // AT5G14520 // AT5G09840 // AT1G03530 // AT5G43960 // AT4G30930 // AT3G22660 // AT5G15550 // AT4G32720 // AT3G11964 // AT5G43…
GO:0001708	P	cell fate specification	14	2444	61	28397	0.0021	0.057	// AT3G44050 // AT5G45700 // AT2G37260 // AT2G47420 // AT5G62230 // AT5G37010 // AT3G20260 // AT1G24260 // AT3G23890 // AT4G08150 // AT1G14900 // AT5G16560 // AT1G14760 // AT2G33860
GO:0048519	P	negative regulation of biological process	139	2444	1243	28397	0.0021	0.057	// AT1G33240 // AT5G11260 // AT1G76490 // AT4G24500 // AT2G37630 // AT2G43010 // AT4G24580 // AT5G67200 // AT3G05660 // AT5G22010 // AT1G62360 // AT3G23890 // AT3G50700 // AT5G22650 // AT5G42270 // AT4G30950 // AT4G14200 // AT5G48890 // AT1G01370 // AT3G20150 // AT1G69690 // AT3G20550 // AT2G01210 // AT3G27890 // AT4G32830 // AT4G37650 // AT3G03300 // AT5G48820 // AT2G20190 // AT2G13540 // AT5G03…
GO:0010476	P	gibberellin mediated signaling pathway	17	2444	83	28397	0.0021	0.058	// AT2G01570 // AT5G15230 // AT5G11260 // AT3G48040 // AT1G74670 // AT3G18050 // AT1G67030 // AT2G20180 // AT5G66730 // AT4G24660 // AT4G35470 // AT3G57040 // AT5G25190 // AT1G15550 // AT3G54510 // AT2G26300 // AT1G09530
GO:0006650	P	glycerophospholipid metabolic process	36	2444	240	28397	0.0022	0.059	// AT4G00400 // AT3G63410 // AT4G31560 // AT3G07960 // AT2G38110 // AT4G35920 // AT2G32260 // AT5G14850 // AT1G47510 // AT2G46500 // AT1G32200 // AT3G02870 // AT1G26230 // AT4G30950 // AT3G06980 // AT3G47450 // AT5G18850 // AT4G20130 // AT5G40500 // AT5G65090 // AT3G63240 // AT4G17740 // AT3G09920 // AT4G36390 // AT1G31800 // AT4G10280 // AT3G18000 // AT4G18480 // AT1G57540 // AT1G11880 // AT5G54…
GO:0007007	P	inner mitochondrial membrane organization	5	2444	8	28397	0.0023	0.063	// AT3G46560 // AT5G50810 // AT2G31170 // AT1G61570 // AT2G29530
GO:0007276	P	gamete generation	30	2444	189	28397	0.0023	0.063	// AT3G12270 // AT2G18330 // AT4G02460 // AT4G27660 // AT3G04820 // AT3G49890 // AT4G31120 // AT5G48030 // AT3G54350 // AT5G26860 // AT5G49150 // AT4G28820 // AT1G03860 // AT5G22320 // AT1G06220 // AT1G64110 // AT1G06590 // AT4G30930 // AT3G55605 // AT4G35560 // AT2G20710 // AT5G57800 // AT5G52380 // AT4G35050 // AT2G16780 // AT3G12380 // AT5G05670 // AT5G13840 // AT1G18450 // AT2G47990
GO:0006520	P	cellular amino acid metabolic process	103	2444	882	28397	0.0024	0.063	// AT4G31500 // AT5G15230 // AT1G13110 // AT5G05730 // AT2G22230 // AT1G11430 // AT3G14390 // AT3G66658 // AT5G46580 // AT5G44710 // AT1G69040 // AT3G25530 // AT2G31810 // AT1G55260 // AT4G34980 // AT1G63660 // AT2G17033 // AT1G73740 // AT4G30950 // AT4G33680 // AT3G62130 // AT3G09920 // AT4G34200 // AT2G13540 // AT5G39600 // AT3G14310 // AT5G63890 // AT4G33760 // AT4G02610 // AT5G64350 // AT5G07…
GO:0009690	P	cytokinin metabolic process	14	2444	62	28397	0.0024	0.063	// AT3G20475 // AT5G19040 // AT5G56970 // AT4G36390 // AT4G02460 // AT4G37890 // AT4G37940 // AT1G79050 // AT5G20040 // AT1G72500 // AT1G62360 // AT1G75450 // AT2G20320 // AT5G38280
GO:0009560	P	embryo sac egg cell differentiation	24	2444	139	28397	0.0024	0.063	// AT3G12270 // AT2G18330 // AT4G02460 // AT4G27660 // AT3G04820 // AT3G49890 // AT4G31120 // AT5G48030 // AT3G54350 // AT5G26860 // AT4G28820 // AT1G03860 // AT1G06220 // AT5G22320 // AT4G30930 // AT3G55605 // AT2G20710 // AT5G52380 // AT4G35050 // AT2G16780 // AT3G12380 // AT5G05670 // AT1G18450 // AT2G47990
GO:0071370	P	cellular response to gibberellin stimulus	17	2444	84	28397	0.0024	0.063	// AT2G01570 // AT5G15230 // AT5G11260 // AT3G48040 // AT1G74670 // AT3G18050 // AT1G67030 // AT2G20180 // AT5G66730 // AT4G24660 // AT4G35470 // AT3G57040 // AT5G25190 // AT1G15550 // AT3G54510 // AT2G26300 // AT1G09530
GO:0010557	P	positive regulation of macromolecule biosynthetic process	63	2444	491	28397	0.0025	0.065	// AT1G06190 // AT5G11260 // AT4G17500 // AT4G02460 // AT5G36120 // AT1G32640 // AT3G06730 // AT1G11430 // AT3G25690 // AT4G16390 // AT3G08500 // AT1G12410 // AT5G66320 // AT4G02980 // AT3G26744 // AT2G38370 // AT2G02160 // AT5G51100 // AT3G62910 // AT4G38160 // AT3G24140 // AT5G08410 // AT2G33430 // AT4G39460 // AT5G11590 // AT3G56850 // AT4G17600 // AT1G14760 // AT5G22650 // AT2G47460 // AT3G26…
GO:0014070	P	response to organic cyclic substance	25	2444	148	28397	0.0025	0.066	// AT1G18370 // AT1G02730 // AT3G12110 // AT1G44110 // AT5G55200 // AT4G28250 // AT2G39370 // AT4G32280 // AT1G73590 // AT5G42150 // AT4G15830 // AT3G23890 // AT1G08560 // AT1G78380 // AT2G15480 // AT5G54510 // AT5G65670 // AT1G70710 // AT2G34660 // AT2G33310 // AT5G43700 // AT3G02120 // AT2G29420 // AT4G34160 // AT3G09270
GO:0010583	P	response to cyclopentenone	25	2444	148	28397	0.0025	0.066	// AT1G18370 // AT1G02730 // AT3G12110 // AT1G44110 // AT5G55200 // AT4G28250 // AT2G39370 // AT4G32280 // AT1G73590 // AT5G42150 // AT4G15830 // AT3G23890 // AT1G08560 // AT1G78380 // AT2G15480 // AT5G54510 // AT5G65670 // AT1G70710 // AT2G34660 // AT2G33310 // AT5G43700 // AT3G02120 // AT2G29420 // AT4G34160 // AT3G09270
GO:0060918	P	auxin transport	19	2444	100	28397	0.0026	0.067	// AT1G70370 // AT2G38120 // AT5G60920 // AT1G73590 // AT2G36910 // AT1G75680 // AT5G19530 // AT3G16370 // AT5G46700 // AT1G76520 // AT5G13930 // AT4G36760 // AT3G28345 // AT5G55540 // AT1G28440 // AT4G31820 // AT1G11860 // AT5G13750 // AT1G48350
GO:0006576	P	cellular biogenic amine metabolic process	29	2444	182	28397	0.0026	0.068	// AT4G31500 // AT5G36140 // AT4G38620 // AT2G46330 // AT5G07440 // AT5G60750 // AT1G13110 // AT5G05260 // AT1G17745 // AT5G18930 // AT2G32260 // AT1G32640 // AT1G43710 // AT3G57880 // AT5G64440 // AT3G26900 // AT3G14930 // AT2G19070 // AT4G36360 // AT2G36880 // AT2G30860 // AT5G13710 // AT3G18000 // AT1G32450 // AT2G30990 // AT3G14310 // AT5G63890 // AT5G05730 // AT4G02610
GO:0042445	P	hormone metabolic process	45	2444	324	28397	0.0026	0.068	// AT4G31500 // AT5G36140 // AT5G19040 // AT4G02460 // AT2G46330 // AT5G60750 // AT1G13110 // AT5G05260 // AT5G24910 // AT4G05530 // AT2G43010 // AT2G30860 // AT2G26640 // AT1G62360 // AT1G17745 // AT1G55320 // AT3G30180 // AT4G37940 // AT2G05990 // AT5G49460 // AT3G26900 // AT2G30990 // AT4G12080 // AT3G14930 // AT1G75680 // AT5G16390 // AT5G13710 // AT2G20320 // AT5G38280 // AT2G33860 // AT3G20…
GO:0006163	P	purine nucleotide metabolic process	33	2444	217	28397	0.0027	0.07	// AT4G02460 // AT3G57150 // AT4G23900 // AT2G23460 // AT5G04130 // AT2G36250 // AT3G20330 // AT3G58610 // AT3G51290 // AT4G00895 // AT5G26860 // AT4G25630 // AT4G30110 // AT1G16870 // AT3G57550 // AT5G10920 // AT1G63660 // AT1G75330 // AT5G63310 // AT5G14050 // AT4G33520 // AT3G23890 // AT4G25450 // AT3G28345 // AT3G20475 // AT3G58660 // AT4G31120 // AT4G28950 // AT5G20040 // AT3G05060 // AT5G55…
GO:0006778	P	porphyrin metabolic process	34	2444	226	28397	0.0027	0.071	// AT5G56090 // AT5G52970 // AT1G75350 // AT2G43030 // AT2G44920 // AT1G10700 // AT3G27925 // AT1G32990 // AT4G01690 // AT1G78600 // AT4G32770 // AT2G26540 // AT2G20180 // AT3G62910 // AT5G63290 // AT3G17210 // AT1G32200 // AT1G47128 // AT4G02530 // AT1G33330 // AT3G26900 // AT4G30950 // AT4G32980 // AT3G14930 // AT2G30390 // AT5G30510 // AT2G21210 // AT4G17600 // AT2G26550 // AT5G43150 // AT1G31…
GO:0031047	P	gene silencing by RNA	50	2444	371	28397	0.0027	0.071	// AT1G13030 // AT4G02460 // AT3G05020 // AT1G76490 // AT5G18620 // AT4G24500 // AT5G37010 // AT1G34355 // AT4G35800 // AT5G25590 // AT2G36350 // AT3G54350 // AT1G57820 // AT4G21270 // AT3G15550 // AT4G15950 // AT1G63470 // AT4G37510 // AT4G30130 // AT1G19850 // AT4G14330 // AT3G44050 // AT3G46790 // AT3G51290 // AT4G14200 // AT4G22860 // AT3G58650 // AT5G08020 // AT5G23570 // AT1G72250 // AT1G01…
GO:0009691	P	cytokinin biosynthetic process	10	2444	36	28397	0.0028	0.071	// AT3G20475 // AT5G19040 // AT4G36390 // AT4G02460 // AT4G37940 // AT1G79050 // AT5G20040 // AT1G62360 // AT2G20320 // AT5G38280
GO:0007292	P	female gamete generation	24	2444	141	28397	0.0028	0.072	// AT3G12270 // AT2G18330 // AT4G02460 // AT4G27660 // AT3G04820 // AT3G49890 // AT4G31120 // AT5G48030 // AT3G54350 // AT5G26860 // AT4G28820 // AT1G03860 // AT1G06220 // AT5G22320 // AT4G30930 // AT3G55605 // AT2G20710 // AT5G52380 // AT4G35050 // AT2G16780 // AT3G12380 // AT5G05670 // AT1G18450 // AT2G47990
GO:0046486	P	glycerolipid metabolic process	38	2444	262	28397	0.0028	0.072	// AT4G00400 // AT3G63410 // AT4G31560 // AT3G07960 // AT2G38110 // AT4G35920 // AT4G18550 // AT2G32260 // AT5G14850 // AT1G47510 // AT2G46500 // AT1G32200 // AT3G02870 // AT1G26230 // AT4G30950 // AT3G51520 // AT3G06980 // AT3G47450 // AT5G18850 // AT4G20130 // AT5G40500 // AT5G65090 // AT3G63240 // AT4G17740 // AT3G09920 // AT4G36390 // AT1G31800 // AT4G10280 // AT3G18000 // AT4G18480 // AT1G57…
GO:0009914	P	hormone transport	19	2444	101	28397	0.0028	0.072	// AT1G70370 // AT2G38120 // AT5G60920 // AT1G73590 // AT2G36910 // AT1G75680 // AT5G19530 // AT3G16370 // AT5G46700 // AT1G76520 // AT5G13930 // AT4G36760 // AT3G28345 // AT5G55540 // AT1G28440 // AT4G31820 // AT1G11860 // AT5G13750 // AT1G48350
GO:0033013	P	tetrapyrrole metabolic process	34	2444	227	28397	0.0029	0.074	// AT5G56090 // AT5G52970 // AT1G75350 // AT2G43030 // AT2G44920 // AT1G10700 // AT3G27925 // AT1G32990 // AT4G01690 // AT1G78600 // AT4G32770 // AT2G26540 // AT2G20180 // AT3G62910 // AT5G63290 // AT3G17210 // AT1G32200 // AT1G47128 // AT4G02530 // AT1G33330 // AT3G26900 // AT4G30950 // AT4G32980 // AT3G14930 // AT2G30390 // AT5G30510 // AT2G21210 // AT4G17600 // AT2G26550 // AT5G43150 // AT1G31…
GO:0050794	P	regulation of cellular process	449	2444	4595	28397	0.003	0.076	// AT1G06190 // AT5G06710 // AT1G76490 // AT5G56610 // AT5G22400 // AT1G03080 // AT1G27340 // AT2G43010 // AT5G66320 // AT4G02980 // AT5G36120 // AT4G18020 // AT1G72840 // AT4G35470 // AT1G63470 // AT3G01140 // AT4G18593 // AT3G20810 // AT3G50700 // AT5G65590 // AT1G02700 // AT1G69690 // AT5G07580 // AT2G13540 // AT4G37650 // AT5G56580 // AT1G54330 // AT1G13030 // AT5G58530 // AT5G25590 // AT1G78…
GO:0034504	P	protein localization in nucleus	26	2444	159	28397	0.0031	0.078	// AT3G12270 // AT4G27950 // AT1G15440 // AT5G27330 // AT1G80270 // AT3G21540 // AT5G15550 // AT3G12390 // AT5G16750 // AT5G59240 // AT3G16810 // AT1G63660 // AT3G03920 // AT4G26600 // AT3G04770 // AT5G14520 // AT5G09840 // AT3G54220 // AT1G03530 // AT3G22660 // AT4G30930 // AT5G14580 // AT4G32720 // AT3G11964 // AT5G66540 // AT4G35050
GO:0042127	P	regulation of cell proliferation	21	2444	118	28397	0.0031	0.079	// AT2G32260 // AT4G02800 // AT1G02730 // AT4G32980 // AT3G20550 // AT5G60210 // AT1G44110 // AT4G22860 // AT5G64770 // AT5G11260 // AT4G14770 // AT3G22790 // AT4G34160 // AT5G45980 // AT5G67260 // AT1G03780 // AT5G13840 // AT5G53210 // AT2G26300 // AT5G58040 // AT1G54490
GO:0042793	P	transcription from plastid promoter	15	2444	72	28397	0.0033	0.083	// AT1G06190 // AT3G25690 // AT2G04270 // AT2G34640 // AT5G51100 // AT3G47450 // AT4G39460 // AT1G69200 // AT2G33430 // AT4G20130 // AT3G62910 // AT5G45390 // AT3G48500 // AT1G12410 // AT3G06730
GO:0009411	P	response to UV	36	2444	247	28397	0.0033	0.084	// AT4G12420 // AT5G65700 // AT5G10480 // AT2G22230 // AT5G55200 // AT4G38620 // AT5G19530 // AT3G16370 // AT5G11260 // AT1G28440 // AT2G42260 // AT2G38120 // AT1G73590 // AT5G51100 // AT5G13930 // AT5G16000 // AT1G04040 // AT5G63310 // AT2G47460 // AT1G70370 // AT4G09820 // AT2G37970 // AT1G75680 // AT5G08020 // AT3G28345 // AT5G42800 // AT5G42740 // AT5G16390 // AT5G60920 // AT3G13510 // AT2G20…
GO:0019953	P	sexual reproduction	36	2444	247	28397	0.0033	0.084	// AT1G65450 // AT2G18330 // AT4G02460 // AT4G27660 // AT3G04820 // AT3G12270 // AT2G47470 // AT3G49890 // AT4G31120 // AT5G48030 // AT3G54350 // AT5G26860 // AT4G28820 // AT5G49150 // AT1G03860 // AT5G22320 // AT1G06220 // AT1G64110 // AT1G06590 // AT1G01370 // AT4G30930 // AT3G55605 // AT4G35560 // AT3G03690 // AT2G20710 // AT2G47990 // AT5G52380 // AT4G28250 // AT4G35050 // AT2G16780 // AT3G12…
GO:0031325	P	positive regulation of cellular metabolic process	75	2444	615	28397	0.0034	0.084	// AT1G06190 // AT1G13110 // AT4G17500 // AT4G02460 // AT5G36120 // AT1G32640 // AT3G62910 // AT3G06730 // AT1G11430 // AT5G11260 // AT3G25690 // AT1G03080 // AT4G16390 // AT3G08500 // AT2G05940 // AT1G17745 // AT1G12410 // AT3G24140 // AT5G66320 // AT4G02980 // AT3G26744 // AT2G38370 // AT2G02160 // AT5G51100 // AT5G50210 // AT4G38160 // AT3G19010 // AT5G08410 // AT2G33430 // AT4G39460 // AT5G11…
GO:0006526	P	arginine biosynthetic process	5	2444	9	28397	0.0034	0.084	// AT2G19940 // AT2G37500 // AT4G24830 // AT5G10920 // AT3G57560
GO:0042026	P	protein refolding	5	2444	9	28397	0.0034	0.084	// AT3G23990 // AT1G26230 // AT3G13860 // AT2G28000 // AT3G13470
GO:0065003	P	macromolecular complex assembly	80	2444	665	28397	0.0035	0.086	// AT2G44065 // AT5G65360 // AT3G23990 // AT5G56090 // AT3G25980 // AT1G15220 // AT1G53310 // AT2G30260 // AT5G44650 // AT5G42480 // AT4G22830 // AT5G55630 // AT3G20060 // AT2G43030 // AT5G51600 // AT1G64230 // AT1G14900 // AT5G27670 // AT3G45930 // AT2G37470 // AT1G08880 // AT1G57820 // AT4G31560 // AT5G26860 // AT3G08950 // AT1G18800 // AT2G03430 // AT1G75350 // AT5G10390 // AT4G25050 // AT2G33…
GO:0051649	P	establishment of localization in cell	167	2444	1554	28397	0.0035	0.086	// AT1G13110 // AT1G65700 // AT1G11430 // AT5G11260 // AT1G03080 // AT4G16390 // AT1G80270 // AT1G18850 // AT3G21540 // AT5G46580 // AT1G02370 // AT2G43010 // AT4G34940 // AT3G07190 // AT5G57180 // AT4G35050 // AT2G26850 // AT3G05660 // AT2G33430 // AT3G12390 // AT1G60620 // AT3G56640 // AT3G18280 // AT1G61740 // AT4G21450 // AT1G04940 // AT2G19385 // AT3G50700 // AT1G14140 // AT5G53530 // AT3G55…
GO:0005982	P	starch metabolic process	34	2444	230	28397	0.0035	0.086	// AT1G66980 // AT5G55480 // AT5G36120 // AT3G19000 // AT4G27700 // AT5G54770 // AT1G07280 // AT1G02560 // AT3G15570 // AT5G24300 // AT2G39930 // AT2G22230 // AT4G34980 // AT5G01590 // AT3G48200 // AT3G20930 // AT1G43670 // AT3G06510 // AT1G70370 // AT1G26230 // AT1G75680 // AT1G27680 // AT2G30390 // AT4G17090 // AT3G01440 // AT3G10940 // AT4G10300 // AT3G23920 // AT5G60920 // AT1G31800 // AT3G56…
GO:0007020	P	microtubule nucleation	14	2444	66	28397	0.0039	0.095	// AT2G36230 // AT5G65700 // AT1G51940 // AT5G58960 // AT5G43700 // AT3G25530 // AT3G45980 // AT3G45850 // AT4G29720 // AT4G34980 // AT5G55230 // AT4G35920 // AT5G51550 // AT1G28440
GO:0000271	P	polysaccharide biosynthetic process	72	2444	590	28397	0.0039	0.096	// AT1G66980 // AT5G65700 // AT2G22230 // AT1G02730 // AT5G36120 // AT5G10480 // AT3G19000 // AT4G27700 // AT5G54770 // AT5G18620 // AT5G19530 // AT1G07280 // AT3G16370 // AT5G55630 // AT4G37940 // AT1G23760 // AT5G19220 // AT1G28440 // AT4G05200 // AT2G38120 // AT3G15570 // AT5G50330 // AT5G24300 // AT1G24030 // AT5G13460 // AT2G39930 // AT4G36180 // AT5G16000 // AT3G48200 // AT3G20930 // AT2G03…
GO:0009891	P	positive regulation of biosynthetic process	73	2444	600	28397	0.004	0.096	// AT1G06190 // AT1G13110 // AT4G17500 // AT4G02460 // AT5G36120 // AT1G32640 // AT3G06730 // AT1G11430 // AT5G11260 // AT3G25690 // AT1G03080 // AT4G16390 // AT3G08500 // AT2G05940 // AT1G17745 // AT1G12410 // AT3G24140 // AT5G66320 // AT4G02980 // AT3G26744 // AT2G38370 // AT2G02160 // AT5G51100 // AT3G62910 // AT4G38160 // AT3G19010 // AT5G08410 // AT2G33430 // AT4G39460 // AT5G11590 // AT3G18…
GO:0031328	P	positive regulation of cellular biosynthetic process	73	2444	600	28397	0.004	0.096	// AT1G06190 // AT1G13110 // AT4G17500 // AT4G02460 // AT5G36120 // AT1G32640 // AT3G06730 // AT1G11430 // AT5G11260 // AT3G25690 // AT1G03080 // AT4G16390 // AT3G08500 // AT2G05940 // AT1G17745 // AT1G12410 // AT3G24140 // AT5G66320 // AT4G02980 // AT3G26744 // AT2G38370 // AT2G02160 // AT5G51100 // AT3G62910 // AT4G38160 // AT3G19010 // AT5G08410 // AT2G33430 // AT4G39460 // AT5G11590 // AT3G18…
GO:0034754	P	cellular hormone metabolic process	27	2444	171	28397	0.004	0.097	// AT4G31500 // AT5G05730 // AT5G19040 // AT4G02460 // AT2G46330 // AT5G60750 // AT1G13110 // AT5G05260 // AT5G36140 // AT1G17745 // AT2G30860 // AT1G62360 // AT3G26900 // AT3G14930 // AT4G37940 // AT2G20320 // AT5G38280 // AT3G20475 // AT1G75450 // AT4G36390 // AT4G37890 // AT1G79050 // AT5G20040 // AT1G72500 // AT2G30990 // AT3G14310 // AT5G56970
GO:0043481	P	anthocyanin accumulation in tissues in response to UV light	20	2444	113	28397	0.0041	0.098	// AT4G12420 // AT1G70370 // AT5G65700 // AT2G38120 // AT5G60920 // AT5G10480 // AT1G73590 // AT1G75680 // AT2G20190 // AT5G19530 // AT3G16370 // AT2G22230 // AT5G16390 // AT5G64330 // AT3G28345 // AT5G16000 // AT1G04040 // AT1G28440 // AT2G36910 // AT3G19820
GO:0051641	P	cellular localization	172	2444	1613	28397	0.0041	0.098	// AT4G31500 // AT1G13110 // AT1G65700 // AT1G11430 // AT5G11260 // AT1G03080 // AT4G16390 // AT1G80270 // AT1G18850 // AT2G01770 // AT3G21540 // AT5G46580 // AT1G02370 // AT2G43010 // AT4G34940 // AT3G07190 // AT5G57180 // AT4G35050 // AT2G26850 // AT3G05660 // AT2G33430 // AT3G12390 // AT1G60620 // AT3G56640 // AT3G18280 // AT1G61740 // AT4G21450 // AT1G04940 // AT2G19385 // AT3G50700 // AT1G14…
GO:0043473	P	pigmentation	20	2444	113	28397	0.0041	0.098	// AT4G12420 // AT1G70370 // AT5G65700 // AT2G38120 // AT5G60920 // AT5G10480 // AT1G73590 // AT1G75680 // AT2G20190 // AT5G19530 // AT3G16370 // AT2G22230 // AT5G16390 // AT5G64330 // AT3G28345 // AT5G16000 // AT1G04040 // AT1G28440 // AT2G36910 // AT3G19820
GO:0043478	P	pigment accumulation in response to UV light	20	2444	113	28397	0.0041	0.098	// AT4G12420 // AT1G70370 // AT5G65700 // AT2G38120 // AT5G60920 // AT5G10480 // AT1G73590 // AT1G75680 // AT2G20190 // AT5G19530 // AT3G16370 // AT2G22230 // AT5G16390 // AT5G64330 // AT3G28345 // AT5G16000 // AT1G04040 // AT1G28440 // AT2G36910 // AT3G19820
GO:0043476	P	pigment accumulation	20	2444	113	28397	0.0041	0.098	// AT4G12420 // AT1G70370 // AT5G65700 // AT2G38120 // AT5G60920 // AT5G10480 // AT1G73590 // AT1G75680 // AT2G20190 // AT5G19530 // AT3G16370 // AT2G22230 // AT5G16390 // AT5G64330 // AT3G28345 // AT5G16000 // AT1G04040 // AT1G28440 // AT2G36910 // AT3G19820
GO:0043479	P	pigment accumulation in tissues in response to UV light	20	2444	113	28397	0.0041	0.098	// AT4G12420 // AT1G70370 // AT5G65700 // AT2G38120 // AT5G60920 // AT5G10480 // AT1G73590 // AT1G75680 // AT2G20190 // AT5G19530 // AT3G16370 // AT2G22230 // AT5G16390 // AT5G64330 // AT3G28345 // AT5G16000 // AT1G04040 // AT1G28440 // AT2G36910 // AT3G19820
GO:0043480	P	pigment accumulation in tissues	20	2444	113	28397	0.0041	0.098	// AT4G12420 // AT1G70370 // AT5G65700 // AT2G38120 // AT5G60920 // AT5G10480 // AT1G73590 // AT1G75680 // AT2G20190 // AT5G19530 // AT3G16370 // AT2G22230 // AT5G16390 // AT5G64330 // AT3G28345 // AT5G16000 // AT1G04040 // AT1G28440 // AT2G36910 // AT3G19820
GO:0006091	P	generation of precursor metabolites and energy	86	2444	730	28397	0.0042	0.099	// AT5G05730 // AT5G44650 // AT5G19220 // AT3G07800 // AT4G00895 // AT5G24120 // AT1G75350 // AT4G25050 // AT5G63400 // AT1G04940 // AT4G30950 // AT1G20693 // AT4G15510 // AT2G36530 // AT3G01440 // AT3G15095 // AT4G17600 // AT3G27890 // AT3G17210 // AT2G47840 // AT5G01920 // AT5G08280 // AT4G10260 // AT3G44730 // ATCG00810 // AT5G42480 // AT2G47470 // AT4G22830 // AT2G43030 // AT1G68890 // AT2G37…
GO:0006519	P	cellular amino acid and derivative metabolic process	144	2444	1324	28397	0.0044	0.1	// AT4G31500 // AT5G15230 // AT1G13110 // AT5G05730 // AT2G22230 // AT1G76490 // AT1G11430 // AT5G11260 // AT3G14390 // AT1G03080 // AT3G66658 // AT5G46580 // AT5G44710 // AT1G69040 // AT3G25530 // AT2G31810 // AT1G55260 // AT4G34980 // AT3G18280 // AT1G61740 // AT1G63660 // AT2G17033 // AT1G73740 // AT4G30950 // AT4G33680 // AT3G62130 // AT2G46770 // AT5G66230 // AT5G42800 // AT3G09920 // AT4G34…
GO:0045893	P	positive regulation of transcription, DNA-dependent	59	2444	467	28397	0.0044	0.1	// AT1G06190 // AT5G11260 // AT4G17500 // AT4G02460 // AT5G36120 // AT1G32640 // AT3G06730 // AT1G11430 // AT3G08500 // AT1G12410 // AT5G66320 // AT3G25690 // AT3G26744 // AT2G38370 // AT2G02160 // AT5G51100 // AT3G62910 // AT4G38160 // AT3G24140 // AT5G08410 // AT2G33430 // AT4G39460 // AT5G11590 // AT3G56850 // AT4G17600 // AT1G14760 // AT5G22650 // AT2G47460 // AT3G26900 // AT3G46790 // AT4G32…
GO:0045941	P	positive regulation of transcription	59	2444	467	28397	0.0044	0.1	// AT1G06190 // AT5G11260 // AT4G17500 // AT4G02460 // AT5G36120 // AT1G32640 // AT3G06730 // AT1G11430 // AT3G08500 // AT1G12410 // AT5G66320 // AT3G25690 // AT3G26744 // AT2G38370 // AT2G02160 // AT5G51100 // AT3G62910 // AT4G38160 // AT3G24140 // AT5G08410 // AT2G33430 // AT4G39460 // AT5G11590 // AT3G56850 // AT4G17600 // AT1G14760 // AT5G22650 // AT2G47460 // AT3G26900 // AT3G46790 // AT4G32…
GO:0009893	P	positive regulation of metabolic process	75	2444	623	28397	0.0045	0.1	// AT1G06190 // AT1G13110 // AT4G17500 // AT4G02460 // AT5G36120 // AT1G32640 // AT3G62910 // AT3G06730 // AT1G11430 // AT5G11260 // AT3G25690 // AT1G03080 // AT4G16390 // AT3G08500 // AT2G05940 // AT1G17745 // AT1G12410 // AT3G24140 // AT5G66320 // AT4G02980 // AT3G26744 // AT2G38370 // AT2G02160 // AT5G51100 // AT5G50210 // AT4G38160 // AT3G19010 // AT5G08410 // AT2G33430 // AT4G39460 // AT5G11…
GO:0048285	P	organelle fission	23	2444	139	28397	0.0046	0.11	// AT1G11060 // AT5G42480 // AT2G36250 // AT5G51600 // AT1G20930 // AT4G39860 // AT5G27450 // AT1G57820 // AT2G44190 // AT3G55340 // AT1G63470 // AT1G03780 // AT3G17360 // AT3G20260 // AT3G25980 // AT1G53140 // AT2G20190 // AT2G16780 // AT4G34160 // AT5G48820 // AT5G46290 // AT5G55280 // AT5G42080
GO:0006606	P	protein import into nucleus	25	2444	156	28397	0.0046	0.11	// AT3G12270 // AT4G27950 // AT1G15440 // AT5G27330 // AT1G80270 // AT3G21540 // AT5G15550 // AT3G12390 // AT5G16750 // AT5G59240 // AT3G16810 // AT1G63660 // AT3G03920 // AT4G26600 // AT3G04770 // AT5G14520 // AT5G09840 // AT1G03530 // AT3G22660 // AT4G30930 // AT5G14580 // AT4G32720 // AT3G11964 // AT5G66540 // AT4G35050
GO:0006525	P	arginine metabolic process	6	2444	15	28397	0.0047	0.11	// AT2G19940 // AT4G24830 // AT5G10920 // AT5G52810 // AT2G37500 // AT3G57560
GO:0045935	P	positive regulation of nucleobase, nucleoside, nucleotide and nucleic acid metabolic process	60	2444	479	28397	0.0049	0.11	// AT1G06190 // AT5G11260 // AT4G17500 // AT4G02460 // AT5G36120 // AT1G32640 // AT3G06730 // AT1G11430 // AT3G25690 // AT3G08500 // AT1G12410 // AT5G66320 // AT4G02980 // AT3G26744 // AT2G38370 // AT2G02160 // AT5G51100 // AT3G62910 // AT4G38160 // AT3G24140 // AT5G08410 // AT2G33430 // AT4G39460 // AT5G11590 // AT3G56850 // AT4G17600 // AT1G14760 // AT5G22650 // AT2G47460 // AT3G26900 // AT3G46…
GO:0010604	P	positive regulation of macromolecule metabolic process	63	2444	508	28397	0.0049	0.11	// AT1G06190 // AT5G11260 // AT4G17500 // AT4G02460 // AT5G36120 // AT1G32640 // AT3G06730 // AT1G11430 // AT3G25690 // AT4G16390 // AT3G08500 // AT1G12410 // AT5G66320 // AT4G02980 // AT3G26744 // AT2G38370 // AT2G02160 // AT5G51100 // AT3G62910 // AT4G38160 // AT3G24140 // AT5G08410 // AT2G33430 // AT4G39460 // AT5G11590 // AT3G56850 // AT4G17600 // AT1G14760 // AT5G22650 // AT2G47460 // AT3G26…
GO:0000280	P	nuclear division	19	2444	107	28397	0.0049	0.11	// AT5G27450 // AT1G57820 // AT1G11060 // AT1G63470 // AT3G25980 // AT3G17360 // AT1G53140 // AT2G20190 // AT2G44190 // AT3G55340 // AT3G20260 // AT4G34160 // AT5G48820 // AT5G51600 // AT1G20930 // AT4G39860 // AT5G42080 // AT2G16780 // AT1G03780
GO:0046686	P	response to cadmium ion	59	2444	470	28397	0.005	0.12	// AT2G19940 // AT5G39740 // AT1G53310 // AT5G07440 // AT2G47470 // AT2G19480 // AT2G37630 // AT4G18710 // AT5G49910 // AT3G56070 // AT5G53460 // AT3G58610 // AT1G12000 // AT1G77120 // AT2G21790 // AT1G63940 // AT2G33590 // AT1G74910 // AT3G14930 // AT3G11830 // AT1G06040 // AT5G63400 // AT5G52920 // AT3G23990 // AT1G47128 // AT1G76680 // AT2G01570 // AT3G55410 // AT1G78380 // AT5G20720 // AT3G48…
GO:0051173	P	positive regulation of nitrogen compound metabolic process	60	2444	480	28397	0.0051	0.12	// AT1G06190 // AT5G11260 // AT4G17500 // AT4G02460 // AT5G36120 // AT1G32640 // AT3G06730 // AT1G11430 // AT3G25690 // AT3G08500 // AT1G12410 // AT5G66320 // AT4G02980 // AT3G26744 // AT2G38370 // AT2G02160 // AT5G51100 // AT3G62910 // AT4G38160 // AT3G24140 // AT5G08410 // AT2G33430 // AT4G39460 // AT5G11590 // AT3G56850 // AT4G17600 // AT1G14760 // AT5G22650 // AT2G47460 // AT3G26900 // AT3G46…
GO:0044036	P	cell wall macromolecule metabolic process	43	2444	319	28397	0.0052	0.12	// AT1G21880 // AT5G55480 // AT2G35880 // AT2G03090 // AT5G18620 // AT5G01360 // AT1G30690 // AT5G64570 // AT4G05200 // AT5G50330 // AT1G73590 // AT3G22790 // AT1G24030 // AT1G23760 // AT1G70230 // AT1G73640 // AT5G55250 // AT4G37940 // AT1G51940 // AT5G58520 // AT5G20540 // AT1G66180 // AT2G03220 // AT3G62270 // AT3G20150 // AT1G72230 // AT1G12260 // AT5G07080 // AT5G05940 // AT1G79620 // AT1G54…
GO:0051254	P	positive regulation of RNA metabolic process	59	2444	471	28397	0.0052	0.12	// AT1G06190 // AT5G11260 // AT4G17500 // AT4G02460 // AT5G36120 // AT1G32640 // AT3G06730 // AT1G11430 // AT3G08500 // AT1G12410 // AT5G66320 // AT3G25690 // AT3G26744 // AT2G38370 // AT2G02160 // AT5G51100 // AT3G62910 // AT4G38160 // AT3G24140 // AT5G08410 // AT2G33430 // AT4G39460 // AT5G11590 // AT3G56850 // AT4G17600 // AT1G14760 // AT5G22650 // AT2G47460 // AT3G26900 // AT3G46790 // AT4G32…
GO:0000741	P	karyogamy	12	2444	54	28397	0.0053	0.12	// AT2G20490 // AT2G18330 // AT5G26860 // AT3G04820 // AT2G31170 // AT3G12270 // AT4G37890 // AT4G30930 // AT1G03860 // AT2G34260 // AT5G48030 // AT2G47990
GO:0009624	P	response to nematode	16	2444	84	28397	0.0053	0.12	// AT2G38120 // AT1G73590 // AT2G21050 // AT1G02800 // AT4G18210 // AT2G36400 // AT5G54800 // AT3G51860 // AT5G51600 // AT2G47260 // AT3G14310 // AT1G69850 // AT5G06720 // AT2G36910 // AT1G59740 // AT2G22840
GO:0051170	P	nuclear import	25	2444	158	28397	0.0053	0.12	// AT3G12270 // AT4G27950 // AT1G15440 // AT5G27330 // AT1G80270 // AT3G21540 // AT5G15550 // AT3G12390 // AT5G16750 // AT5G59240 // AT3G16810 // AT1G63660 // AT3G03920 // AT4G26600 // AT3G04770 // AT5G14520 // AT5G09840 // AT1G03530 // AT3G22660 // AT4G30930 // AT5G14580 // AT4G32720 // AT3G11964 // AT5G66540 // AT4G35050
GO:0010087	P	phloem or xylem histogenesis	19	2444	108	28397	0.0054	0.12	// AT3G09070 // AT2G44830 // AT5G20540 // AT1G73590 // AT2G03090 // AT3G22790 // AT5G62940 // AT5G19530 // AT2G18060 // AT1G13290 // AT3G20150 // AT5G01360 // AT1G09540 // AT4G18750 // AT1G73640 // AT5G14510 // AT4G11450 // AT5G05940 // AT3G54260
GO:0045165	P	cell fate commitment	14	2444	69	28397	0.0054	0.12	// AT3G44050 // AT5G45700 // AT2G37260 // AT2G47420 // AT5G62230 // AT5G37010 // AT3G20260 // AT1G24260 // AT3G23890 // AT4G08150 // AT1G14900 // AT5G16560 // AT1G14760 // AT2G33860
GO:0009725	P	response to hormone stimulus	148	2444	1375	28397	0.0055	0.12	// AT1G06190 // AT5G46050 // AT5G11260 // AT2G01950 // AT5G15230 // AT2G37630 // AT1G27340 // AT1G20930 // AT4G17500 // AT3G18130 // AT5G50720 // AT2G43010 // AT1G69040 // AT4G18020 // AT2G38940 // AT5G50600 // AT4G35470 // AT5G22010 // AT1G72430 // AT3G56850 // AT5G13930 // AT5G63310 // AT2G40340 // AT5G53590 // AT2G22840 // AT5G05440 // AT1G75680 // AT1G50420 // AT5G25610 // AT2G36530 // AT1G69…
GO:0010628	P	positive regulation of gene expression	59	2444	473	28397	0.0056	0.13	// AT1G06190 // AT5G11260 // AT4G17500 // AT4G02460 // AT5G36120 // AT1G32640 // AT3G06730 // AT1G11430 // AT3G08500 // AT1G12410 // AT5G66320 // AT3G25690 // AT3G26744 // AT2G38370 // AT2G02160 // AT5G51100 // AT3G62910 // AT4G38160 // AT3G24140 // AT5G08410 // AT2G33430 // AT4G39460 // AT5G11590 // AT3G56850 // AT4G17600 // AT1G14760 // AT5G22650 // AT2G47460 // AT3G26900 // AT3G46790 // AT4G32…
GO:0000902	P	cell morphogenesis	81	2444	691	28397	0.0059	0.13	// AT1G33240 // AT5G55480 // AT5G65090 // AT5G10480 // AT2G22230 // AT2G03090 // AT5G65700 // AT5G19530 // AT3G16370 // AT1G68990 // AT3G20060 // AT2G13620 // AT1G31650 // AT5G20810 // AT5G51810 // AT1G28440 // AT5G62230 // AT2G42260 // AT3G19820 // AT2G34710 // AT4G02980 // AT2G38120 // AT4G30200 // AT1G58120 // AT3G08970 // AT2G03430 // AT5G39420 // AT3G56640 // AT1G59640 // AT5G13290 // AT5G23…
GO:0000038	P	very-long-chain fatty acid metabolic process	12	2444	55	28397	0.006	0.13	// AT5G10480 // AT5G45950 // AT2G34770 // AT2G45180 // AT4G24510 // AT1G55260 // AT3G16370 // AT5G46290 // AT5G47120 // AT1G67730 // AT4G20360 // AT5G57800
GO:0048284	P	organelle fusion	12	2444	55	28397	0.006	0.13	// AT2G20490 // AT2G18330 // AT5G26860 // AT3G04820 // AT2G31170 // AT3G12270 // AT4G37890 // AT4G30930 // AT1G03860 // AT2G34260 // AT5G48030 // AT2G47990
GO:0042335	P	cuticle development	11	2444	48	28397	0.0061	0.14	// AT5G45950 // AT2G20300 // AT2G45180 // AT4G24510 // AT1G55260 // AT3G16370 // AT5G46290 // AT1G67730 // AT4G20360 // AT4G25050 // AT5G57800
GO:0048522	P	positive regulation of cellular process	91	2444	793	28397	0.0062	0.14	// AT1G06190 // AT1G13110 // AT5G36120 // AT1G11430 // AT5G11260 // AT1G03080 // AT4G16390 // AT5G66320 // AT4G02980 // AT5G57180 // AT3G18280 // AT3G56850 // AT1G14760 // AT5G22650 // AT2G38370 // AT5G65590 // AT1G02700 // AT2G46770 // AT2G26150 // AT1G69690 // AT4G17600 // AT3G51080 // AT3G20550 // AT5G05670 // AT5G08280 // AT2G29180 // AT1G17745 // AT2G26300 // AT2G32260 // AT3G15550 // AT1G09…
GO:0006949	P	syncytium formation	7	2444	22	28397	0.0064	0.14	// AT2G38120 // AT2G39700 // AT1G17200 // AT2G03090 // AT2G40610 // AT4G28250 // AT2G33255
GO:0010143	P	cutin biosynthetic process	5	2444	11	28397	0.0065	0.14	// AT4G00400 // AT1G49430 // AT2G47240 // AT2G38110 // AT5G23940
GO:0019243	P	methylglyoxal catabolic process to D-lactate	17	2444	95	28397	0.0071	0.16	// AT3G02870 // AT5G58370 // AT3G17170 // AT4G33580 // AT1G15220 // AT5G17560 // AT1G06110 // AT3G63510 // AT3G10850 // AT2G30390 // AT4G12130 // AT1G67280 // AT4G21090 // AT4G11060 // AT1G13270 // AT3G08950 // AT5G09590
GO:0044262	P	cellular carbohydrate metabolic process	185	2444	1778	28397	0.0072	0.16	// AT4G31500 // AT4G03210 // AT5G36120 // AT1G17160 // AT2G22230 // AT3G06650 // AT5G56610 // AT3G61610 // AT2G44920 // AT5G19220 // AT5G27450 // AT2G21790 // AT4G25810 // AT5G24120 // AT3G25530 // AT1G24030 // AT2G31810 // AT4G25050 // AT1G53310 // AT5G63400 // AT4G27700 // AT1G73640 // AT5G52920 // AT4G17600 // AT1G17650 // AT4G30950 // AT1G77810 // AT1G75680 // AT5G14460 // AT1G20693 // AT2G36…
GO:0009956	P	radial pattern formation	6	2444	17	28397	0.0077	0.17	// AT3G54220 // AT4G37650 // AT5G46700 // AT5G55540 // AT5G57390 // AT5G16560
GO:0016125	P	sterol metabolic process	26	2444	172	28397	0.0076	0.17	// AT5G56090 // AT5G49460 // AT1G76490 // AT1G30690 // AT1G67730 // AT1G10030 // AT2G35880 // AT2G26260 // AT1G72430 // AT1G31830 // AT1G08560 // AT2G21860 // AT2G05990 // AT2G32720 // AT1G76160 // AT3G51970 // AT1G66180 // AT1G75680 // AT2G26640 // AT5G16390 // AT5G13710 // AT4G12110 // AT5G05670 // AT1G78950 // AT3G19820 // AT1G58440
GO:0000478	P	endonucleolytic cleavages during rRNA processing	6	2444	17	28397	0.0077	0.17	// AT5G27700 // AT3G04770 // AT5G15550 // AT2G33430 // AT1G63780 // AT4G32720
GO:0009438	P	methylglyoxal metabolic process	17	2444	96	28397	0.0077	0.17	// AT3G02870 // AT5G58370 // AT3G17170 // AT4G33580 // AT1G15220 // AT5G17560 // AT1G06110 // AT3G63510 // AT3G10850 // AT2G30390 // AT4G12130 // AT1G67280 // AT4G21090 // AT4G11060 // AT1G13270 // AT3G08950 // AT5G09590
GO:0051596	P	methylglyoxal catabolic process	17	2444	96	28397	0.0077	0.17	// AT3G02870 // AT5G58370 // AT3G17170 // AT4G33580 // AT1G15220 // AT5G17560 // AT1G06110 // AT3G63510 // AT3G10850 // AT2G30390 // AT4G12130 // AT1G67280 // AT4G21090 // AT4G11060 // AT1G13270 // AT3G08950 // AT5G09590
GO:0001522	P	pseudouridine synthesis	7	2444	23	28397	0.0078	0.17	// AT3G04820 // AT1G03530 // AT3G06950 // AT5G14460 // AT5G35400 // AT3G57150 // AT3G03920
GO:0048229	P	gametophyte development	64	2444	533	28397	0.0085	0.18	// AT5G65700 // AT4G35420 // AT2G18330 // AT4G02460 // AT4G27660 // AT5G62230 // AT3G04820 // AT2G31170 // AT3G12270 // AT4G20900 // AT2G47470 // AT3G49890 // AT4G33790 // AT2G34260 // AT4G31120 // AT5G48030 // AT1G71830 // AT3G18000 // AT3G43210 // AT3G54350 // AT1G57820 // AT1G15440 // AT5G26860 // AT4G28820 // AT4G37890 // AT5G54800 // AT5G49150 // AT1G03860 // AT3G10405 // AT1G01690 // AT5G05…
GO:0070828	P	heterochromatin organization	5	2444	12	28397	0.0086	0.18	// AT5G64630 // AT1G57820 // AT5G05670 // AT2G25270 // AT3G15550
GO:0007006	P	mitochondrial membrane organization	5	2444	12	28397	0.0086	0.18	// AT3G46560 // AT5G50810 // AT2G31170 // AT1G61570 // AT2G29530
GO:0031507	P	heterochromatin formation	5	2444	12	28397	0.0086	0.18	// AT5G64630 // AT1G57820 // AT5G05670 // AT2G25270 // AT3G15550
GO:0016126	P	sterol biosynthetic process	25	2444	165	28397	0.0085	0.18	// AT5G56090 // AT5G49460 // AT1G76490 // AT1G30690 // AT1G67730 // AT1G10030 // AT2G35880 // AT2G26260 // AT1G72430 // AT1G31830 // AT1G08560 // AT2G21860 // AT2G05990 // AT2G32720 // AT1G76160 // AT1G66180 // AT1G75680 // AT2G26640 // AT5G16390 // AT5G13710 // AT4G12110 // AT5G05670 // AT1G78950 // AT3G19820 // AT1G58440
GO:0046474	P	glycerophospholipid biosynthetic process	27	2444	183	28397	0.0087	0.19	// AT4G00400 // AT4G31560 // AT2G38110 // AT4G35920 // AT2G32260 // AT5G14850 // AT1G32200 // AT1G26230 // AT4G30950 // AT3G06980 // AT3G47450 // AT5G18850 // AT4G20130 // AT5G40500 // AT3G63410 // AT4G17740 // AT4G36390 // AT1G31800 // AT4G10280 // AT3G18000 // AT4G18480 // AT1G57540 // AT1G11880 // AT3G62920 // AT2G40420 // AT1G22700 // AT1G78790
GO:0052541	P	plant-type cell wall cellulose metabolic process	7	2444	24	28397	0.0094	0.2	// AT5G55480 // AT1G23410 // AT2G35880 // AT1G66180 // AT3G62270 // AT1G30690 // AT1G76160
GO:0010025	P	wax biosynthetic process	6	2444	18	28397	0.0095	0.2	// AT4G33790 // AT1G49430 // AT2G47240 // AT4G24510 // AT5G23570 // AT5G57800
GO:0000469	P	cleavages during rRNA processing	6	2444	18	28397	0.0095	0.2	// AT5G27700 // AT3G04770 // AT5G15550 // AT2G33430 // AT1G63780 // AT4G32720
GO:0034976	P	response to endoplasmic reticulum stress	45	2444	352	28397	0.0098	0.21	// AT3G24503 // AT2G47240 // AT2G31240 // AT2G47470 // AT3G25230 // AT5G49910 // AT1G16030 // AT2G25735 // AT1G75390 // AT2G05940 // AT1G30070 // AT1G53540 // AT1G22070 // AT1G52600 // AT3G49760 // AT1G14980 // AT3G23990 // AT3G05660 // AT2G46500 // AT3G57550 // AT2G46240 // AT4G25340 // AT5G38900 // AT2G39210 // AT4G25200 // AT1G74310 // AT4G24190 // AT4G16660 // AT5G47120 // AT5G40770 // AT1G28…
GO:0046907	P	intracellular transport	150	2444	1423	28397	0.0099	0.21	// AT1G13110 // AT1G65700 // AT1G11430 // AT5G11260 // AT1G03080 // AT4G16390 // AT1G80270 // AT1G18850 // AT3G21540 // AT5G46580 // AT1G02370 // AT2G43010 // AT4G34940 // AT3G07190 // AT5G57180 // AT4G35050 // AT2G26850 // AT3G05660 // AT3G12390 // AT1G60620 // AT5G16750 // AT3G18280 // AT1G61740 // AT4G21450 // AT1G04940 // AT2G19385 // AT3G50700 // AT1G14140 // AT5G53530 // AT3G55605 // AT1G69…
GO:0030243	P	cellulose metabolic process	23	2444	150	28397	0.01	0.21	// AT5G55480 // AT4G18780 // AT1G02730 // AT1G30690 // AT5G19220 // AT2G35880 // AT5G01360 // AT4G36180 // AT1G04040 // AT4G12420 // AT3G08600 // AT1G66180 // AT3G62270 // AT5G15650 // AT4G16660 // AT4G24000 // AT5G55230 // AT2G26640 // AT1G23410 // AT5G60920 // AT2G20190 // AT1G76160 // AT3G51550
GO:0042446	P	hormone biosynthetic process	37	2444	277	28397	0.01	0.21	// AT4G31500 // AT5G36140 // AT5G19040 // AT4G02460 // AT2G46330 // AT5G60750 // AT1G13110 // AT5G05260 // AT1G17745 // AT2G43010 // AT2G30860 // AT2G26640 // AT1G62360 // AT5G24910 // AT4G37940 // AT2G05990 // AT5G49460 // AT3G26900 // AT1G09540 // AT4G12080 // AT3G14930 // AT1G75680 // AT5G13710 // AT2G20320 // AT5G38280 // AT3G20475 // AT5G16390 // AT4G36390 // AT4G12110 // AT1G79050 // AT5G20…
GO:0042168	P	heme metabolic process	8	2444	31	28397	0.01	0.22	// AT5G56090 // AT2G26550 // AT2G20180 // AT3G62910 // AT2G30390 // AT2G42910 // AT1G10700 // AT1G33330
GO:0010026	P	trichome differentiation	25	2444	168	28397	0.01	0.22	// AT1G33240 // AT5G55480 // AT2G46600 // AT5G64630 // AT2G42260 // AT2G34710 // AT2G38120 // AT4G30200 // AT5G13290 // AT5G23940 // AT3G01140 // AT4G00100 // AT1G19850 // AT5G42080 // AT4G09820 // AT5G43900 // AT1G67030 // AT1G73360 // AT2G46225 // AT1G63700 // AT1G18450 // AT1G54490 // AT1G05230 // AT5G67100 // AT2G36910
GO:0035315	P	hair cell differentiation	25	2444	168	28397	0.01	0.22	// AT1G33240 // AT5G55480 // AT2G46600 // AT5G64630 // AT2G42260 // AT2G34710 // AT2G38120 // AT4G30200 // AT5G13290 // AT5G23940 // AT3G01140 // AT4G00100 // AT1G19850 // AT5G42080 // AT4G09820 // AT5G43900 // AT1G67030 // AT1G73360 // AT2G46225 // AT1G63700 // AT1G18450 // AT1G54490 // AT1G05230 // AT5G67100 // AT2G36910
GO:0042219	P	cellular amino acid derivative catabolic process	22	2444	142	28397	0.011	0.22	// AT4G31500 // AT2G46570 // AT4G38620 // AT2G40370 // AT2G46330 // AT5G07440 // AT5G60750 // AT1G13110 // AT5G05260 // AT5G36140 // AT1G17745 // AT2G30860 // AT1G32450 // AT3G26900 // AT3G14930 // AT4G36360 // AT2G36880 // AT5G13710 // AT2G30990 // AT3G14310 // AT5G52810 // AT5G05730
GO:0046185	P	aldehyde catabolic process	17	2444	100	28397	0.011	0.22	// AT3G02870 // AT5G58370 // AT3G17170 // AT4G33580 // AT1G15220 // AT5G17560 // AT1G06110 // AT3G63510 // AT3G10850 // AT2G30390 // AT4G12130 // AT1G67280 // AT4G21090 // AT4G11060 // AT1G13270 // AT3G08950 // AT5G09590
GO:0031425	P	chloroplast RNA processing	5	2444	13	28397	0.011	0.23	// AT1G06190 // AT3G46790 // AT4G16390 // AT3G57430 // AT2G04270
GO:0042402	P	cellular biogenic amine catabolic process	19	2444	117	28397	0.011	0.23	// AT4G31500 // AT5G36140 // AT2G30860 // AT3G26900 // AT5G13710 // AT2G46330 // AT4G38620 // AT5G07440 // AT2G36880 // AT3G14310 // AT1G13110 // AT5G05260 // AT3G14930 // AT2G30990 // AT4G36360 // AT1G17745 // AT5G05730 // AT5G60750 // AT1G32450
GO:0042274	P	ribosomal small subunit biogenesis	5	2444	13	28397	0.011	0.23	// AT5G10360 // AT5G27700 // AT3G02560 // AT5G04800 // AT3G04770
GO:0010089	P	xylem development	15	2444	84	28397	0.011	0.23	// AT2G44830 // AT5G20540 // AT1G73590 // AT2G03090 // AT3G22790 // AT5G19530 // AT2G18060 // AT3G20150 // AT5G01360 // AT1G09540 // AT1G73640 // AT5G05940 // AT5G14510 // AT4G11450 // AT3G54260
GO:0010286	P	heat acclimation	15	2444	84	28397	0.011	0.23	// AT4G27670 // AT3G08970 // AT1G52560 // AT2G32120 // AT5G44650 // AT1G74310 // AT2G26150 // AT3G25230 // AT4G15802 // AT1G16030 // AT1G23710 // AT5G48570 // AT4G37370 // AT2G40340 // AT2G46240
GO:0048518	P	positive regulation of biological process	99	2444	896	28397	0.011	0.23	// AT1G06190 // AT1G13110 // AT5G36120 // AT1G11430 // AT5G11260 // AT1G03080 // AT4G16390 // AT5G66320 // AT4G02980 // AT5G57180 // AT3G18280 // AT3G56850 // AT1G14760 // AT5G22650 // AT1G50270 // AT5G65590 // AT1G02700 // AT2G46770 // AT2G26150 // AT1G69690 // AT5G06550 // AT4G31820 // AT4G17600 // AT3G51080 // AT3G20550 // AT5G05670 // AT5G56580 // AT2G29180 // AT4G18360 // AT1G17745 // AT2G26…
GO:0016556	P	mRNA modification	17	2444	101	28397	0.012	0.24	// AT1G66980 // AT2G04530 // AT4G32980 // AT5G66520 // AT4G28780 // AT2G04270 // AT1G18485 // AT3G63510 // AT1G24020 // AT3G48200 // AT1G26230 // AT5G10690 // AT4G12970 // AT1G11290 // AT5G56850 // AT1G48520 // AT3G56330
GO:0010166	P	wax metabolic process	6	2444	19	28397	0.012	0.24	// AT4G33790 // AT1G49430 // AT2G47240 // AT4G24510 // AT5G23570 // AT5G57800
GO:0006089	P	lactate metabolic process	17	2444	101	28397	0.012	0.24	// AT3G02870 // AT5G58370 // AT3G17170 // AT4G33580 // AT1G15220 // AT5G17560 // AT1G06110 // AT3G63510 // AT3G10850 // AT2G30390 // AT4G12130 // AT1G67280 // AT4G21090 // AT4G11060 // AT1G13270 // AT3G08950 // AT5G09590
GO:0065008	P	regulation of biological quality	171	2444	1654	28397	0.012	0.24	// AT4G31500 // AT1G33240 // AT1G13110 // AT3G07880 // AT2G22230 // AT5G19530 // AT3G16370 // AT4G28250 // AT2G13620 // AT2G43010 // AT4G02980 // AT4G24580 // AT4G30110 // AT3G56640 // AT1G59640 // AT1G62360 // AT1G63470 // AT1G04040 // AT2G26690 // AT2G23200 // AT5G11000 // AT5G01420 // AT3G08600 // AT1G75680 // AT5G16000 // AT5G53530 // AT4G20050 // AT3G28345 // AT5G55540 // AT4G31820 // AT5G38…
GO:0042364	P	water-soluble vitamin biosynthetic process	12	2444	61	28397	0.012	0.24	// AT3G02870 // AT2G25830 // AT4G21470 // AT2G46580 // AT4G26850 // AT5G54770 // AT5G50210 // AT1G78590 // AT5G28840 // AT3G47390 // AT5G04620 // AT1G58440
GO:0009069	P	serine family amino acid metabolic process	36	2444	271	28397	0.012	0.24	// AT4G31500 // AT5G15230 // AT2G22230 // AT1G42960 // AT5G46700 // AT1G17745 // AT4G35920 // AT2G30860 // AT3G25530 // AT1G33110 // AT1G55260 // AT3G04940 // AT1G76520 // AT4G34980 // AT1G31650 // AT5G10480 // AT3G26900 // AT4G30950 // AT4G32980 // AT5G20720 // AT4G24510 // AT3G62130 // AT5G55230 // AT4G01900 // AT1G01630 // AT1G68260 // AT4G34200 // AT5G13120 // AT1G72500 // AT3G14310 // AT2G15…
GO:0000097	P	sulfur amino acid biosynthetic process	40	2444	309	28397	0.012	0.24	// AT5G15230 // AT5G64350 // AT2G22230 // AT2G05920 // AT1G42960 // AT5G46700 // AT3G66658 // AT1G70280 // AT3G17390 // AT4G35920 // AT5G44710 // AT4G15930 // AT3G25530 // AT1G33110 // AT1G55260 // AT3G04940 // AT1G76520 // AT1G31650 // AT5G10480 // AT3G26900 // AT5G20720 // AT2G36880 // AT4G24510 // AT5G55230 // AT3G24120 // AT1G01630 // AT1G68260 // AT2G33310 // AT4G12110 // AT2G13540 // AT5G13…
GO:0009116	P	nucleoside metabolic process	13	2444	69	28397	0.012	0.24	// AT1G28960 // AT4G23900 // AT1G10700 // AT5G03300 // AT3G46940 // AT1G76490 // AT4G02260 // AT3G54470 // AT2G42910 // AT3G17390 // AT2G36880 // AT5G63310 // AT5G66360
GO:0006766	P	vitamin metabolic process	23	2444	153	28397	0.012	0.25	// AT4G31500 // AT5G07440 // AT5G04490 // AT5G54770 // AT1G78590 // AT1G68890 // AT3G47390 // AT4G32770 // AT5G50210 // AT4G21470 // AT2G25830 // AT3G02870 // AT3G26900 // AT4G30950 // AT4G32980 // AT2G46580 // AT5G28840 // AT3G63410 // AT4G01900 // AT4G26850 // AT1G23360 // AT5G04620 // AT1G58440
GO:0008033	P	tRNA processing	12	2444	62	28397	0.013	0.26	// AT4G21900 // AT5G19040 // AT2G04530 // AT4G36390 // AT3G26410 // AT3G24560 // AT3G63510 // AT4G25630 // AT5G20040 // AT2G13440 // AT2G32230 // AT3G56330
GO:0006073	P	cellular glucan metabolic process	48	2444	388	28397	0.013	0.26	// AT1G66980 // AT5G55480 // AT2G22230 // AT1G02730 // AT4G03210 // AT5G36120 // AT3G19000 // AT4G27700 // AT5G54770 // AT1G07280 // AT3G56010 // AT1G02560 // AT5G19220 // AT4G25810 // AT3G15570 // AT5G24300 // AT5G01360 // AT2G39930 // AT4G36180 // AT4G34980 // AT1G70230 // AT5G01590 // AT3G48200 // AT3G20930 // AT1G43670 // AT3G06510 // AT1G70370 // AT1G26230 // AT5G65730 // AT1G75680 // AT1G27…
GO:0045017	P	glycerolipid biosynthetic process	28	2444	200	28397	0.014	0.28	// AT4G00400 // AT4G31560 // AT2G38110 // AT4G35920 // AT2G32260 // AT5G14850 // AT1G32200 // AT1G26230 // AT4G30950 // AT3G51520 // AT3G06980 // AT3G47450 // AT5G18850 // AT4G20130 // AT5G40500 // AT3G63410 // AT4G17740 // AT4G36390 // AT1G31800 // AT4G10280 // AT3G18000 // AT4G18480 // AT1G57540 // AT1G11880 // AT3G62920 // AT2G40420 // AT1G22700 // AT1G78790
GO:0006096	P	glycolysis	30	2444	219	28397	0.014	0.29	// AT1G53310 // AT2G47470 // AT4G10750 // AT4G18710 // AT3G20390 // AT5G53460 // AT3G58610 // AT1G12000 // AT3G11830 // AT1G06040 // AT5G63400 // AT5G52920 // AT1G47128 // AT1G78380 // AT5G20720 // AT1G20693 // AT4G24190 // AT2G36530 // AT5G67500 // AT2G01570 // AT5G42740 // AT3G52990 // AT5G61580 // AT5G60920 // AT3G27890 // AT5G39740 // AT3G17210 // AT1G01090 // AT1G22170 // AT3G51550
GO:0042023	P	DNA endoreduplication	19	2444	121	28397	0.015	0.29	// AT1G33240 // AT3G48160 // AT4G02980 // AT3G25980 // AT5G51600 // AT2G03430 // AT1G06590 // AT3G20060 // AT4G03270 // AT4G34160 // AT5G48820 // AT1G69690 // AT1G20930 // AT5G13840 // AT1G64230 // AT1G80370 // AT5G67100 // AT1G03780 // AT2G42260
GO:0006783	P	heme biosynthetic process	7	2444	27	28397	0.016	0.31	// AT5G56090 // AT2G20180 // AT3G62910 // AT2G30390 // AT2G42910 // AT1G10700 // AT1G33330
GO:0009739	P	response to gibberellin stimulus	24	2444	166	28397	0.016	0.31	// AT5G15230 // AT5G11260 // AT3G48040 // AT2G37630 // AT3G57040 // AT5G25190 // AT3G54510 // AT2G26300 // AT1G74670 // AT3G13890 // AT2G20180 // AT5G66730 // AT4G24660 // AT4G35470 // AT1G09530 // AT1G67030 // AT1G50420 // AT5G51810 // AT2G01570 // AT5G14920 // AT5G52660 // AT4G23060 // AT1G15550 // AT3G18050
GO:0044282	P	small molecule catabolic process	101	2444	932	28397	0.017	0.33	// AT4G31500 // AT1G13110 // AT3G52770 // AT3G21090 // AT5G36120 // AT1G17160 // AT4G27700 // AT2G36080 // AT2G44920 // AT5G19220 // AT4G31810 // AT3G25530 // AT1G75350 // AT4G15520 // AT5G63400 // AT1G59640 // AT1G17650 // AT4G30950 // AT3G62130 // AT1G20693 // AT2G36530 // AT4G37380 // AT4G17600 // AT3G27890 // AT1G19600 // AT3G17210 // AT3G14310 // AT3G20390 // AT3G09270 // AT2G46570 // AT3G18…
GO:0032989	P	cellular component morphogenesis	83	2444	748	28397	0.017	0.34	// AT1G33240 // AT5G55480 // AT2G20190 // AT5G65090 // AT5G10480 // AT2G22230 // AT2G03090 // AT5G65700 // AT5G19530 // AT3G16370 // AT1G68990 // AT3G20060 // AT2G13620 // AT1G31650 // AT5G20810 // AT5G51810 // AT1G28440 // AT5G62230 // AT2G42260 // AT3G19820 // AT2G34710 // AT4G02980 // AT2G38120 // AT4G30200 // AT1G58120 // AT3G08970 // AT2G03430 // AT5G39420 // AT2G19070 // AT3G56640 // AT1G59…
GO:0042545	P	cell wall modification	47	2444	386	28397	0.018	0.35	// AT4G31500 // AT5G55480 // AT1G01300 // AT5G48760 // AT5G62230 // AT2G03090 // AT3G07960 // AT5G09760 // AT2G13620 // AT5G20810 // AT4G02330 // AT4G24580 // AT4G25740 // AT3G03220 // AT2G34480 // AT5G01360 // AT3G04940 // AT3G52580 // AT3G56640 // AT1G59640 // AT1G70710 // AT4G00100 // AT3G11830 // AT5G47500 // AT4G37940 // AT1G65680 // AT3G09630 // AT4G02300 // AT4G34980 // AT4G20050 // AT5G65…
GO:0034599	P	cellular response to oxidative stress	16	2444	98	28397	0.018	0.35	// AT2G01570 // AT1G10500 // AT1G63940 // AT5G26860 // AT1G32640 // AT5G07800 // AT3G16950 // AT1G66330 // AT5G08740 // AT2G46600 // AT1G67080 // AT1G47128 // AT2G13440 // AT1G11860 // AT5G39940 // AT5G23310
GO:0042547	P	cell wall modification during multidimensional cell growth	7	2444	28	28397	0.018	0.36	// AT2G39700 // AT2G03090 // AT1G65680 // AT2G40610 // AT3G03220 // AT1G20190 // AT1G70710
GO:0006721	P	terpenoid metabolic process	37	2444	290	28397	0.018	0.36	// AT5G56090 // AT5G26880 // AT2G20180 // AT2G44920 // AT3G21500 // AT3G54510 // AT2G26260 // AT1G10030 // AT4G18480 // AT4G32770 // AT3G08970 // AT3G62910 // AT4G24660 // AT1G13040 // AT2G29090 // AT1G32200 // AT4G02530 // AT3G10230 // AT2G32720 // AT4G30950 // AT4G32980 // AT1G02700 // AT2G30390 // AT1G68320 // AT5G51810 // AT5G13710 // AT4G18780 // AT1G31800 // AT2G21385 // AT4G21200 // AT1G05…
GO:0010090	P	trichome morphogenesis	22	2444	151	28397	0.019	0.36	// AT1G33240 // AT5G55480 // AT2G46600 // AT2G42260 // AT2G34710 // AT2G38120 // AT4G30200 // AT5G13290 // AT5G23940 // AT3G01140 // AT4G00100 // AT1G19850 // AT1G18450 // AT5G43900 // AT1G73360 // AT2G46225 // AT1G63700 // AT5G67100 // AT1G54490 // AT1G05230 // AT5G42080 // AT2G36910
GO:0015995	P	chlorophyll biosynthetic process	19	2444	125	28397	0.019	0.38	// AT1G78600 // AT3G26900 // AT2G43030 // AT4G32980 // AT5G52970 // AT1G32990 // AT1G75350 // AT2G20180 // AT1G31800 // AT4G18480 // AT5G30510 // AT2G21210 // AT2G44920 // AT1G32200 // AT4G30950 // AT3G17210 // AT4G02530 // AT5G08280 // AT4G17600
GO:0006732	P	coenzyme metabolic process	59	2444	508	28397	0.02	0.38	// AT4G31500 // AT1G32070 // AT3G63410 // AT5G36120 // AT5G52970 // AT1G53310 // AT5G07440 // AT1G76490 // AT3G27925 // AT1G28960 // AT3G19820 // AT1G75350 // AT1G78590 // AT3G55410 // AT4G27700 // AT1G68890 // AT5G19220 // AT3G47390 // AT5G62980 // AT5G08410 // AT1G12000 // AT1G47578 // AT5G50210 // AT3G63190 // AT2G22230 // AT2G21940 // AT5G42270 // AT3G06650 // AT3G48200 // AT4G02530 // AT1G17…
GO:0009073	P	aromatic amino acid family biosynthetic process	16	2444	100	28397	0.021	0.4	// AT4G31500 // AT5G05730 // AT3G26900 // AT4G36390 // AT1G08490 // AT1G11430 // AT5G46580 // AT3G63190 // AT5G08280 // AT2G25830 // AT2G17033 // AT3G57880 // AT5G22340 // AT2G26300 // AT4G02610 // AT1G22700
GO:0009957	P	epidermal cell fate specification	5	2444	16	28397	0.022	0.41	// AT3G20260 // AT3G44050 // AT5G37010 // AT3G23890 // AT2G37260
GO:0006415	P	translational termination	5	2444	16	28397	0.022	0.41	// AT3G62910 // AT3G26618 // AT1G62850 // AT1G33330 // AT1G56350
GO:0006775	P	fat-soluble vitamin metabolic process	5	2444	16	28397	0.022	0.41	// AT1G23360 // AT5G04490 // AT3G63410 // AT1G68890 // AT4G32770
GO:0042362	P	fat-soluble vitamin biosynthetic process	5	2444	16	28397	0.022	0.41	// AT1G23360 // AT5G04490 // AT3G63410 // AT1G68890 // AT4G32770
GO:0006014	P	D-ribose metabolic process	5	2444	16	28397	0.022	0.41	// AT4G10260 // AT1G06030 // AT1G19600 // AT1G17160 // AT5G51830
GO:0009826	P	unidimensional cell growth	58	2444	502	28397	0.022	0.42	// AT5G65700 // AT5G65090 // AT5G10480 // AT2G22230 // AT2G03090 // AT5G19530 // AT3G16370 // AT1G68990 // AT3G20060 // AT2G13620 // AT5G20810 // AT5G51810 // AT1G28440 // AT4G02980 // AT2G38120 // AT5G62230 // AT3G08970 // AT2G03430 // AT5G39420 // AT3G56640 // AT1G59640 // AT5G16000 // AT1G04040 // AT1G80370 // AT1G20190 // AT1G31650 // AT2G23200 // AT4G12420 // AT1G70370 // AT4G28560 // AT1G58…
GO:0060560	P	developmental growth involved in morphogenesis	58	2444	502	28397	0.022	0.42	// AT5G65700 // AT5G65090 // AT5G10480 // AT2G22230 // AT2G03090 // AT5G19530 // AT3G16370 // AT1G68990 // AT3G20060 // AT2G13620 // AT5G20810 // AT5G51810 // AT1G28440 // AT4G02980 // AT2G38120 // AT5G62230 // AT3G08970 // AT2G03430 // AT5G39420 // AT3G56640 // AT1G59640 // AT5G16000 // AT1G04040 // AT1G80370 // AT1G20190 // AT1G31650 // AT2G23200 // AT4G12420 // AT1G70370 // AT4G28560 // AT1G58…
GO:0046417	P	chorismate metabolic process	16	2444	101	28397	0.022	0.43	// AT4G31500 // AT5G05730 // AT3G26900 // AT4G36390 // AT1G08490 // AT1G11430 // AT5G46580 // AT3G63190 // AT5G08280 // AT2G25830 // AT2G17033 // AT3G57880 // AT5G22340 // AT2G26300 // AT4G02610 // AT1G22700
GO:0008202	P	steroid metabolic process	32	2444	247	28397	0.022	0.43	// AT2G26640 // AT5G56090 // AT1G76490 // AT5G24910 // AT1G30690 // AT1G67730 // AT5G50600 // AT1G10030 // AT2G35880 // AT2G26260 // AT4G22540 // AT1G72430 // AT1G31830 // AT1G08560 // AT2G21860 // AT3G30180 // AT2G05990 // AT2G32720 // AT5G49460 // AT4G12080 // AT3G51970 // AT1G66180 // AT1G75680 // AT1G76160 // AT5G16390 // AT5G13710 // AT4G12110 // AT5G05670 // AT1G09540 // AT1G78950 // AT3G19…
GO:0009119	P	ribonucleoside metabolic process	10	2444	52	28397	0.023	0.44	// AT1G28960 // AT4G23900 // AT5G03300 // AT1G76490 // AT4G02260 // AT3G54470 // AT3G17390 // AT2G36880 // AT5G63310 // AT5G66360
GO:0006568	P	tryptophan metabolic process	16	2444	102	28397	0.024	0.45	// AT4G31500 // AT5G36140 // AT2G30860 // AT3G26900 // AT1G32640 // AT5G60750 // AT2G46330 // AT1G13110 // AT5G05260 // AT3G14930 // AT2G30990 // AT3G14310 // AT3G57880 // AT5G05730 // AT1G17745 // AT4G02610
GO:0044275	P	cellular carbohydrate catabolic process	62	2444	545	28397	0.024	0.45	// AT1G32070 // AT5G20710 // AT3G56010 // AT2G41540 // AT5G36120 // AT5G52970 // AT1G53310 // AT4G27700 // AT2G47470 // AT4G10750 // AT4G18710 // AT5G19220 // AT3G27925 // AT3G20390 // AT5G53460 // AT3G58610 // AT1G12000 // AT3G25530 // AT5G20720 // AT1G75350 // AT3G63190 // AT3G11830 // AT1G06040 // AT5G63400 // AT5G52920 // AT3G23920 // AT3G48200 // AT1G47128 // AT4G02530 // AT1G17650 // AT5G42…
GO:0006586	P	indolalkylamine metabolic process	16	2444	102	28397	0.024	0.45	// AT4G31500 // AT5G36140 // AT2G30860 // AT3G26900 // AT1G32640 // AT5G60750 // AT2G46330 // AT1G13110 // AT5G05260 // AT3G14930 // AT2G30990 // AT3G14310 // AT3G57880 // AT5G05730 // AT1G17745 // AT4G02610
GO:0046128	P	purine ribonucleoside metabolic process	7	2444	30	28397	0.024	0.46	// AT1G28960 // AT5G03300 // AT2G36880 // AT4G02260 // AT5G66360 // AT3G17390 // AT1G76490
GO:0016114	P	terpenoid biosynthetic process	34	2444	268	28397	0.024	0.46	// AT5G56090 // AT5G26880 // AT2G20180 // AT2G44920 // AT3G21500 // AT3G54510 // AT2G26260 // AT1G10030 // AT4G18480 // AT3G08970 // AT3G62910 // AT4G24660 // AT1G13040 // AT1G32200 // AT4G02530 // AT3G10230 // AT2G32720 // AT4G30950 // AT4G32980 // AT1G02700 // AT2G30390 // AT1G68320 // AT5G51810 // AT5G13710 // AT4G18780 // AT1G31800 // AT2G21385 // AT1G05160 // AT1G09320 // AT1G67080 // AT1G15…
GO:0006694	P	steroid biosynthetic process	29	2444	221	28397	0.025	0.47	// AT5G56090 // AT5G49460 // AT1G76490 // AT5G24910 // AT1G30690 // AT1G67730 // AT1G10030 // AT2G35880 // AT2G26260 // AT1G72430 // AT1G31830 // AT1G08560 // AT2G21860 // AT3G30180 // AT2G05990 // AT2G32720 // AT1G76160 // AT4G12080 // AT1G66180 // AT1G75680 // AT2G26640 // AT5G16390 // AT5G13710 // AT4G12110 // AT5G05670 // AT1G09540 // AT1G78950 // AT3G19820 // AT1G58440
GO:0016246	P	RNA interference	25	2444	184	28397	0.026	0.48	// AT4G02460 // AT3G05020 // AT5G18620 // AT5G47630 // AT1G34355 // AT2G36350 // AT3G54350 // AT4G15950 // AT1G63470 // AT4G37510 // AT4G30130 // AT1G19850 // AT3G46790 // AT3G51290 // AT4G14200 // AT5G23570 // AT3G20150 // AT1G54490 // AT3G20550 // AT3G13510 // AT2G01210 // AT5G17690 // AT3G03300 // AT2G32940 // AT1G18450
GO:0010038	P	response to metal ion	68	2444	610	28397	0.027	0.5	// AT2G19940 // AT5G39740 // AT2G40370 // AT1G53310 // AT5G07440 // AT2G47470 // AT2G19480 // AT2G37630 // AT5G24270 // AT4G18710 // AT5G49910 // AT3G56070 // AT5G53460 // AT3G58610 // AT1G12000 // AT4G24120 // AT1G77120 // AT2G21790 // AT1G63940 // AT2G33590 // AT1G74910 // AT3G14930 // AT3G11830 // AT1G06040 // AT5G63400 // AT5G52920 // AT2G32520 // AT2G01570 // AT1G76680 // AT1G47128 // AT3G04…
GO:0006468	P	protein amino acid phosphorylation	118	2444	1134	28397	0.028	0.51	// AT2G41890 // AT2G01950 // AT1G68330 // AT1G20930 // AT2G24230 // AT1G24030 // AT2G46850 // AT3G23890 // AT2G23200 // AT5G47500 // AT5G58300 // AT2G02950 // AT5G44560 // AT1G79620 // AT5G38280 // AT1G18670 // AT1G54820 // AT2G01210 // AT1G18370 // AT4G32830 // AT5G07620 // AT5G64330 // AT1G10850 // AT5G01920 // AT4G18710 // AT3G51550 // AT1G66980 // AT3G19300 // AT3G44050 // AT1G44110 // AT3G22…
GO:0044264	P	cellular polysaccharide metabolic process	67	2444	601	28397	0.028	0.51	// AT1G66980 // AT5G55480 // AT2G22230 // AT1G02730 // AT4G03210 // AT5G36120 // AT3G19000 // AT4G27700 // AT5G54770 // AT5G18620 // AT1G07280 // AT4G37940 // AT3G56010 // AT5G01360 // AT5G19220 // AT4G05200 // AT4G25810 // AT3G15570 // AT5G50330 // AT5G24300 // AT1G24030 // AT1G23760 // AT2G39930 // AT3G23920 // AT4G36180 // AT4G34980 // AT1G70230 // AT5G01590 // AT3G48200 // AT3G20930 // AT1G43…
GO:0042278	P	purine nucleoside metabolic process	7	2444	31	28397	0.028	0.52	// AT1G28960 // AT5G03300 // AT2G36880 // AT4G02260 // AT5G66360 // AT3G17390 // AT1G76490
GO:0008356	P	asymmetric cell division	6	2444	24	28397	0.028	0.52	// AT1G46264 // AT3G54220 // AT4G37650 // AT2G37630 // AT1G69770 // AT5G25590
GO:0009310	P	amine catabolic process	28	2444	214	28397	0.028	0.52	// AT4G31500 // AT5G36140 // AT4G38620 // AT4G24830 // AT2G46330 // AT5G07440 // AT5G60750 // AT1G13110 // AT5G05260 // AT1G68890 // AT1G17745 // AT2G30860 // AT5G05730 // AT1G32450 // AT3G26900 // AT4G30950 // AT4G32980 // AT3G14930 // AT4G36360 // AT2G36880 // AT3G62130 // AT4G18460 // AT4G01900 // AT5G13710 // AT2G30990 // AT3G14310 // AT5G52810 // AT1G11860
GO:0046365	P	monosaccharide catabolic process	55	2444	480	28397	0.029	0.53	// AT1G32070 // AT5G36120 // AT5G52970 // AT1G53310 // AT4G27700 // AT2G47470 // AT4G10750 // AT4G18710 // AT5G19220 // AT3G27925 // AT3G20390 // AT5G53460 // AT3G58610 // AT1G12000 // AT3G25530 // AT5G20720 // AT1G75350 // AT3G63190 // AT3G11830 // AT1G06040 // AT5G63400 // AT5G52920 // AT5G42270 // AT3G48200 // AT1G47128 // AT4G02530 // AT1G17650 // AT1G78380 // AT4G34090 // AT1G17160 // AT2G30…
GO:0006569	P	tryptophan catabolic process	13	2444	79	28397	0.029	0.54	// AT4G31500 // AT5G36140 // AT2G30860 // AT3G26900 // AT2G46330 // AT5G60750 // AT3G14930 // AT1G13110 // AT5G05260 // AT2G30990 // AT3G14310 // AT1G17745 // AT5G05730
GO:0046218	P	indolalkylamine catabolic process	13	2444	79	28397	0.029	0.54	// AT4G31500 // AT5G36140 // AT2G30860 // AT3G26900 // AT2G46330 // AT5G60750 // AT3G14930 // AT1G13110 // AT5G05260 // AT2G30990 // AT3G14310 // AT1G17745 // AT5G05730
GO:0046164	P	alcohol catabolic process	56	2444	491	28397	0.029	0.54	// AT1G32070 // AT2G41540 // AT5G36120 // AT5G52970 // AT1G53310 // AT4G27700 // AT2G47470 // AT4G10750 // AT4G18710 // AT5G19220 // AT3G27925 // AT3G20390 // AT5G53460 // AT3G58610 // AT1G12000 // AT3G25530 // AT5G20720 // AT1G75350 // AT3G63190 // AT3G11830 // AT1G06040 // AT5G63400 // AT5G52920 // AT5G42270 // AT3G48200 // AT1G47128 // AT4G02530 // AT1G17650 // AT1G78380 // AT4G34090 // AT1G17…
GO:0009733	P	response to auxin stimulus	50	2444	431	28397	0.03	0.55	// AT5G05730 // AT2G01950 // AT2G37630 // AT2G21210 // AT1G27340 // AT5G20810 // AT2G47260 // AT3G09870 // AT4G05530 // AT2G43010 // AT2G39370 // AT4G34770 // AT2G38120 // AT5G37020 // AT4G32280 // AT1G73590 // AT1G47510 // AT1G72430 // AT5G13930 // AT5G63310 // AT1G19850 // AT1G32450 // AT2G47460 // AT2G01570 // AT3G20830 // AT5G20820 // AT5G18020 // AT3G53020 // AT5G10990 // AT2G04160 // AT3G28…
GO:0006084	P	acetyl-CoA metabolic process	17	2444	114	28397	0.03	0.55	// AT5G49460 // AT5G16390 // AT1G75680 // AT1G53310 // AT3G06650 // AT1G76490 // AT4G31840 // AT3G20260 // AT4G12110 // AT3G55410 // AT1G08560 // AT5G13710 // AT3G19820 // AT3G16950 // AT2G26640 // AT2G05990 // AT1G12000
GO:0008361	P	regulation of cell size	80	2444	739	28397	0.031	0.56	// AT4G28890 // AT1G33240 // AT5G65700 // AT5G65090 // AT1G70370 // AT2G22230 // AT2G03090 // AT5G55540 // AT5G19530 // AT3G16370 // AT1G68990 // AT5G46700 // AT3G20060 // AT2G13620 // AT4G18710 // AT5G20810 // AT5G51810 // AT1G58120 // AT4G05530 // AT4G28250 // AT1G28440 // AT2G34710 // AT4G02980 // AT2G38120 // AT5G62230 // AT5G52060 // AT3G08970 // AT1G73590 // AT2G03430 // AT5G39420 // AT3G08…
GO:0022622	P	root system development	66	2444	595	28397	0.031	0.56	// AT4G31500 // AT4G28890 // AT5G55480 // AT1G70370 // AT2G22230 // AT1G49430 // AT5G19320 // AT5G64770 // AT5G65700 // AT5G19530 // AT3G16370 // AT3G09070 // AT5G46700 // AT3G54720 // AT2G45750 // AT1G54970 // AT1G18800 // AT4G05530 // AT3G18130 // AT1G28440 // AT2G34710 // AT2G38120 // AT4G30200 // AT5G52060 // AT1G13290 // AT1G73590 // AT1G32640 // AT1G01950 // AT5G10480 // AT5G13290 // AT5G16…
GO:0034605	P	cellular response to heat	5	2444	18	28397	0.031	0.56	// AT5G48570 // AT2G26150 // AT3G25230 // AT4G15802 // AT3G08970
GO:0042548	P	regulation of photosynthesis, light reaction	5	2444	18	28397	0.031	0.56	// AT5G01920 // AT5G42270 // AT4G30950 // AT1G68890 // ATCG00300
GO:0048767	P	root hair elongation	25	2444	188	28397	0.031	0.56	// AT4G28890 // AT5G65700 // AT1G70370 // AT2G22230 // AT5G19530 // AT3G16370 // AT4G18710 // AT4G05530 // AT1G28440 // AT2G38120 // AT5G52060 // AT5G10480 // AT5G16000 // AT1G04040 // AT4G12420 // AT1G45688 // AT5G11000 // AT5G43900 // AT1G75680 // AT5G16390 // AT5G60920 // AT2G20190 // AT5G64330 // AT3G19820 // AT3G51550
GO:0009072	P	aromatic amino acid family metabolic process	31	2444	245	28397	0.031	0.56	// AT4G31500 // AT5G36140 // AT1G13110 // AT1G32640 // AT5G07440 // AT5G60750 // AT1G11430 // AT5G05260 // AT1G17745 // AT5G46580 // AT2G26300 // AT2G30860 // AT2G46330 // AT3G63190 // AT2G25830 // AT2G17033 // AT3G57880 // AT5G22340 // AT3G26900 // AT4G30950 // AT4G32980 // AT3G14930 // AT4G01900 // AT4G36390 // AT5G08280 // AT2G30990 // AT3G14310 // AT1G08490 // AT5G05730 // AT4G02610 // AT1G22…
GO:0016310	P	phosphorylation	138	2444	1354	28397	0.031	0.56	// AT2G41890 // AT2G22610 // AT2G01950 // AT3G63240 // AT5G56610 // AT1G68330 // AT5G54390 // AT1G20930 // AT2G24230 // AT1G20610 // AT5G27450 // AT4G00895 // AT1G24030 // AT2G46850 // AT5G63400 // AT3G23890 // AT2G46500 // AT1G80370 // AT5G63310 // AT2G23200 // AT4G21380 // AT5G47500 // AT5G58300 // AT2G02950 // AT5G44560 // AT1G79620 // AT5G38280 // AT1G18670 // AT1G54820 // AT2G01210 // AT1G18…
GO:0051168	P	nuclear export	12	2444	72	28397	0.033	0.59	// AT3G10090 // AT3G04770 // AT5G11260 // AT1G15440 // AT4G31120 // AT5G16750 // AT4G18710 // AT4G35050 // AT3G16810 // AT3G21540 // AT4G32720 // AT5G13290
GO:0042744	P	hydrogen peroxide catabolic process	12	2444	72	28397	0.033	0.59	// AT2G01570 // AT1G10500 // AT1G63940 // AT5G07800 // AT5G08740 // AT2G46600 // AT1G67080 // AT1G47128 // AT2G13440 // AT1G11860 // AT5G39940 // AT3G16950
GO:0000023	P	maltose metabolic process	21	2444	152	28397	0.033	0.6	// AT4G10300 // AT1G26230 // AT3G15570 // AT5G36120 // AT1G66980 // AT3G19000 // AT4G27700 // AT5G54770 // AT1G31800 // AT3G56010 // AT2G39930 // AT2G30390 // AT4G17090 // AT3G01440 // AT5G24300 // AT3G48200 // AT3G10940 // AT1G07280 // AT3G20930 // AT3G06510 // AT1G02560
GO:0046700	P	heterocycle catabolic process	33	2444	266	28397	0.034	0.6	// AT4G31500 // AT5G36140 // AT1G13110 // AT4G02460 // AT2G46330 // AT5G60750 // AT2G23460 // AT5G05260 // AT5G04130 // AT2G36250 // AT3G27925 // AT1G17745 // AT3G51290 // AT2G30860 // AT5G26860 // AT5G05730 // AT3G23890 // AT1G47128 // AT3G26900 // AT4G04955 // AT3G14930 // AT4G25450 // AT3G28345 // AT3G20475 // AT2G26550 // AT5G43150 // AT1G19600 // AT4G28950 // AT5G55280 // AT2G30990 // AT3G14…
GO:0042436	P	indole derivative catabolic process	13	2444	81	28397	0.034	0.6	// AT4G31500 // AT5G36140 // AT2G30860 // AT3G26900 // AT2G46330 // AT5G60750 // AT3G14930 // AT1G13110 // AT5G05260 // AT2G30990 // AT3G14310 // AT1G17745 // AT5G05730
GO:0006164	P	purine nucleotide biosynthetic process	18	2444	125	28397	0.034	0.6	// AT4G00895 // AT4G33520 // AT3G58660 // AT3G57150 // AT4G23900 // AT5G20040 // AT4G31120 // AT4G25630 // AT4G30110 // AT1G16870 // AT3G05060 // AT5G14050 // AT5G10920 // AT1G63660 // AT3G20330 // AT5G63310 // AT1G75330 // AT3G58610
GO:0015979	P	photosynthesis	50	2444	435	28397	0.034	0.6	// AT5G20630 // AT3G05410 // AT5G05730 // ATCG00810 // AT5G42480 // AT4G22830 // AT2G43030 // AT2G44920 // AT1G68890 // AT5G19220 // AT3G27925 // AT4G30950 // AT5G08410 // AT1G12410 // AT2G37220 // AT1G12000 // AT3G25690 // AT5G24120 // AT1G67090 // AT1G75350 // AT4G25050 // AT2G33430 // AT4G39460 // AT5G42270 // AT2G47940 // AT1G64810 // AT4G02530 // ATCG00510 // AT5G63420 // AT4G33520 // AT1G43…
GO:0006733	P	oxidoreduction coenzyme metabolic process	33	2444	267	28397	0.035	0.62	// AT4G31500 // AT1G32070 // AT5G36120 // AT5G52970 // AT2G22230 // AT4G27700 // AT1G75350 // AT1G78590 // AT2G44920 // AT5G19220 // AT3G27925 // AT3G25530 // AT5G50210 // AT3G63190 // AT2G21940 // AT5G42270 // AT3G48200 // AT4G02530 // AT1G17650 // AT3G26900 // AT4G30950 // AT4G32980 // AT2G30390 // AT5G30510 // AT2G36530 // AT5G24400 // AT4G17600 // AT4G34090 // AT3G56010 // AT4G01900 // AT5G08…
GO:0051179	P	localization	361	2444	3819	28397	0.037	0.65	// AT5G46050 // AT1G76490 // AT3G16370 // AT3G09070 // AT1G03080 // AT1G12100 // AT2G43010 // AT5G57180 // AT2G38940 // AT4G30110 // AT3G12390 // AT4G21450 // AT1G04940 // AT3G50700 // AT1G14140 // AT3G10600 // AT2G48020 // AT1G20693 // AT1G69690 // AT4G31820 // AT4G26850 // AT5G63060 // AT5G18590 // AT5G52440 // AT4G18360 // AT1G22070 // AT5G07440 // AT3G10850 // AT4G02330 // AT1G78600 // AT2G38…
GO:0022618	P	ribonucleoprotein complex assembly	5	2444	19	28397	0.037	0.65	// AT2G30260 // AT3G04770 // AT5G04800 // AT3G55620 // AT4G15770
GO:0009831	P	plant-type cell wall modification during multidimensional cell growth	6	2444	26	28397	0.037	0.66	// AT2G39700 // AT2G03090 // AT1G65680 // AT2G40610 // AT3G03220 // AT1G20190
GO:0019748	P	secondary metabolic process	127	2444	1247	28397	0.038	0.67	// AT4G31500 // AT1G13110 // AT5G36120 // AT4G27700 // AT1G76490 // AT5G11260 // AT1G78590 // AT2G44920 // AT5G19220 // AT3G63190 // AT1G10030 // AT3G25530 // AT1G75350 // AT3G16870 // AT4G34980 // AT3G18280 // AT1G61740 // AT1G17650 // AT4G30950 // AT1G02700 // AT2G46770 // AT2G26150 // AT2G36530 // AT5G66230 // AT5G42800 // AT4G17600 // AT1G03080 // AT5G58490 // AT2G29420 // AT2G41480 // AT4G21…
GO:0009067	P	aspartate family amino acid biosynthetic process	18	2444	127	28397	0.038	0.67	// AT3G66658 // AT5G64350 // AT4G15930 // AT2G33310 // AT4G12110 // AT2G13540 // AT2G05920 // AT4G33680 // AT3G14390 // AT1G57540 // AT3G24120 // AT3G59890 // AT1G70280 // AT5G39600 // AT1G63660 // AT5G10240 // AT5G44710 // AT4G02610
GO:0005984	P	disaccharide metabolic process	28	2444	221	28397	0.039	0.68	// AT4G10260 // AT1G66980 // AT5G20710 // AT5G36120 // AT3G19000 // AT4G27700 // AT5G54770 // AT4G10300 // AT1G02560 // AT1G78090 // AT3G15570 // AT5G24300 // AT2G39930 // AT3G48200 // AT3G20930 // AT3G06510 // AT1G26230 // AT4G36360 // AT1G43670 // AT3G43190 // AT2G30390 // AT4G17090 // AT3G01440 // AT3G10940 // AT1G07280 // AT1G06030 // AT1G31800 // AT3G56010
GO:0006793	P	phosphorus metabolic process	157	2444	1572	28397	0.039	0.68	// AT2G41890 // AT2G22610 // AT2G01950 // AT3G63240 // AT5G56610 // AT1G68330 // AT5G54390 // AT1G20930 // AT2G43010 // AT2G24230 // AT1G20610 // AT5G27450 // AT4G00895 // AT1G24030 // AT3G05660 // AT2G46850 // AT5G10480 // AT5G63400 // AT3G23890 // AT2G46500 // AT1G80370 // AT5G63310 // AT3G50700 // AT2G23200 // AT4G30950 // AT4G21380 // AT5G47500 // AT5G58300 // AT2G02950 // AT1G69690 // AT5G44…
GO:0010383	P	cell wall polysaccharide metabolic process	29	2444	231	28397	0.039	0.68	// AT5G55480 // AT2G35880 // AT5G18620 // AT5G01360 // AT1G30690 // AT5G64570 // AT4G05200 // AT5G50330 // AT1G24030 // AT1G23760 // AT1G70230 // AT1G73640 // AT4G37940 // AT5G58520 // AT1G66180 // AT2G03220 // AT3G62270 // AT1G72230 // AT5G07080 // AT1G79620 // AT1G54490 // AT5G55250 // AT1G23410 // AT4G18780 // AT2G16980 // AT5G67210 // AT5G01310 // AT1G76160 // AT5G14510
GO:0006270	P	DNA replication initiation	11	2444	66	28397	0.04	0.69	// AT1G57820 // AT3G51280 // AT1G53140 // AT1G44110 // AT5G08020 // AT1G01370 // AT3G20150 // AT1G69770 // AT3G23890 // AT5G67100 // AT1G03780
GO:0048364	P	root development	65	2444	594	28397	0.04	0.69	// AT4G31500 // AT4G28890 // AT5G55480 // AT1G70370 // AT2G22230 // AT1G49430 // AT5G19320 // AT5G64770 // AT5G65700 // AT5G19530 // AT3G16370 // AT5G46700 // AT3G54720 // AT2G45750 // AT1G54970 // AT1G18800 // AT4G05530 // AT3G18130 // AT1G28440 // AT2G34710 // AT2G38120 // AT4G30200 // AT5G52060 // AT1G13290 // AT1G73590 // AT1G32640 // AT1G01950 // AT5G10480 // AT5G13290 // AT5G16000 // AT1G04…
GO:0043603	P	cellular amide metabolic process	28	2444	222	28397	0.04	0.7	// AT1G32070 // AT5G36120 // AT5G52970 // AT4G27700 // AT1G75350 // AT1G78590 // AT2G44920 // AT5G19220 // AT3G27925 // AT3G25530 // AT5G50210 // AT3G63190 // AT5G42270 // AT4G04955 // AT3G48200 // AT4G02530 // AT1G17650 // AT2G30390 // AT5G30510 // AT2G36530 // AT5G24400 // AT4G17600 // AT4G34090 // AT3G56010 // AT4G00370 // AT5G04620 // AT1G67550 // AT5G08280
GO:0021700	P	developmental maturation	38	2444	320	28397	0.04	0.7	// AT4G28890 // AT5G55480 // AT1G70370 // AT2G22230 // AT5G65700 // AT5G19530 // AT3G16370 // AT4G18710 // AT1G71830 // AT4G05530 // AT1G28440 // AT2G34710 // AT2G38120 // AT4G30200 // AT5G52060 // AT5G54800 // AT5G10480 // AT5G13290 // AT5G16000 // AT1G04040 // AT4G27290 // AT1G19850 // AT4G12420 // AT1G45688 // AT5G11000 // AT5G43900 // AT1G75680 // AT4G30320 // AT5G65090 // AT1G63700 // AT1G47…
GO:0052546	P	cell wall pectin metabolic process	7	2444	34	28397	0.04	0.7	// AT5G55480 // AT1G23410 // AT2G35880 // AT1G66180 // AT3G62270 // AT1G30690 // AT1G76160
GO:0019915	P	lipid storage	15	2444	101	28397	0.041	0.7	// AT2G34710 // AT4G01560 // AT2G02850 // AT3G26744 // AT3G20550 // AT2G13540 // AT4G35050 // AT3G18570 // AT4G31120 // AT5G57390 // AT1G18450 // AT1G56350 // AT5G16750 // AT4G18550 // AT4G02460
GO:0070301	P	cellular response to hydrogen peroxide	12	2444	75	28397	0.041	0.71	// AT2G01570 // AT1G10500 // AT1G63940 // AT5G07800 // AT5G08740 // AT2G46600 // AT1G67080 // AT1G47128 // AT2G13440 // AT1G11860 // AT5G39940 // AT3G16950
GO:0032535	P	regulation of cellular component size	80	2444	752	28397	0.042	0.71	// AT4G28890 // AT1G33240 // AT5G65700 // AT5G65090 // AT1G70370 // AT2G22230 // AT2G03090 // AT5G55540 // AT5G19530 // AT3G16370 // AT1G68990 // AT5G46700 // AT3G20060 // AT2G13620 // AT4G18710 // AT5G20810 // AT5G51810 // AT1G58120 // AT4G05530 // AT4G28250 // AT1G28440 // AT2G34710 // AT4G02980 // AT2G38120 // AT5G62230 // AT5G52060 // AT3G08970 // AT1G73590 // AT2G03430 // AT5G39420 // AT3G08…
GO:0090066	P	regulation of anatomical structure size	80	2444	752	28397	0.042	0.71	// AT4G28890 // AT1G33240 // AT5G65700 // AT5G65090 // AT1G70370 // AT2G22230 // AT2G03090 // AT5G55540 // AT5G19530 // AT3G16370 // AT1G68990 // AT5G46700 // AT3G20060 // AT2G13620 // AT4G18710 // AT5G20810 // AT5G51810 // AT1G58120 // AT4G05530 // AT4G28250 // AT1G28440 // AT2G34710 // AT4G02980 // AT2G38120 // AT5G62230 // AT5G52060 // AT3G08970 // AT1G73590 // AT2G03430 // AT5G39420 // AT3G08…
GO:0006534	P	cysteine metabolic process	27	2444	213	28397	0.041	0.71	// AT5G15230 // AT2G22230 // AT1G42960 // AT5G46700 // AT4G35920 // AT3G25530 // AT1G33110 // AT1G55260 // AT3G04940 // AT1G76520 // AT1G31650 // AT5G10480 // AT3G26900 // AT5G20720 // AT4G24510 // AT3G62130 // AT5G55230 // AT1G01630 // AT1G68260 // AT5G13120 // AT1G72500 // AT2G15620 // AT3G19820 // AT1G08490 // AT1G11860 // AT5G08280 // AT1G22700
GO:0006113	P	fermentation	6	2444	27	28397	0.043	0.73	// AT4G10260 // AT1G06030 // AT3G48460 // AT4G10750 // AT1G09390 // AT5G40610
GO:0046148	P	pigment biosynthetic process	34	2444	282	28397	0.043	0.73	// AT4G18480 // AT5G56090 // AT5G52970 // AT1G75350 // AT2G43030 // AT2G44920 // AT1G10700 // AT4G30950 // AT1G32990 // AT1G78600 // AT2G20180 // AT3G62910 // AT3G17210 // AT5G13930 // AT1G63660 // AT4G02530 // AT1G33330 // AT3G26900 // AT4G09820 // AT4G32980 // AT1G32200 // AT2G30390 // AT5G30510 // AT2G21210 // AT5G42800 // AT4G17600 // AT3G10230 // AT1G31800 // AT2G21385 // AT2G42910 // AT5G08…
GO:0009845	P	seed germination	29	2444	233	28397	0.043	0.73	// AT4G02460 // AT5G55630 // AT3G25230 // AT4G35050 // AT1G75390 // AT5G66460 // AT3G18130 // AT2G26300 // AT4G18550 // AT2G34710 // AT3G26744 // AT2G20180 // AT5G66730 // AT4G24660 // AT5G16750 // AT2G22840 // AT4G01560 // AT4G13850 // AT1G16060 // AT2G02850 // AT2G01570 // AT5G06550 // AT3G20550 // AT2G13540 // AT4G31120 // AT5G57390 // AT1G18450 // AT1G17020 // AT1G56350
GO:0009084	P	glutamine family amino acid biosynthetic process	6	2444	27	28397	0.043	0.73	// AT2G19940 // AT4G24830 // AT5G10920 // AT5G53460 // AT2G37500 // AT3G57560
GO:0050790	P	regulation of catalytic activity	39	2444	332	28397	0.043	0.74	// AT5G36120 // AT3G19000 // AT4G27700 // AT1G44110 // AT5G54770 // AT5G56610 // AT4G03270 // AT1G26230 // AT2G44920 // AT3G07940 // AT3G10940 // AT5G43080 // AT4G24580 // AT5G24300 // AT5G50210 // AT3G14240 // AT4G20430 // AT2G39930 // AT3G48200 // AT5G06150 // AT4G18593 // AT1G80370 // AT4G02530 // AT2G05920 // AT1G32940 // AT4G13730 // AT2G30390 // AT5G59810 // AT3G56010 // AT2G04160 // AT3G01…
GO:0043467	P	regulation of generation of precursor metabolites and energy	5	2444	20	28397	0.044	0.74	// AT5G01920 // AT5G42270 // AT4G30950 // AT1G68890 // ATCG00300
GO:0006007	P	glucose catabolic process	53	2444	474	28397	0.044	0.74	// AT1G32070 // AT5G36120 // AT5G52970 // AT1G53310 // AT4G27700 // AT2G47470 // AT4G10750 // AT4G18710 // AT5G19220 // AT3G27925 // AT3G20390 // AT5G53460 // AT3G58610 // AT1G12000 // AT3G25530 // AT5G20720 // AT1G75350 // AT3G63190 // AT3G11830 // AT1G06040 // AT5G63400 // AT5G52920 // AT5G42270 // AT3G48200 // AT1G47128 // AT4G02530 // AT1G17650 // AT1G78380 // AT4G34090 // AT2G30390 // AT4G24…
GO:0009311	P	oligosaccharide metabolic process	30	2444	244	28397	0.045	0.76	// AT4G10260 // AT3G57520 // AT5G20710 // AT5G36120 // AT1G66980 // AT3G19000 // AT4G27700 // AT5G54770 // AT4G10300 // AT1G02560 // AT1G78090 // AT3G15570 // AT5G24300 // AT2G39930 // AT3G48200 // AT3G20930 // AT3G06510 // AT1G26230 // AT4G36360 // AT1G43670 // AT3G43190 // AT2G30390 // AT4G17090 // AT3G01440 // AT3G10940 // AT1G07280 // AT2G01570 // AT1G06030 // AT1G31800 // AT3G56010
GO:0019684	P	photosynthesis, light reaction	39	2444	333	28397	0.045	0.76	// AT5G20630 // AT5G05730 // AT5G44650 // AT5G42480 // AT4G22830 // AT2G43030 // AT1G68890 // AT5G19220 // AT3G27925 // AT4G30950 // AT5G08410 // AT1G12410 // AT2G37220 // AT3G25690 // AT5G24120 // AT1G75350 // AT4G25050 // AT2G33430 // AT4G39460 // AT5G42270 // AT2G47940 // AT1G04940 // AT4G02530 // ATCG00510 // AT4G33520 // AT2G30170 // AT4G15510 // AT3G01440 // AT3G15095 // AT5G45390 // AT4G17…
GO:0009828	P	plant-type cell wall loosening	7	2444	35	28397	0.045	0.76	// AT2G39700 // AT2G03090 // AT1G65680 // AT2G40610 // AT4G28250 // AT3G03220 // AT1G20190
GO:0043624	P	cellular protein complex disassembly	7	2444	35	28397	0.045	0.76	// AT2G20190 // AT3G62910 // AT1G62850 // AT4G13850 // AT3G26618 // AT1G33330 // AT1G56350
GO:0034623	P	cellular macromolecular complex disassembly	7	2444	35	28397	0.045	0.76	// AT2G20190 // AT3G62910 // AT1G62850 // AT4G13850 // AT3G26618 // AT1G33330 // AT1G56350
GO:0006796	P	phosphate metabolic process	156	2444	1571	28397	0.046	0.76	// AT2G41890 // AT2G22610 // AT2G01950 // AT3G63240 // AT5G56610 // AT1G68330 // AT5G54390 // AT1G20930 // AT2G43010 // AT2G24230 // AT1G20610 // AT5G27450 // AT4G00895 // AT1G24030 // AT3G05660 // AT2G46850 // AT5G10480 // AT5G63400 // AT3G23890 // AT2G46500 // AT1G80370 // AT5G63310 // AT3G50700 // AT2G23200 // AT4G30950 // AT4G21380 // AT5G47500 // AT5G58300 // AT2G02950 // AT1G69690 // AT5G44…
GO:0006790	P	sulfur metabolic process	73	2444	683	28397	0.046	0.76	// AT4G31500 // AT5G15230 // AT5G64350 // AT1G73740 // AT2G22230 // AT5G54770 // AT1G42960 // AT5G20720 // AT5G05260 // AT5G46700 // AT3G66658 // AT1G70280 // AT3G17390 // AT3G27925 // AT4G35920 // AT5G08410 // AT5G44710 // AT5G05730 // AT4G15930 // AT3G25530 // AT1G33110 // AT1G32640 // AT5G50210 // AT1G55260 // AT3G04940 // AT1G47578 // AT1G76520 // AT4G34980 // AT5G42270 // AT5G10480 // AT1G31…
GO:0009719	P	response to endogenous stimulus	160	2444	1615	28397	0.046	0.76	// AT1G06190 // AT5G46050 // AT5G11260 // AT2G01950 // AT5G15230 // AT4G24180 // AT1G27340 // AT1G20930 // AT4G17500 // AT3G18130 // AT5G50720 // AT2G43010 // AT1G69040 // AT4G18020 // AT2G38940 // AT3G05660 // AT5G50600 // AT4G35470 // AT5G22010 // AT1G59640 // AT3G56850 // AT5G13930 // AT2G26690 // AT5G63310 // AT3G50700 // AT5G53590 // AT2G22840 // AT5G05440 // AT1G75680 // AT1G50420 // AT5G25…
GO:0019320	P	hexose catabolic process	53	2444	476	28397	0.046	0.76	// AT1G32070 // AT5G36120 // AT5G52970 // AT1G53310 // AT4G27700 // AT2G47470 // AT4G10750 // AT4G18710 // AT5G19220 // AT3G27925 // AT3G20390 // AT5G53460 // AT3G58610 // AT1G12000 // AT3G25530 // AT5G20720 // AT1G75350 // AT3G63190 // AT3G11830 // AT1G06040 // AT5G63400 // AT5G52920 // AT5G42270 // AT3G48200 // AT1G47128 // AT4G02530 // AT1G17650 // AT1G78380 // AT4G34090 // AT2G30390 // AT4G24…
GO:0050658	P	RNA transport	11	2444	68	28397	0.047	0.76	// AT3G10090 // AT3G04770 // AT5G11260 // AT1G15440 // AT4G31120 // AT5G16750 // AT4G35050 // AT3G16810 // AT3G21540 // AT4G32720 // AT5G13290
GO:0050657	P	nucleic acid transport	11	2444	68	28397	0.047	0.76	// AT3G10090 // AT3G04770 // AT5G11260 // AT1G15440 // AT4G31120 // AT5G16750 // AT4G35050 // AT3G16810 // AT3G21540 // AT4G32720 // AT5G13290
GO:0051236	P	establishment of RNA localization	11	2444	68	28397	0.047	0.76	// AT3G10090 // AT3G04770 // AT5G11260 // AT1G15440 // AT4G31120 // AT5G16750 // AT4G35050 // AT3G16810 // AT3G21540 // AT4G32720 // AT5G13290
GO:0000724	P	double-strand break repair via homologous recombination	11	2444	68	28397	0.047	0.76	// AT5G43080 // AT1G57820 // AT1G02730 // AT4G02460 // AT5G63540 // AT5G24280 // AT2G03430 // AT3G15550 // AT5G08020 // AT5G64630 // AT5G67100
GO:0000725	P	recombinational repair	11	2444	68	28397	0.047	0.76	// AT5G43080 // AT1G57820 // AT1G02730 // AT4G02460 // AT5G63540 // AT5G24280 // AT2G03430 // AT3G15550 // AT5G08020 // AT5G64630 // AT5G67100
GO:0006403	P	RNA localization	11	2444	68	28397	0.047	0.76	// AT3G10090 // AT3G04770 // AT5G11260 // AT1G15440 // AT4G31120 // AT5G16750 // AT4G35050 // AT3G16810 // AT3G21540 // AT4G32720 // AT5G13290
GO:0006405	P	RNA export from nucleus	11	2444	68	28397	0.047	0.76	// AT3G10090 // AT3G04770 // AT5G11260 // AT1G15440 // AT4G31120 // AT5G16750 // AT4G35050 // AT3G16810 // AT3G21540 // AT4G32720 // AT5G13290
GO:0071482	P	cellular response to light stimulus	12	2444	77	28397	0.048	0.78	// AT5G11260 // AT5G24120 // AT2G37970 // AT2G20180 // AT5G08740 // AT2G30170 // AT2G02950 // AT5G64330 // AT5G63310 // AT2G26300 // AT2G43010 // AT1G09530
GO:0071478	P	cellular response to radiation	12	2444	77	28397	0.048	0.78	// AT5G11260 // AT5G24120 // AT2G37970 // AT2G20180 // AT5G08740 // AT2G30170 // AT2G02950 // AT5G64330 // AT5G63310 // AT2G26300 // AT2G43010 // AT1G09530
GO:0044092	P	negative regulation of molecular function	17	2444	122	28397	0.049	0.79	// AT3G52770 // AT5G59810 // AT1G32940 // AT2G05920 // AT4G34980 // AT5G17690 // AT5G56610 // AT3G14240 // AT1G20160 // AT5G48820 // AT4G20430 // AT2G04160 // AT1G01900 // AT4G18593 // AT5G64620 // AT4G03270 // AT5G67090
GO:0043241	P	protein complex disassembly	7	2444	36	28397	0.051	0.82	// AT2G20190 // AT3G62910 // AT1G62850 // AT4G13850 // AT3G26618 // AT1G33330 // AT1G56350
GO:0046890	P	regulation of lipid biosynthetic process	5	2444	21	28397	0.051	0.82	// AT1G16060 // AT4G18780 // AT3G47450 // AT4G32980 // AT4G01900
GO:0032984	P	macromolecular complex disassembly	7	2444	36	28397	0.051	0.82	// AT2G20190 // AT3G62910 // AT1G62850 // AT4G13850 // AT3G26618 // AT1G33330 // AT1G56350
GO:0034637	P	cellular carbohydrate biosynthetic process	97	2444	941	28397	0.05	0.82	// AT4G31500 // AT5G36120 // AT4G27700 // AT5G19220 // AT2G21790 // AT5G24120 // AT1G24030 // AT2G31810 // AT5G63400 // AT1G73640 // AT1G43670 // AT2G36530 // AT3G01440 // AT1G79620 // AT5G55250 // AT4G10300 // AT5G58490 // AT5G01310 // AT3G20390 // AT5G14510 // AT3G51550 // AT4G10260 // AT1G66980 // AT2G47470 // AT3G58610 // AT4G05200 // AT5G50330 // AT4G36180 // AT5G42270 // AT5G63700 // AT5G58…
GO:0009074	P	aromatic amino acid family catabolic process	13	2444	87	28397	0.052	0.84	// AT4G31500 // AT5G36140 // AT2G30860 // AT3G26900 // AT2G46330 // AT5G60750 // AT3G14930 // AT1G13110 // AT5G05260 // AT2G30990 // AT3G14310 // AT1G17745 // AT5G05730
GO:0048468	P	cell development	74	2444	699	28397	0.052	0.84	// AT4G28890 // AT1G33240 // AT5G55480 // AT1G70370 // AT2G22230 // AT1G31650 // AT5G11000 // AT5G65700 // AT5G19530 // AT3G16370 // AT1G68990 // AT5G11260 // AT2G13620 // AT4G18710 // AT4G31120 // AT5G48030 // AT4G05530 // AT2G42260 // AT3G19820 // AT2G34710 // AT2G38120 // AT4G30200 // AT5G52060 // AT3G08970 // AT5G62230 // AT5G39420 // AT1G47480 // AT5G10480 // AT3G56640 // AT1G59640 // AT1G62…
GO:0065009	P	regulation of molecular function	43	2444	378	28397	0.052	0.84	// AT3G52770 // AT5G36120 // AT1G32640 // AT3G19000 // AT4G27700 // AT1G44110 // AT5G54770 // AT5G56610 // AT4G03270 // AT2G44450 // AT1G26230 // AT2G44920 // AT3G07940 // AT3G10940 // AT5G43080 // AT4G24580 // AT5G24300 // AT5G50210 // AT3G14240 // AT4G20430 // AT2G39930 // AT3G48200 // AT5G06150 // AT4G18593 // AT1G80370 // AT4G02530 // AT2G05920 // AT1G32940 // AT4G13730 // AT2G30390 // AT5G59…
GO:0050826	P	response to freezing	14	2444	96	28397	0.052	0.84	// AT2G34710 // AT4G01560 // AT2G02850 // AT3G26744 // AT3G20550 // AT2G13540 // AT4G35050 // AT5G16750 // AT4G31120 // AT5G57390 // AT1G18450 // AT1G56350 // AT3G06510 // AT4G02460
GO:0048765	P	root hair cell differentiation	36	2444	308	28397	0.053	0.85	// AT4G28890 // AT5G55480 // AT1G70370 // AT2G22230 // AT5G65700 // AT5G19530 // AT3G16370 // AT4G18710 // AT4G05530 // AT1G28440 // AT2G34710 // AT2G38120 // AT4G30200 // AT5G52060 // AT5G10480 // AT5G13290 // AT5G16000 // AT1G04040 // AT4G27290 // AT1G19850 // AT4G12420 // AT1G45688 // AT5G11000 // AT5G43900 // AT1G75680 // AT4G30320 // AT5G65090 // AT1G63700 // AT1G47480 // AT5G16390 // AT5G60…
GO:0048764	P	trichoblast maturation	36	2444	308	28397	0.053	0.85	// AT4G28890 // AT5G55480 // AT1G70370 // AT2G22230 // AT5G65700 // AT5G19530 // AT3G16370 // AT4G18710 // AT4G05530 // AT1G28440 // AT2G34710 // AT2G38120 // AT4G30200 // AT5G52060 // AT5G10480 // AT5G13290 // AT5G16000 // AT1G04040 // AT4G27290 // AT1G19850 // AT4G12420 // AT1G45688 // AT5G11000 // AT5G43900 // AT1G75680 // AT4G30320 // AT5G65090 // AT1G63700 // AT1G47480 // AT5G16390 // AT5G60…
GO:0009734	P	auxin mediated signaling pathway	11	2444	70	28397	0.054	0.87	// AT2G01950 // AT3G53020 // AT1G27340 // AT3G28345 // AT5G54510 // AT5G57390 // AT5G65670 // AT5G63310 // AT2G36910 // AT2G43010 // AT1G32450
GO:0006338	P	chromatin remodeling	6	2444	29	28397	0.055	0.87	// AT1G57820 // AT3G54560 // AT3G15550 // AT5G05670 // AT5G64630 // AT2G25270
GO:0048469	P	cell maturation	36	2444	309	28397	0.055	0.88	// AT4G28890 // AT5G55480 // AT1G70370 // AT2G22230 // AT5G65700 // AT5G19530 // AT3G16370 // AT4G18710 // AT4G05530 // AT1G28440 // AT2G34710 // AT2G38120 // AT4G30200 // AT5G52060 // AT5G10480 // AT5G13290 // AT5G16000 // AT1G04040 // AT4G27290 // AT1G19850 // AT4G12420 // AT1G45688 // AT5G11000 // AT5G43900 // AT1G75680 // AT4G30320 // AT5G65090 // AT1G63700 // AT1G47480 // AT5G16390 // AT5G60…
GO:0043648	P	dicarboxylic acid metabolic process	19	2444	143	28397	0.055	0.88	// AT4G31500 // AT5G05730 // AT3G26900 // AT4G36390 // AT1G08490 // AT1G11430 // AT4G33680 // AT5G46580 // AT3G14390 // AT3G59890 // AT5G08280 // AT2G25830 // AT3G63190 // AT2G17033 // AT3G57880 // AT5G22340 // AT2G26300 // AT4G02610 // AT1G22700
GO:0034614	P	cellular response to reactive oxygen species	13	2444	88	28397	0.056	0.88	// AT2G01570 // AT1G10500 // AT1G63940 // AT5G07800 // AT3G16950 // AT5G08740 // AT2G46600 // AT1G67080 // AT1G47128 // AT2G13440 // AT1G11860 // AT5G39940 // AT5G23310
GO:0051716	P	cellular response to stimulus	226	2444	2355	28397	0.057	0.9	// AT4G31500 // AT1G33240 // AT1G13110 // AT5G63540 // AT5G15230 // AT3G46940 // AT5G11260 // AT4G24500 // AT1G03080 // AT1G27340 // AT5G66730 // AT1G20930 // AT1G02730 // AT3G18130 // AT2G43010 // AT3G26744 // AT5G26860 // AT1G78600 // AT3G05660 // AT4G35470 // AT5G24280 // AT5G22010 // AT3G18280 // AT3G56850 // AT2G46500 // AT5G40780 // AT3G50700 // AT3G47830 // AT5G05440 // AT1G32940 // AT1G75…
GO:0010197	P	polar nucleus fusion	5	2444	22	28397	0.058	0.92	// AT4G37890 // AT5G48030 // AT2G20490 // AT2G31170 // AT2G34260
GO:0016049	P	cell growth	75	2444	715	28397	0.059	0.93	// AT4G28890 // AT1G33240 // AT5G65700 // AT5G65090 // AT1G70370 // AT2G22230 // AT2G03090 // AT5G55540 // AT5G19530 // AT3G16370 // AT1G68990 // AT3G20060 // AT2G13620 // AT4G18710 // AT5G20810 // AT5G51810 // AT1G58120 // AT4G05530 // AT4G28250 // AT1G28440 // AT2G34710 // AT4G02980 // AT2G38120 // AT5G62230 // AT5G52060 // AT3G08970 // AT2G03430 // AT5G39420 // AT3G08600 // AT5G10480 // AT3G56…
GO:0009070	P	serine family amino acid biosynthetic process	27	2444	222	28397	0.06	0.95	// AT5G15230 // AT2G22230 // AT1G42960 // AT5G46700 // AT4G35920 // AT1G17745 // AT3G25530 // AT1G33110 // AT1G55260 // AT3G04940 // AT1G76520 // AT1G31650 // AT5G10480 // AT3G26900 // AT5G20720 // AT4G24510 // AT5G55230 // AT1G01630 // AT1G68260 // AT4G34200 // AT5G13120 // AT1G72500 // AT2G15620 // AT3G19820 // AT1G11860 // AT5G08280 // AT1G22700
GO:0009108	P	coenzyme biosynthetic process	21	2444	164	28397	0.061	0.96	// AT4G31500 // AT1G28960 // AT3G26900 // AT4G30950 // AT4G32980 // AT1G47578 // AT2G22230 // AT3G06650 // AT5G49460 // AT5G50210 // AT5G08280 // AT4G01900 // AT1G78590 // AT2G21940 // AT1G68890 // AT3G63410 // AT1G23360 // AT3G16950 // AT5G08410 // AT2G30200 // AT1G12000
GO:0046854	P	phosphoinositide phosphorylation	6	2444	30	28397	0.062	0.96	// AT3G02870 // AT1G47510 // AT2G46500 // AT5G54390 // AT5G65090 // AT3G63240
GO:0048610	P	reproductive cellular process	46	2444	414	28397	0.061	0.96	// AT5G65700 // AT2G18330 // AT4G02460 // AT4G27660 // AT5G62230 // AT3G04820 // AT3G12270 // AT1G68990 // AT3G49890 // AT2G13620 // AT4G35050 // AT5G48030 // AT3G18000 // AT3G54350 // AT1G58120 // AT5G26860 // AT5G39420 // AT4G28820 // AT3G56640 // AT1G59640 // AT1G31650 // AT3G07960 // AT4G28560 // AT1G06220 // AT5G22320 // AT4G30930 // AT3G55605 // AT4G20050 // AT5G65090 // AT4G34940 // AT2G37…
GO:0046834	P	lipid phosphorylation	6	2444	30	28397	0.062	0.96	// AT3G02870 // AT1G47510 // AT2G46500 // AT5G54390 // AT5G65090 // AT3G63240
GO:0019439	P	aromatic compound catabolic process	15	2444	108	28397	0.062	0.97	// AT4G31500 // AT2G46570 // AT2G30860 // AT3G26900 // AT2G40370 // AT2G46330 // AT5G60750 // AT3G14930 // AT1G13110 // AT5G36140 // AT2G30990 // AT3G14310 // AT1G17745 // AT5G05260 // AT5G05730
GO:0051049	P	regulation of transport	14	2444	172	28397	0.62	1	// AT2G30170 // AT5G50200 // AT4G36390 // AT5G54770 // AT5G64330 // AT2G44450 // AT2G02950 // AT4G18710 // AT3G55770 // AT4G32400 // AT3G20000 // AT4G25050 // AT5G67500 // AT5G40780
GO:0009166	P	nucleotide catabolic process	13	2444	96	28397	0.09	1	// AT3G20475 // AT4G02460 // AT5G26860 // AT3G28345 // AT2G23460 // AT5G04130 // AT4G28950 // AT4G25450 // AT2G36250 // AT3G23890 // AT5G55280 // AT2G36910 // AT3G51290
GO:0009695	P	jasmonic acid biosynthetic process	10	2444	136	28397	0.73	1	// AT4G31500 // AT1G61850 // AT3G26900 // AT4G30950 // AT4G32980 // AT1G32640 // AT5G62200 // AT1G19640 // AT2G30360 // AT4G01900
GO:0009696	P	salicylic acid metabolic process	11	2444	222	28397	0.98	1	// AT5G05730 // AT5G61010 // AT5G17760 // AT3G27890 // AT1G15520 // AT3G16720 // AT2G05940 // AT4G02530 // AT2G37220 // AT5G08280 // AT1G22070
GO:0051656	P	establishment of organelle localization	14	2444	108	28397	0.1	1	// AT3G25690 // AT2G04270 // AT3G62910 // AT3G47450 // AT1G75350 // AT2G33430 // AT5G30510 // AT4G39460 // AT5G55280 // AT5G19220 // AT5G45390 // AT3G48200 // AT1G12410 // AT4G17600
GO:0009698	P	phenylpropanoid metabolic process	44	2444	405	28397	0.085	1	// AT2G46570 // AT1G13110 // AT2G40370 // AT1G32640 // AT5G07440 // AT1G76490 // AT4G38620 // AT1G03080 // AT5G11260 // AT3G24503 // AT2G05940 // AT1G17745 // AT2G37970 // AT1G78600 // AT4G39330 // AT2G33590 // AT3G17390 // AT1G61820 // AT5G13930 // AT3G18280 // AT1G20480 // AT1G32450 // AT1G09530 // AT2G47460 // AT4G09820 // AT1G61740 // AT4G36360 // AT2G36880 // AT2G46770 // AT5G66230 // AT3G19…
GO:0009699	P	phenylpropanoid biosynthetic process	33	2444	327	28397	0.21	1	// AT1G13110 // AT3G24503 // AT1G32640 // AT1G76490 // AT4G38620 // AT1G03080 // AT5G11260 // AT3G17390 // AT2G05940 // AT1G17745 // AT1G78600 // AT4G39330 // AT2G33590 // AT1G61820 // AT5G13930 // AT3G18280 // AT1G61740 // AT2G47460 // AT4G09820 // AT2G37970 // AT2G46770 // AT5G66230 // AT3G19010 // AT5G42800 // AT1G28680 // AT4G01900 // AT5G42740 // AT5G13710 // AT3G13510 // AT5G58490 // AT4G37…
GO:0006302	P	double-strand break repair	13	2444	110	28397	0.18	1	// AT3G20475 // AT5G43080 // AT1G57820 // AT1G02730 // AT4G02460 // AT5G63540 // AT5G24280 // AT2G03430 // AT3G15550 // AT5G05670 // AT5G08020 // AT5G64630 // AT5G67100
GO:0000160	P	two-component signal transduction system (phosphorelay)	9	2444	165	28397	0.94	1	// AT4G17500 // AT4G18020 // AT1G23710 // AT3G23240 // AT3G57040 // AT5G25190 // AT5G07580 // AT2G26300 // AT1G54490
GO:0045132	P	meiotic chromosome segregation	10	2444	119	28397	0.58	1	// AT2G34710 // AT3G20475 // AT1G50270 // AT2G03430 // AT2G32940 // AT1G01370 // AT5G22010 // AT5G05670 // AT3G23890 // AT5G01310
GO:0000165	P	MAPKKK cascade	16	2444	209	28397	0.71	1	// AT1G69690 // AT1G78600 // AT1G22070 // AT5G05730 // AT1G35710 // AT3G27890 // AT3G05660 // AT1G15520 // AT2G46500 // AT5G47120 // AT2G05940 // AT3G16720 // AT4G18593 // AT3G24140 // AT3G50700 // AT2G43010
GO:0006308	P	DNA catabolic process	8	2444	101	28397	0.64	1	// AT2G34710 // AT3G20475 // AT2G03430 // AT1G01690 // AT2G32940 // AT5G05670 // AT1G50270 // AT5G01310
GO:0016108	P	tetraterpenoid metabolic process	14	2444	111	28397	0.12	1	// AT2G21385 // AT4G32770 // AT4G30950 // AT4G32980 // AT3G10230 // AT1G67080 // AT1G31800 // AT2G30390 // AT2G44920 // AT3G62910 // AT1G32200 // AT4G02530 // AT1G11860 // AT4G18480
GO:0016109	P	tetraterpenoid biosynthetic process	12	2444	106	28397	0.22	1	// AT2G21385 // AT4G30950 // AT4G32980 // AT3G10230 // AT3G62910 // AT1G31800 // AT2G30390 // AT2G44920 // AT1G32200 // AT4G02530 // AT1G11860 // AT4G18480
GO:0016101	P	diterpenoid metabolic process	9	2444	62	28397	0.11	1	// AT4G32980 // AT2G20180 // AT4G24660 // AT4G21200 // AT1G68320 // AT1G05160 // AT5G51810 // AT1G15550 // AT3G54510
GO:0016102	P	diterpenoid biosynthetic process	8	2444	55	28397	0.12	1	// AT4G32980 // AT2G20180 // AT4G24660 // AT1G68320 // AT1G05160 // AT5G51810 // AT1G15550 // AT3G54510
GO:0016104	P	triterpenoid biosynthetic process	7	2444	42	28397	0.09	1	// AT1G10030 // AT5G56090 // AT2G26260 // AT1G78950 // AT5G13710 // AT1G58440 // AT2G32720
GO:0016106	P	sesquiterpenoid biosynthetic process	5	2444	41	28397	0.3	1	// AT4G18780 // AT1G13040 // AT1G09320 // AT3G08970 // AT1G67080
GO:0006281	P	DNA repair	31	2444	307	28397	0.22	1	// AT1G79050 // AT1G02730 // AT4G02460 // AT5G63540 // AT5G24280 // AT3G46940 // AT1G01880 // AT2G19480 // AT5G64630 // AT3G13226 // AT2G01440 // AT5G43080 // AT1G57820 // AT2G03430 // AT2G29570 // AT3G15550 // AT3G47830 // AT5G57970 // AT4G11110 // AT1G18090 // AT1G77620 // AT5G08020 // AT1G64230 // AT5G50340 // AT3G20475 // AT3G27060 // AT3G12380 // AT5G05670 // AT5G02370 // AT5G67100 // AT5G54…
GO:0015849	P	organic acid transport	27	2444	289	28397	0.37	1	// AT5G59480 // AT3G28960 // AT4G02330 // AT2G38120 // AT5G46800 // AT1G76520 // AT4G39460 // AT3G10600 // AT5G04610 // AT2G41190 // AT2G39210 // AT5G61890 // AT1G22380 // AT4G32400 // AT2G20320 // AT5G54800 // AT5G40780 // AT3G18250 // AT3G59630 // AT2G21050 // AT5G50200 // AT2G39890 // AT1G17840 // AT5G39090 // AT2G40420 // AT5G17630 // AT2G02990
GO:0045859	P	regulation of protein kinase activity	9	2444	89	28397	0.37	1	// AT5G43080 // AT1G44110 // AT1G20610 // AT5G56610 // AT4G03270 // AT5G48820 // AT5G06150 // AT4G18593 // AT1G80370
GO:0010207	P	photosystem II assembly	19	2444	177	28397	0.21	1	// AT4G22830 // AT3G25690 // AT2G30170 // AT5G52110 // AT1G12410 // AT1G75350 // AT4G39460 // AT1G14270 // AT4G25050 // AT2G33430 // AT2G43030 // AT5G42480 // AT2G47840 // AT5G45390 // AT1G04940 // AT1G22700 // AT3G15095 // AT5G24120 // AT4G17600
GO:0050832	P	defense response to fungus	27	2444	342	28397	0.7	1	// AT5G05730 // AT1G22070 // AT2G22230 // AT1G49430 // AT2G37630 // AT5G47120 // AT2G25735 // AT2G05940 // AT3G63190 // AT3G57550 // AT2G46500 // AT1G47128 // AT1G15520 // AT5G55390 // AT4G11650 // AT5G38900 // AT2G39210 // AT4G16990 // AT5G61890 // AT5G11630 // AT2G46240 // AT5G42740 // AT3G27890 // AT4G18780 // AT3G17210 // AT3G16720 // AT3G51550
GO:0002679	P	respiratory burst during defense response	6	2444	121	28397	0.94	1	// AT4G17500 // AT2G46500 // AT1G23710 // AT3G16720 // AT2G25735 // AT5G62020
GO:0050776	P	regulation of immune response	27	2444	419	28397	0.95	1	// AT5G05730 // AT1G13110 // AT1G22070 // AT1G32640 // AT4G18360 // AT1G03080 // AT2G37630 // AT5G47120 // AT2G05940 // AT1G17745 // AT2G43010 // AT1G78600 // AT3G05660 // AT2G46500 // AT3G18280 // AT1G61740 // AT3G50700 // AT1G15520 // AT3G24140 // AT1G69690 // AT3G19010 // AT4G32400 // AT5G40780 // AT3G27890 // AT5G50200 // AT1G19640 // AT3G16720
GO:0046488	P	phosphatidylinositol metabolic process	11	2444	112	28397	0.38	1	// AT5G18850 // AT3G62920 // AT4G31560 // AT4G10280 // AT3G07960 // AT1G57540 // AT5G40500 // AT1G21980 // AT2G40420 // AT3G09920 // AT1G78790
GO:0046489	P	phosphoinositide biosynthetic process	10	2444	112	28397	0.5	1	// AT5G18850 // AT3G62920 // AT5G14850 // AT4G31560 // AT4G10280 // AT1G57540 // AT1G11880 // AT5G40500 // AT2G40420 // AT1G78790
GO:0009767	P	photosynthetic electron transport chain	6	2444	80	28397	0.69	1	// AT4G30950 // AT1G75350 // AT5G30510 // AT3G01440 // AT4G33520 // AT5G42270
GO:0042325	P	regulation of phosphorylation	10	2444	95	28397	0.32	1	// AT5G43080 // AT5G10480 // AT1G44110 // AT1G20610 // AT5G56610 // AT4G03270 // AT5G48820 // AT5G06150 // AT4G18593 // AT1G80370
GO:0009694	P	jasmonic acid metabolic process	13	2444	160	28397	0.62	1	// AT4G31500 // AT1G61850 // AT3G26900 // AT4G30950 // AT4G32980 // AT1G32640 // AT5G62200 // AT1G19640 // AT1G75450 // AT1G59640 // AT5G25752 // AT2G30360 // AT4G01900
GO:0009607	P	response to biotic stimulus	153	2444	1687	28397	0.27	1	// AT4G31500 // AT5G46050 // AT1G61850 // AT1G65700 // AT5G05730 // AT2G22230 // AT2G36400 // AT4G24180 // AT2G44920 // AT1G16070 // AT2G43010 // AT2G01950 // AT3G05660 // AT4G25050 // AT5G63400 // AT1G63470 // AT2G46500 // AT1G80370 // AT3G50700 // AT2G22840 // AT1G02800 // AT3G54560 // AT4G33680 // AT2G26150 // AT1G69690 // AT1G15780 // AT5G38280 // AT5G39680 // AT4G02530 // AT3G20550 // AT2G21…
GO:0006575	P	cellular amino acid derivative metabolic process	68	2444	714	28397	0.23	1	// AT4G31500 // AT2G46570 // AT1G13110 // AT2G40370 // AT1G32640 // AT5G07440 // AT1G76490 // AT4G38620 // AT5G05260 // AT1G03080 // AT5G11260 // AT4G33680 // AT3G24503 // AT5G36140 // AT2G05940 // AT1G17745 // AT5G18930 // AT2G37970 // AT1G78600 // AT2G32260 // AT4G39330 // AT2G33590 // AT2G46330 // AT1G43710 // AT3G17390 // AT1G61820 // AT5G13930 // AT3G18280 // AT1G20480 // AT3G57880 // AT5G60…
GO:0034284	P	response to monosaccharide stimulus	14	2444	170	28397	0.6	1	// AT2G24610 // AT5G60920 // AT1G53310 // AT1G43670 // AT2G23460 // AT1G74670 // AT1G76410 // AT5G63400 // AT1G72320 // AT2G40420 // AT4G01900 // AT2G26300 // AT2G03220 // AT5G52060
GO:0045491	P	xylan metabolic process	21	2444	186	28397	0.15	1	// AT4G05200 // AT4G18780 // AT5G58520 // AT5G50330 // AT2G03220 // AT1G24030 // AT5G18620 // AT1G23760 // AT2G16980 // AT5G67210 // AT5G01360 // AT1G72230 // AT5G01310 // AT1G73640 // AT5G07080 // AT5G64570 // AT5G14510 // AT1G79620 // AT4G37940 // AT1G54490 // AT5G55250
GO:0010638	P	positive regulation of organelle organization	6	2444	60	28397	0.43	1	// AT4G11160 // AT5G55230 // AT1G50270 // AT1G18450 // AT1G54490 // AT5G04320
GO:0009567	P	double fertilization forming a zygote and endosperm	5	2444	33	28397	0.18	1	// AT1G01370 // AT4G30930 // AT1G65450 // AT3G03690 // AT2G47470
GO:0009697	P	salicylic acid biosynthetic process	11	2444	209	28397	0.97	1	// AT5G05730 // AT5G61010 // AT5G17760 // AT3G27890 // AT1G15520 // AT3G16720 // AT2G05940 // AT4G02530 // AT2G37220 // AT5G08280 // AT1G22070
GO:0043331	P	response to dsRNA	17	2444	144	28397	0.14	1	// AT3G46790 // AT4G02460 // AT3G20550 // AT3G05020 // AT3G03300 // AT2G13540 // AT4G24500 // AT5G23570 // AT4G15950 // AT1G34355 // AT2G32940 // AT5G47630 // AT1G63470 // AT4G37510 // AT1G18450 // AT4G30130 // AT1G54490
GO:0051789	P	response to protein stimulus	23	2444	376	28397	0.96	1	// AT2G44065 // AT1G22070 // AT3G20060 // AT5G47120 // AT2G05940 // AT1G75390 // AT2G25735 // AT3G49760 // AT2G03430 // AT5G63400 // AT1G03860 // AT3G57550 // AT2G46500 // AT1G80370 // AT1G78380 // AT1G06590 // AT2G26150 // AT3G25980 // AT1G64230 // AT5G40780 // AT3G28450 // AT5G13840 // AT3G09270
GO:0051788	P	response to misfolded protein	12	2444	189	28397	0.88	1	// AT2G44065 // AT1G78380 // AT2G03430 // AT1G06590 // AT5G63400 // AT3G20060 // AT1G03860 // AT3G25980 // AT5G13840 // AT1G64230 // AT1G80370 // AT3G09270
GO:0023033	P	signaling pathway	55	2444	519	28397	0.083	1	// AT1G67510 // AT5G65700 // AT5G14210 // AT4G17500 // AT1G22070 // AT2G01950 // AT2G23460 // AT1G27340 // AT5G47120 // AT5G25190 // AT1G75390 // AT2G05940 // AT4G35920 // AT2G26300 // AT1G06840 // AT2G24230 // AT5G67200 // AT3G49760 // AT2G43010 // AT4G36180 // AT3G23240 // AT3G57550 // AT2G46500 // AT5G63310 // AT1G10850 // AT5G43020 // AT3G51740 // AT5G58300 // AT3G53020 // AT2G25735 // AT3G24…
GO:0019321	P	pentose metabolic process	9	2444	73	28397	0.2	1	// AT4G10260 // AT1G06030 // AT5G17770 // AT1G17160 // AT1G19600 // AT5G15650 // AT4G10750 // AT3G17940 // AT5G51830
GO:0006598	P	polyamine catabolic process	6	2444	38	28397	0.13	1	// AT4G38620 // AT5G13710 // AT5G07440 // AT2G36880 // AT4G36360 // AT1G32450
GO:0006595	P	polyamine metabolic process	9	2444	60	28397	0.094	1	// AT4G38620 // AT5G13710 // AT2G19070 // AT5G07440 // AT2G36880 // AT4G36360 // AT5G63890 // AT5G18930 // AT1G32450
GO:0070592	P	cell wall polysaccharide biosynthetic process	20	2444	187	28397	0.21	1	// AT4G05200 // AT4G18780 // AT5G58520 // AT5G50330 // AT2G03220 // AT1G24030 // AT5G18620 // AT1G23760 // AT2G16980 // AT5G67210 // AT5G01360 // AT1G72230 // AT5G01310 // AT1G73640 // AT5G07080 // AT5G14510 // AT1G79620 // AT4G37940 // AT1G54490 // AT5G55250
GO:0008219	P	cell death	34	2444	500	28397	0.93	1	// AT2G38530 // AT5G05730 // AT1G13110 // AT3G27060 // AT1G22070 // AT1G32640 // AT2G31170 // AT1G03080 // AT5G47120 // AT5G48030 // AT2G05940 // AT1G17745 // AT2G26300 // AT2G43010 // AT1G78600 // AT3G07040 // AT2G34770 // AT3G05660 // AT2G46500 // AT3G18280 // AT1G61740 // AT2G46240 // AT3G50700 // AT4G02600 // AT3G24140 // AT1G69690 // AT3G19010 // AT4G32400 // AT5G40780 // AT3G27890 // AT5G50…
GO:0044038	P	cell wall macromolecule biosynthetic process	20	2444	187	28397	0.21	1	// AT4G05200 // AT4G18780 // AT5G58520 // AT5G50330 // AT2G03220 // AT1G24030 // AT5G18620 // AT1G23760 // AT2G16980 // AT5G67210 // AT5G01360 // AT1G72230 // AT5G01310 // AT1G73640 // AT5G07080 // AT5G14510 // AT1G79620 // AT4G37940 // AT1G54490 // AT5G55250
GO:0015994	P	chlorophyll metabolic process	23	2444	189	28397	0.077	1	// AT5G52970 // AT2G20180 // AT2G43030 // AT2G44920 // AT3G27925 // AT1G32990 // AT1G78600 // AT4G32770 // AT1G75350 // AT1G32200 // AT1G47128 // AT4G02530 // AT3G26900 // AT4G30950 // AT4G32980 // AT5G30510 // AT2G21210 // AT4G17600 // AT5G43150 // AT1G31800 // AT4G18480 // AT3G17210 // AT5G08280
GO:0015992	P	proton transport	7	2444	147	28397	0.97	1	// AT4G00895 // AT4G36390 // AT5G54770 // AT4G25050 // AT2G30170 // AT2G02950 // AT5G64330
GO:0009863	P	salicylic acid mediated signaling pathway	26	2444	349	28397	0.79	1	// AT5G05730 // AT1G22070 // AT1G32640 // AT3G24140 // AT5G47120 // AT2G05940 // AT2G26300 // AT2G43010 // AT2G16060 // AT1G77120 // AT2G21120 // AT3G05660 // AT2G46500 // AT3G50700 // AT1G15520 // AT1G78600 // AT3G43190 // AT4G33680 // AT5G36970 // AT1G69690 // AT5G40010 // AT2G01570 // AT3G27890 // AT3G02000 // AT1G19640 // AT3G16720
GO:0009862	P	systemic acquired resistance, salicylic acid mediated signaling pathway	21	2444	251	28397	0.58	1	// AT1G77120 // AT1G22070 // AT3G43190 // AT1G78600 // AT2G21120 // AT3G27890 // AT5G05730 // AT3G02000 // AT3G05660 // AT1G15520 // AT2G46500 // AT1G69690 // AT2G16060 // AT5G47120 // AT5G40010 // AT3G16720 // AT2G05940 // AT3G24140 // AT3G50700 // AT2G43010 // AT4G33680
GO:0009860	P	pollen tube growth	20	2444	258	28397	0.71	1	// AT2G37540 // AT3G07960 // AT4G28560 // AT4G24580 // AT3G08970 // AT5G62230 // AT1G58210 // AT1G03010 // AT5G39420 // AT3G18000 // AT1G68990 // AT3G56640 // AT2G13620 // AT4G20050 // AT5G20810 // AT5G65090 // AT1G58120 // AT1G59640 // AT1G31650 // AT4G34940
GO:0009867	P	jasmonic acid mediated signaling pathway	18	2444	282	28397	0.92	1	// AT2G01570 // AT1G78600 // AT1G22070 // AT1G32640 // AT3G23240 // AT3G27890 // AT5G05730 // AT3G05660 // AT1G15520 // AT1G19640 // AT2G46500 // AT1G69690 // AT5G47120 // AT3G16720 // AT2G05940 // AT3G24140 // AT3G50700 // AT2G43010
GO:0000338	P	protein deneddylation	13	2444	101	28397	0.12	1	// AT1G55900 // AT3G26744 // AT2G02160 // AT4G31810 // AT2G38370 // AT5G19320 // AT5G63110 // AT3G55605 // AT4G05400 // AT2G40660 // AT4G35850 // AT4G32720 // AT5G03740
GO:0006714	P	sesquiterpenoid metabolic process	6	2444	50	28397	0.28	1	// AT3G08970 // AT4G18780 // AT1G13040 // AT2G29090 // AT1G09320 // AT1G67080
GO:0019400	P	alditol metabolic process	6	2444	38	28397	0.13	1	// AT1G66980 // AT5G55480 // AT2G41540 // AT3G48460 // AT1G09390 // AT5G40610
GO:0007623	P	circadian rhythm	15	2444	171	28397	0.51	1	// AT1G53035 // AT5G11260 // AT3G20810 // AT4G30200 // AT4G18020 // AT4G03390 // AT5G48890 // AT4G26700 // AT1G18330 // AT4G02630 // AT3G57040 // AT1G69690 // AT4G32890 // AT2G43010 // AT1G09530
GO:0006625	P	protein targeting to peroxisome	5	2444	96	28397	0.91	1	// AT4G15520 // AT2G36670 // AT5G23395 // AT4G36760 // AT1G64230
GO:0006623	P	protein targeting to vacuole	7	2444	118	28397	0.87	1	// AT1G20110 // AT4G21105 // AT5G53530 // AT4G24550 // AT3G10850 // AT3G55770 // AT4G21450
GO:0009261	P	ribonucleotide catabolic process	13	2444	96	28397	0.09	1	// AT3G20475 // AT4G02460 // AT5G26860 // AT3G28345 // AT2G23460 // AT5G04130 // AT4G28950 // AT4G25450 // AT2G36250 // AT3G23890 // AT5G55280 // AT2G36910 // AT3G51290
GO:0043413	P	macromolecule glycosylation	6	2444	227	28397	1	1	// AT1G26810 // AT1G77810 // AT4G36760 // AT5G62620 // AT1G06890 // AT1G54490
GO:0009267	P	cellular response to starvation	19	2444	336	28397	0.98	1	// AT4G05200 // AT5G26880 // AT1G78380 // AT1G53310 // AT4G08850 // AT1G67030 // AT2G02990 // AT3G62270 // AT1G32940 // AT4G21470 // AT3G54470 // AT1G68320 // AT4G04955 // AT2G05940 // AT3G20330 // AT4G23180 // AT1G22990 // AT1G32450 // AT5G09570
GO:0009269	P	response to desiccation	5	2444	39	28397	0.27	1	// AT5G25610 // AT5G50720 // AT5G65730 // AT1G44170 // AT1G32640
GO:0042434	P	indole derivative metabolic process	16	2444	148	28397	0.23	1	// AT4G31500 // AT5G36140 // AT2G30860 // AT3G26900 // AT1G32640 // AT5G60750 // AT2G46330 // AT1G13110 // AT5G05260 // AT3G14930 // AT2G30990 // AT3G14310 // AT3G57880 // AT5G05730 // AT1G17745 // AT4G02610
GO:0035303	P	regulation of dephosphorylation	13	2444	137	28397	0.41	1	// AT1G78600 // AT3G25690 // AT4G30950 // AT1G22070 // AT1G12410 // AT3G05660 // AT3G24140 // AT2G33430 // AT4G39460 // AT1G69690 // AT5G45390 // AT3G50700 // AT2G43010
GO:0042430	P	indole and derivative metabolic process	16	2444	148	28397	0.23	1	// AT4G31500 // AT5G36140 // AT2G30860 // AT3G26900 // AT1G32640 // AT5G60750 // AT2G46330 // AT1G13110 // AT5G05260 // AT3G14930 // AT2G30990 // AT3G14310 // AT3G57880 // AT5G05730 // AT1G17745 // AT4G02610
GO:0016071	P	mRNA metabolic process	39	2444	381	28397	0.17	1	// AT1G06190 // AT1G66980 // AT2G47790 // AT4G24500 // AT3G46210 // AT5G64390 // AT1G18485 // AT3G56330 // AT4G21900 // AT5G46920 // AT2G04270 // AT4G21660 // AT2G47580 // AT5G56850 // AT1G26230 // AT3G46790 // AT4G32980 // AT4G28780 // AT1G07170 // AT3G63510 // AT3G48200 // AT4G12970 // AT1G11290 // AT2G04530 // AT1G18450 // AT1G54490 // AT1G48520 // AT3G20550 // AT3G03300 // AT2G13540 // AT1G24…
GO:0010267	P	production of ta-siRNAs involved in RNA interference	12	2444	111	28397	0.27	1	// AT4G02460 // AT3G20550 // AT3G05020 // AT3G03300 // AT5G47630 // AT5G23570 // AT1G34355 // AT1G63470 // AT4G37510 // AT1G18450 // AT4G30130 // AT1G54490
GO:0010264	P	myo-inositol hexakisphosphate biosynthetic process	7	2444	65	28397	0.34	1	// AT3G02870 // AT4G32770 // AT1G80760 // AT2G34460 // AT1G66330 // AT5G63700 // AT5G24120
GO:0009651	P	response to salt stress	77	2444	788	28397	0.15	1	// AT5G46050 // AT5G39740 // AT4G17500 // AT5G05730 // AT1G53310 // AT5G07440 // AT1G76490 // AT5G19320 // AT5G44650 // AT4G24500 // AT2G47470 // AT5G35530 // AT5G55630 // AT2G37630 // AT5G24270 // AT4G18710 // AT2G05940 // AT5G53460 // AT5G27670 // AT3G11830 // AT3G58610 // AT3G04290 // AT1G77120 // AT1G69700 // AT5G52060 // AT3G12390 // AT5G50720 // AT5G20720 // AT5G63110 // AT1G16920 // AT1G19…
GO:0006020	P	inositol metabolic process	10	2444	98	28397	0.35	1	// AT3G02870 // AT4G32770 // AT1G80760 // AT2G34460 // AT5G56610 // AT1G66330 // AT5G65090 // AT3G63240 // AT5G63700 // AT5G24120
GO:0006021	P	inositol biosynthetic process	7	2444	67	28397	0.37	1	// AT3G02870 // AT4G32770 // AT1G80760 // AT2G34460 // AT1G66330 // AT5G63700 // AT5G24120
GO:0010410	P	hemicellulose metabolic process	22	2444	198	28397	0.15	1	// AT5G18620 // AT5G01360 // AT5G64570 // AT4G05200 // AT5G50330 // AT1G24030 // AT1G23760 // AT1G70230 // AT1G73640 // AT4G37940 // AT5G58520 // AT2G03220 // AT1G72230 // AT5G07080 // AT1G79620 // AT1G54490 // AT5G55250 // AT4G18780 // AT2G16980 // AT5G67210 // AT5G01310 // AT5G14510
GO:0010413	P	glucuronoxylan metabolic process	20	2444	182	28397	0.18	1	// AT4G05200 // AT4G18780 // AT5G58520 // AT5G50330 // AT2G03220 // AT1G24030 // AT5G18620 // AT1G23760 // AT2G16980 // AT5G67210 // AT5G01360 // AT1G72230 // AT5G01310 // AT1G73640 // AT5G07080 // AT5G14510 // AT1G79620 // AT4G37940 // AT1G54490 // AT5G55250
GO:0015824	P	proline transport	9	2444	74	28397	0.21	1	// AT1G22380 // AT5G04610 // AT5G59480 // AT3G59630 // AT2G39890 // AT1G76520 // AT5G39090 // AT4G02330 // AT2G02990
GO:0051128	P	regulation of cellular component organization	25	2444	278	28397	0.45	1	// AT5G18620 // AT3G20060 // AT2G34710 // AT2G03430 // AT5G22010 // AT1G50270 // AT1G80370 // AT1G31650 // AT2G23200 // AT1G06590 // AT5G24010 // AT4G13850 // AT5G55230 // AT3G25980 // AT1G64230 // AT1G18450 // AT1G54490 // AT3G20475 // AT2G20190 // AT2G32940 // AT4G11160 // AT5G01310 // AT5G13840 // AT5G67100 // AT5G04320
GO:0009410	P	response to xenobiotic stimulus	5	2444	87	28397	0.86	1	// AT3G49760 // AT1G75390 // AT3G02000 // AT3G26744 // AT1G22070
GO:0043248	P	proteasome assembly	12	2444	182	28397	0.85	1	// AT2G44065 // AT1G78380 // AT2G03430 // AT1G06590 // AT5G63400 // AT3G20060 // AT1G03860 // AT3G25980 // AT5G13840 // AT1G64230 // AT1G80370 // AT3G09270
GO:0009415	P	response to water	41	2444	424	28397	0.26	1	// AT2G38530 // AT1G33240 // AT4G17500 // AT2G41540 // AT1G32640 // AT5G44650 // AT5G47120 // AT2G05940 // AT1G02730 // AT5G50720 // AT1G69700 // AT2G33590 // AT5G05730 // AT3G12490 // AT2G46500 // AT2G28740 // AT1G47128 // AT1G15520 // AT1G08810 // AT1G78380 // AT2G04030 // AT5G65730 // AT1G32940 // AT5G25610 // AT4G24190 // AT4G13850 // AT3G18490 // AT1G16060 // AT3G23920 // AT1G80710 // AT4G34…
GO:0043247	P	telomere maintenance in response to DNA damage	5	2444	52	28397	0.48	1	// AT3G20475 // AT2G03430 // AT2G32940 // AT5G04320 // AT5G01310
GO:0007126	P	meiosis	25	2444	219	28397	0.11	1	// AT5G19040 // AT3G13226 // AT4G02460 // AT5G63540 // AT5G18620 // AT5G51600 // AT2G34710 // AT4G21270 // AT2G03430 // AT5G22010 // AT1G50270 // AT3G23890 // AT1G01370 // AT1G01690 // AT5G04320 // AT1G54490 // AT3G20475 // AT4G36390 // AT1G79050 // AT2G16780 // AT2G32940 // AT5G05670 // AT5G01310 // AT1G18450 // AT1G06660
GO:0007127	P	meiosis I	18	2444	153	28397	0.13	1	// AT2G34710 // AT3G20475 // AT5G19040 // AT1G79050 // AT4G36390 // AT4G02460 // AT1G50270 // AT5G51600 // AT2G03430 // AT2G16780 // AT1G01690 // AT5G22010 // AT5G05670 // AT3G23890 // AT5G01310 // AT2G32940 // AT1G18450 // AT1G54490
GO:0009555	P	pollen development	30	2444	322	28397	0.37	1	// AT1G18370 // AT4G02460 // AT4G20900 // AT1G34355 // AT4G33790 // AT5G64630 // AT1G71830 // AT3G43210 // AT1G57820 // AT5G54800 // AT5G49150 // AT3G10405 // AT1G01690 // AT2G19070 // AT4G37940 // AT1G64110 // AT5G08020 // AT4G30930 // AT4G20050 // AT4G35560 // AT4G25640 // AT5G63160 // AT4G35420 // AT3G23670 // AT3G18000 // AT1G31660 // AT5G63890 // AT1G18450 // AT5G57800 // AT1G06660
GO:0032446	P	protein modification by small protein conjugation	27	2444	286	28397	0.35	1	// AT4G28890 // AT4G02460 // AT2G02160 // AT4G31120 // AT3G52590 // AT3G19380 // AT5G44710 // AT2G34710 // AT1G57820 // AT3G26744 // AT5G16750 // AT2G38370 // AT4G01560 // AT3G63530 // AT4G05400 // AT2G02850 // AT5G27700 // AT1G23410 // AT3G20550 // AT2G30580 // AT2G13540 // AT4G35050 // AT5G64330 // AT1G15100 // AT5G57390 // AT1G18450 // AT1G56350
GO:0009199	P	ribonucleoside triphosphate metabolic process	18	2444	163	28397	0.19	1	// AT3G20475 // AT5G04130 // AT4G00895 // AT4G33520 // AT4G02460 // AT5G26860 // AT4G23900 // AT3G28345 // AT2G23460 // AT4G30110 // AT4G28950 // AT4G25450 // AT2G36250 // AT3G23890 // AT5G55280 // AT5G63310 // AT2G36910 // AT3G51290
GO:0030705	P	cytoskeleton-dependent intracellular transport	6	2444	82	28397	0.71	1	// AT5G43900 // AT2G26850 // AT3G07960 // AT4G26700 // AT4G22720 // AT4G34940
GO:0022900	P	electron transport chain	7	2444	133	28397	0.93	1	// AT4G30950 // AT5G17770 // AT1G75350 // AT5G30510 // AT3G01440 // AT4G33520 // AT5G42270
GO:0006071	P	glycerol metabolic process	6	2444	37	28397	0.12	1	// AT1G66980 // AT5G55480 // AT2G41540 // AT3G48460 // AT1G09390 // AT5G40610
GO:0015674	P	di-, tri-valent inorganic cation transport	23	2444	321	28397	0.83	1	// AT5G20630 // AT1G13110 // AT1G76490 // AT5G55630 // AT3G51860 // AT4G35920 // AT5G27670 // AT4G05200 // AT5G52060 // AT5G22830 // AT2G26690 // AT2G36880 // AT2G05990 // AT1G67030 // AT3G62270 // AT3G61460 // AT3G19010 // AT2G26640 // AT4G01900 // AT3G15690 // AT5G60920 // AT4G12110 // AT1G32450
GO:0015672	P	monovalent inorganic cation transport	11	2444	245	28397	0.99	1	// AT4G00895 // AT4G36390 // AT2G24610 // AT5G54770 // AT3G56160 // AT4G25050 // AT2G30170 // AT3G51860 // AT2G02950 // AT5G64330 // AT4G36760
GO:0008284	P	positive regulation of cell proliferation	7	2444	72	28397	0.44	1	// AT2G32260 // AT3G20550 // AT5G64770 // AT5G11260 // AT5G45980 // AT5G58040 // AT1G54490
GO:0006873	P	cellular ion homeostasis	14	2444	185	28397	0.72	1	// AT5G20630 // AT1G13110 // AT5G52060 // AT5G55630 // AT2G01770 // AT3G15690 // AT3G61460 // AT3G51860 // AT5G22830 // AT3G19010 // AT2G26690 // AT3G08950 // AT2G43010 // AT5G24270
GO:0006974	P	response to DNA damage stimulus	36	2444	352	28397	0.18	1	// AT1G79050 // AT1G02730 // AT4G02460 // AT5G63540 // AT5G24280 // AT3G46940 // AT5G54770 // AT1G01880 // AT2G19480 // AT5G64630 // AT3G13226 // AT2G01440 // AT5G43080 // AT1G57820 // AT2G03430 // AT2G29570 // AT3G15550 // AT5G22010 // AT3G47830 // AT5G57970 // AT4G11110 // AT1G18090 // AT1G77620 // AT5G08020 // AT5G04320 // AT1G64230 // AT5G50340 // AT3G20475 // AT3G27060 // AT3G12380 // AT2G32…
GO:0023046	P	signaling process	141	2444	1768	28397	0.83	1	// AT5G15230 // AT5G11260 // AT3G28345 // AT1G65700 // AT1G43890 // AT5G22400 // AT1G27340 // AT1G20930 // AT2G43010 // AT5G10260 // AT3G18040 // AT3G26744 // AT4G18020 // AT1G72840 // AT5G17680 // AT4G35470 // AT5G16750 // AT3G56850 // AT1G73640 // AT4G18593 // AT5G63310 // AT3G50700 // AT5G05440 // AT1G75680 // AT4G33680 // AT2G02950 // AT1G69690 // AT5G56610 // AT4G12970 // AT5G23400 // AT5G43…
GO:0006970	P	response to osmotic stress	83	2444	842	28397	0.13	1	// AT4G13850 // AT5G46050 // AT5G39740 // AT4G17500 // AT5G05730 // AT1G53310 // AT5G07440 // AT1G76490 // AT5G19320 // AT5G44650 // AT4G24500 // AT2G47470 // AT5G35530 // AT5G55630 // AT2G37630 // AT5G24270 // AT4G18710 // AT5G40770 // AT2G05940 // AT4G35920 // AT5G27670 // AT5G53460 // AT3G58610 // AT3G04290 // AT1G77120 // AT1G69700 // AT5G52060 // AT3G12390 // AT5G50720 // AT5G20720 // AT3G11…
GO:0006972	P	hyperosmotic response	25	2444	251	28397	0.27	1	// AT5G46050 // AT4G17500 // AT5G05730 // AT1G53310 // AT5G44650 // AT4G18710 // AT2G05940 // AT5G50720 // AT3G04290 // AT1G69700 // AT3G12490 // AT1G16920 // AT1G06040 // AT2G46500 // AT1G47128 // AT1G15520 // AT5G49480 // AT1G20693 // AT4G24190 // AT2G01570 // AT5G60920 // AT3G27890 // AT1G19640 // AT3G17210 // AT3G51550
GO:0009648	P	photoperiodism	11	2444	172	28397	0.87	1	// AT4G30200 // AT3G20550 // AT2G13540 // AT5G17690 // AT5G48890 // AT5G01670 // AT3G55770 // AT3G24120 // AT3G18520 // AT5G14080 // AT1G18450
GO:0044257	P	cellular protein catabolic process	25	2444	525	28397	1	1	// AT2G44065 // AT3G12110 // AT5G62980 // AT3G20060 // AT3G27925 // AT2G21790 // AT5G26860 // AT2G03430 // AT2G31810 // AT5G63400 // AT1G03860 // AT5G42270 // AT1G80370 // AT4G22290 // AT1G78380 // AT1G06590 // AT1G63800 // AT3G25980 // AT1G64230 // AT1G23410 // AT3G02530 // AT1G47250 // AT5G13840 // AT1G67120 // AT3G09270
GO:0042044	P	fluid transport	13	2444	155	28397	0.58	1	// AT2G01570 // AT5G60920 // AT1G53310 // AT3G27890 // AT4G18910 // AT1G20693 // AT4G24190 // AT1G06040 // AT3G17210 // AT4G18710 // AT1G47128 // AT3G51550 // AT5G52060
GO:0030258	P	lipid modification	16	2444	222	28397	0.79	1	// AT5G04660 // AT3G02870 // AT3G18940 // AT1G78380 // AT4G31810 // AT1G73740 // AT3G51970 // AT2G36670 // AT1G47510 // AT4G15520 // AT2G46500 // AT5G54390 // AT5G65090 // AT3G63240 // AT1G64230 // AT3G09270
GO:0019761	P	glucosinolate biosynthetic process	15	2444	172	28397	0.52	1	// AT4G31500 // AT3G02870 // AT1G32640 // AT5G58490 // AT5G05260 // AT4G18480 // AT4G13840 // AT4G34980 // AT2G04160 // AT5G42270 // AT3G63410 // AT3G27925 // AT3G20390 // AT5G05730 // AT3G06510
GO:0055046	P	microgametogenesis	6	2444	42	28397	0.18	1	// AT1G64110 // AT5G49150 // AT3G23670 // AT1G18450 // AT5G57800 // AT4G35560
GO:0022610	P	biological adhesion	11	2444	96	28397	0.23	1	// AT2G34710 // AT5G55480 // AT2G38120 // AT4G30200 // AT4G24580 // AT5G13290 // AT1G63700 // AT5G67100 // AT2G36910 // AT1G19850 // AT1G54490
GO:0051327	P	M phase of meiotic cell cycle	25	2444	219	28397	0.11	1	// AT5G19040 // AT3G13226 // AT4G02460 // AT5G63540 // AT5G18620 // AT5G51600 // AT2G34710 // AT4G21270 // AT2G03430 // AT5G22010 // AT1G50270 // AT3G23890 // AT1G01370 // AT1G01690 // AT5G04320 // AT1G54490 // AT3G20475 // AT4G36390 // AT1G79050 // AT2G16780 // AT2G32940 // AT5G05670 // AT5G01310 // AT1G18450 // AT1G06660
GO:0035304	P	regulation of protein amino acid dephosphorylation	13	2444	135	28397	0.39	1	// AT1G78600 // AT3G25690 // AT4G30950 // AT1G22070 // AT1G12410 // AT3G05660 // AT3G24140 // AT2G33430 // AT4G39460 // AT1G69690 // AT5G45390 // AT3G50700 // AT2G43010
GO:0009817	P	defense response to fungus, incompatible interaction	6	2444	41	28397	0.17	1	// AT5G42740 // AT4G11650 // AT5G38900 // AT2G22230 // AT4G16990 // AT3G63190
GO:0048581	P	negative regulation of post-embryonic development	9	2444	80	28397	0.27	1	// AT2G01570 // AT4G11110 // AT2G20180 // AT5G17690 // AT5G48890 // AT3G54720 // AT1G16060 // AT5G67100 // AT4G18550
GO:0019760	P	glucosinolate metabolic process	17	2444	205	28397	0.59	1	// AT4G31500 // AT3G02870 // AT4G18480 // AT1G32640 // AT5G58490 // AT5G05260 // AT2G30390 // AT4G13840 // AT3G56010 // AT4G34980 // AT2G04160 // AT5G42270 // AT3G63410 // AT3G27925 // AT3G20390 // AT5G05730 // AT3G06510
GO:0052018	P	modulation by symbiont of RNA levels in host	12	2444	102	28397	0.19	1	// AT4G02460 // AT3G20550 // AT5G65670 // AT4G30130 // AT3G03300 // AT1G34355 // AT1G63470 // AT1G05070 // AT5G23570 // AT1G18450 // AT1G54490 // AT2G33860
GO:0009812	P	flavonoid metabolic process	25	2444	251	28397	0.27	1	// AT1G13110 // AT1G32640 // AT5G11260 // AT1G03080 // AT2G05940 // AT1G17745 // AT1G78600 // AT5G13930 // AT3G18280 // AT1G61740 // AT1G09530 // AT2G47460 // AT4G09820 // AT2G37970 // AT5G66230 // AT3G19010 // AT5G42800 // AT1G28680 // AT4G01900 // AT5G42740 // AT4G25640 // AT3G13510 // AT4G37470 // AT1G17020 // AT2G02990
GO:0030036	P	actin cytoskeleton organization	23	2444	186	28397	0.068	1	// AT5G55480 // AT3G48040 // AT3G12110 // AT3G05330 // AT5G51600 // AT3G55770 // AT2G34710 // AT2G38120 // AT4G30200 // AT2G25050 // AT3G07880 // AT5G13290 // AT1G19850 // AT1G03780 // AT2G46225 // AT3G23670 // AT1G63700 // AT1G54490 // AT4G34940 // AT3G20260 // AT4G28950 // AT5G67100 // AT2G36910
GO:0042592	P	homeostatic process	42	2444	488	28397	0.52	1	// AT5G20630 // AT1G13110 // AT5G58530 // AT5G15230 // AT3G06730 // AT3G19010 // AT3G53220 // AT2G47470 // AT5G55630 // AT3G51860 // AT2G13620 // AT4G35920 // AT3G08950 // AT2G43010 // AT4G30110 // AT4G36910 // AT5G52060 // AT4G33040 // AT2G03430 // AT1G03020 // AT4G31360 // AT5G14070 // AT5G22830 // AT2G26690 // AT3G16950 // AT5G01420 // AT5G01310 // AT2G01770 // AT3G61460 // AT5G04320 // AT5G54…
GO:0006098	P	pentose-phosphate shunt	23	2444	200	28397	0.12	1	// AT1G32070 // AT5G36120 // AT5G52970 // AT4G27700 // AT2G44920 // AT5G19220 // AT3G27925 // AT3G25530 // AT1G75350 // AT3G63190 // AT5G42270 // AT3G48200 // AT4G02530 // AT1G17650 // AT2G30390 // AT5G30510 // AT2G36530 // AT5G24400 // AT4G17600 // AT4G34090 // AT3G56010 // AT4G00370 // AT5G08280
GO:0042594	P	response to starvation	19	2444	344	28397	0.98	1	// AT4G05200 // AT5G26880 // AT1G78380 // AT1G53310 // AT4G08850 // AT1G67030 // AT2G02990 // AT3G62270 // AT1G32940 // AT4G21470 // AT3G54470 // AT1G68320 // AT4G04955 // AT2G05940 // AT3G20330 // AT4G23180 // AT1G22990 // AT1G32450 // AT5G09570
GO:0043289	P	apocarotenoid biosynthetic process	5	2444	36	28397	0.22	1	// AT4G18780 // AT1G13040 // AT1G09320 // AT3G08970 // AT1G67080
GO:0043632	P	modification-dependent macromolecule catabolic process	17	2444	412	28397	1	1	// AT2G44065 // AT1G78380 // AT5G26860 // AT1G47250 // AT2G03430 // AT1G06590 // AT5G63400 // AT3G20060 // AT1G03860 // AT3G25980 // AT1G64230 // AT5G13840 // AT1G23410 // AT1G80370 // AT4G22290 // AT1G63800 // AT3G09270
GO:0051302	P	regulation of cell division	6	2444	56	28397	0.37	1	// AT5G10480 // AT4G02980 // AT1G06590 // AT3G24140 // AT5G55230 // AT5G13840
GO:0009606	P	tropism	19	2444	166	28397	0.15	1	// AT2G14820 // AT4G23440 // AT2G38120 // AT5G67270 // AT2G01940 // AT5G58960 // AT1G73590 // AT2G20180 // AT3G54220 // AT5G64770 // AT5G58040 // AT5G13750 // AT2G02950 // AT5G64330 // AT1G09530 // AT2G36910 // AT2G43010 // AT1G54490 // AT3G54350
GO:0009827	P	plant-type cell wall modification	21	2444	222	28397	0.37	1	// AT5G01360 // AT2G39700 // AT4G24580 // AT5G62230 // AT1G58210 // AT2G03090 // AT3G03220 // AT4G34980 // AT2G40610 // AT3G07960 // AT3G56640 // AT4G28250 // AT2G13620 // AT4G20050 // AT5G20810 // AT5G65090 // AT1G65680 // AT1G59640 // AT1G20190 // AT1G17020 // AT4G34940
GO:0002682	P	regulation of immune system process	27	2444	419	28397	0.95	1	// AT5G05730 // AT1G13110 // AT1G22070 // AT1G32640 // AT4G18360 // AT1G03080 // AT2G37630 // AT5G47120 // AT2G05940 // AT1G17745 // AT2G43010 // AT1G78600 // AT3G05660 // AT2G46500 // AT3G18280 // AT1G61740 // AT3G50700 // AT1G15520 // AT3G24140 // AT1G69690 // AT3G19010 // AT4G32400 // AT5G40780 // AT3G27890 // AT5G50200 // AT1G19640 // AT3G16720
GO:0009737	P	response to abscisic acid stimulus	60	2444	621	28397	0.21	1	// AT1G06190 // AT5G46050 // AT5G11260 // AT5G20635 // AT3G48040 // AT1G32640 // AT5G05440 // AT1G08810 // AT2G23460 // AT5G47120 // AT1G24190 // AT2G05940 // AT4G24660 // AT2G26300 // AT2G37220 // AT1G19640 // AT1G69700 // AT3G18130 // AT2G33590 // AT5G50720 // AT1G47510 // AT5G63110 // AT5G50600 // AT1G06040 // AT5G22010 // AT2G46500 // AT3G56850 // AT2G40340 // AT1G15520 // AT2G22840 // AT2G01…
GO:0009736	P	cytokinin mediated signaling pathway	8	2444	83	28397	0.43	1	// AT4G18020 // AT5G43700 // AT1G75680 // AT4G29720 // AT5G64460 // AT3G57040 // AT5G16000 // AT1G67030
GO:0006486	P	protein amino acid glycosylation	6	2444	227	28397	1	1	// AT1G26810 // AT1G77810 // AT4G36760 // AT5G62620 // AT1G06890 // AT1G54490
GO:0009738	P	abscisic acid mediated signaling pathway	17	2444	252	28397	0.86	1	// AT5G05730 // AT5G53160 // AT4G17500 // AT5G47120 // AT3G48040 // AT1G32640 // AT5G05440 // AT2G30360 // AT1G19640 // AT2G46500 // AT3G56850 // AT1G15100 // AT2G05940 // AT3G18040 // AT2G26300 // AT1G15520 // AT5G47730
GO:0009637	P	response to blue light	12	2444	126	28397	0.41	1	// AT5G24120 // AT1G73590 // AT2G26300 // AT5G54770 // AT4G25050 // AT1G67090 // AT2G02950 // AT5G64330 // AT5G19220 // AT5G55280 // AT2G36910 // AT4G17600
GO:0018409	P	peptide or protein amino-terminal blocking	48	2444	529	28397	0.38	1	// AT5G17770 // AT5G66580 // AT4G20940 // AT3G03280 // AT3G61610 // AT5G24270 // AT3G25230 // AT2G05940 // AT5G25590 // AT2G26300 // AT5G03890 // AT3G21400 // AT3G29180 // AT4G16360 // AT4G21920 // AT1G47510 // AT5G39420 // AT5G03870 // AT2G46500 // AT4G21450 // AT4G30130 // AT1G04520 // AT1G18290 // AT1G34640 // AT2G37970 // AT2G44260 // AT5G43960 // AT1G14060 // AT4G24190 // AT3G50530 // AT1G10…
GO:0010182	P	sugar mediated signaling pathway	14	2444	114	28397	0.14	1	// AT2G34710 // AT4G01560 // AT3G26744 // AT3G20550 // AT2G13540 // AT4G35050 // AT5G16750 // AT4G31120 // AT5G57390 // AT1G18450 // AT1G56350 // AT2G13600 // AT2G02850 // AT4G02460
GO:0060548	P	negative regulation of cell death	10	2444	174	28397	0.92	1	// AT1G22070 // AT2G34770 // AT1G32640 // AT5G50200 // AT2G46500 // AT5G47120 // AT4G32400 // AT2G05940 // AT1G15520 // AT5G40780
GO:0006094	P	gluconeogenesis	18	2444	169	28397	0.23	1	// AT5G42740 // AT2G21790 // AT1G78380 // AT3G12110 // AT3G02530 // AT5G39740 // AT2G31810 // AT5G20720 // AT2G47470 // AT4G10750 // AT4G24190 // AT2G36530 // AT5G63400 // AT3G20390 // AT5G53460 // AT1G67120 // AT3G11830 // AT3G58610
GO:0043069	P	negative regulation of programmed cell death	10	2444	170	28397	0.91	1	// AT1G22070 // AT2G34770 // AT1G32640 // AT5G50200 // AT2G46500 // AT5G47120 // AT4G32400 // AT2G05940 // AT1G15520 // AT5G40780
GO:0019745	P	pentacyclic triterpenoid biosynthetic process	7	2444	41	28397	0.083	1	// AT1G10030 // AT5G56090 // AT2G26260 // AT1G78950 // AT5G13710 // AT1G58440 // AT2G32720
GO:0019216	P	regulation of lipid metabolic process	7	2444	45	28397	0.11	1	// AT4G30950 // AT4G32980 // AT4G18780 // AT3G47450 // AT1G16060 // AT5G25752 // AT4G01900
GO:0045087	P	innate immune response	83	2444	930	28397	0.39	1	// AT4G31500 // AT5G05730 // AT5G61010 // AT4G17500 // AT4G02460 // AT5G05320 // AT1G32640 // AT2G22230 // AT1G52600 // AT3G24140 // AT1G61740 // AT2G47240 // AT1G13110 // AT3G43190 // AT2G47470 // AT1G03080 // AT2G37630 // AT3G24503 // AT2G25735 // AT5G08280 // AT2G05940 // AT1G17745 // AT3G63190 // AT2G43010 // AT2G16060 // AT1G22070 // AT1G77120 // AT2G30860 // AT3G07040 // AT4G17040 // AT5G65…
GO:0006461	P	protein complex assembly	52	2444	577	28397	0.4	1	// AT2G44065 // AT3G23990 // AT5G56090 // AT3G25980 // AT1G15220 // AT1G53310 // AT5G44650 // AT5G42480 // AT4G22830 // AT5G55630 // AT3G20060 // AT2G43030 // AT5G51600 // AT3G08950 // AT3G25690 // AT4G31560 // AT5G26860 // AT1G12410 // AT2G03430 // AT1G75350 // AT4G39460 // AT4G25050 // AT2G33430 // AT5G63400 // AT1G03860 // AT5G63700 // AT1G04940 // AT1G80370 // AT1G03780 // AT1G78380 // AT1G06…
GO:0070085	P	glycosylation	6	2444	227	28397	1	1	// AT1G26810 // AT1G77810 // AT4G36760 // AT5G62620 // AT1G06890 // AT1G54490
GO:0000375	P	RNA splicing, via transesterification reactions	17	2444	131	28397	0.078	1	// AT3G46790 // AT4G14342 // AT3G20550 // AT3G03300 // AT1G07170 // AT2G13540 // AT3G22330 // AT4G24500 // AT5G06360 // AT2G20020 // AT3G46210 // AT2G47790 // AT2G47580 // AT2G30260 // AT1G64810 // AT1G18450 // AT3G18610
GO:0000377	P	RNA splicing, via transesterification reactions with bulged adenosine as nucleophile	17	2444	131	28397	0.078	1	// AT3G46790 // AT4G14342 // AT3G20550 // AT3G03300 // AT1G07170 // AT2G13540 // AT3G22330 // AT4G24500 // AT5G06360 // AT2G20020 // AT3G46210 // AT2G47790 // AT2G47580 // AT2G30260 // AT1G64810 // AT1G18450 // AT3G18610
GO:0010382	P	cellular cell wall macromolecule metabolic process	21	2444	203	28397	0.24	1	// AT4G05200 // AT4G18780 // AT5G58520 // AT5G50330 // AT2G03220 // AT1G24030 // AT5G18620 // AT1G23760 // AT2G16980 // AT5G67210 // AT1G70230 // AT5G01360 // AT1G72230 // AT5G01310 // AT1G73640 // AT5G07080 // AT5G14510 // AT1G79620 // AT4G37940 // AT1G54490 // AT5G55250
GO:0019941	P	modification-dependent protein catabolic process	17	2444	412	28397	1	1	// AT2G44065 // AT1G78380 // AT5G26860 // AT1G47250 // AT2G03430 // AT1G06590 // AT5G63400 // AT3G20060 // AT1G03860 // AT3G25980 // AT1G64230 // AT5G13840 // AT1G23410 // AT1G80370 // AT4G22290 // AT1G63800 // AT3G09270
GO:0010224	P	response to UV-B	12	2444	104	28397	0.21	1	// AT2G47460 // AT5G42740 // AT4G38620 // AT4G09820 // AT2G37970 // AT3G13510 // AT5G11260 // AT5G08020 // AT4G37470 // AT5G13930 // AT5G42800 // AT2G42260
GO:0010388	P	cullin deneddylation	13	2444	101	28397	0.12	1	// AT1G55900 // AT3G26744 // AT2G02160 // AT4G31810 // AT2G38370 // AT5G19320 // AT5G63110 // AT3G55605 // AT4G05400 // AT2G40660 // AT4G35850 // AT4G32720 // AT5G03740
GO:0044003	P	modification by symbiont of host morphology or physiology	12	2444	110	28397	0.26	1	// AT4G02460 // AT3G20550 // AT5G65670 // AT4G30130 // AT3G03300 // AT1G34355 // AT1G63470 // AT1G05070 // AT5G23570 // AT1G18450 // AT1G54490 // AT2G33860
GO:0009735	P	response to cytokinin stimulus	11	2444	132	28397	0.59	1	// AT1G69040 // AT4G18020 // AT5G43700 // AT4G34160 // AT1G75680 // AT4G29720 // AT1G69690 // AT3G57040 // AT5G16000 // AT5G64460 // AT1G67030
GO:0046519	P	sphingoid metabolic process	6	2444	53	28397	0.32	1	// AT5G11870 // AT4G12110 // AT5G05670 // AT1G31830 // AT5G46220 // AT1G67730
GO:0035194	P	posttranscriptional gene silencing by RNA	28	2444	254	28397	0.13	1	// AT4G02460 // AT3G05020 // AT1G76490 // AT5G18620 // AT5G47630 // AT1G34355 // AT2G36350 // AT3G54350 // AT4G15950 // AT1G63470 // AT4G37510 // AT4G30130 // AT1G19850 // AT3G46790 // AT3G51290 // AT4G14200 // AT5G23570 // AT3G20150 // AT4G24500 // AT1G54490 // AT3G20550 // AT3G13510 // AT2G01210 // AT2G13540 // AT5G17690 // AT3G03300 // AT2G32940 // AT1G18450
GO:0035195	P	gene silencing by miRNA	16	2444	197	28397	0.63	1	// AT5G47630 // AT3G46790 // AT4G02460 // AT3G20550 // AT3G05020 // AT3G03300 // AT1G76490 // AT4G24500 // AT5G23570 // AT1G34355 // AT2G13540 // AT1G63470 // AT4G37510 // AT1G18450 // AT4G30130 // AT1G54490
GO:0035196	P	production of miRNAs involved in gene silencing by miRNA	15	2444	130	28397	0.17	1	// AT3G46790 // AT4G02460 // AT3G20550 // AT3G05020 // AT3G03300 // AT2G13540 // AT4G24500 // AT5G23570 // AT1G34355 // AT5G47630 // AT1G63470 // AT4G37510 // AT1G18450 // AT4G30130 // AT1G54490
GO:0009820	P	alkaloid metabolic process	26	2444	225	28397	0.097	1	// AT1G32070 // AT5G36120 // AT5G52970 // AT4G27700 // AT1G75350 // AT1G78590 // AT2G44920 // AT5G19220 // AT3G27925 // AT3G25530 // AT5G50210 // AT3G63190 // AT5G42270 // AT3G48200 // AT4G02530 // AT1G17650 // AT2G30390 // AT5G30510 // AT2G36530 // AT5G24400 // AT4G17600 // AT4G34090 // AT3G56010 // AT1G08470 // AT4G00370 // AT5G08280
GO:0009853	P	photorespiration	11	2444	161	28397	0.81	1	// AT2G32060 // AT2G44065 // AT1G55900 // AT3G20000 // AT2G20820 // AT5G50810 // AT2G29530 // AT5G63400 // AT2G36530 // AT1G03860 // AT3G46560
GO:0009851	P	auxin biosynthetic process	14	2444	124	28397	0.2	1	// AT4G31500 // AT5G36140 // AT2G30860 // AT3G26900 // AT2G46330 // AT5G60750 // AT3G14930 // AT1G13110 // AT5G05260 // AT2G30990 // AT3G14310 // AT1G17745 // AT5G05730 // AT2G43010
GO:0048528	P	post-embryonic root development	13	2444	134	28397	0.38	1	// AT4G28890 // AT5G05730 // AT2G38120 // AT5G64770 // AT1G49430 // AT5G19320 // AT5G43070 // AT3G18000 // AT2G04160 // AT5G55230 // AT1G18800 // AT1G19850 // AT5G40770
GO:0006417	P	regulation of translation	7	2444	70	28397	0.41	1	// AT5G43700 // AT4G32915 // AT5G54630 // AT1G74310 // AT4G16390 // AT5G56580 // AT4G17600
GO:0048527	P	lateral root development	11	2444	124	28397	0.51	1	// AT4G28890 // AT5G05730 // AT2G38120 // AT5G64770 // AT1G49430 // AT5G19320 // AT5G43070 // AT2G04160 // AT1G18800 // AT1G19850 // AT5G40770
GO:0006414	P	translational elongation	11	2444	738	28397	1	1	// AT5G27700 // AT5G28060 // AT5G04800 // AT4G32915 // AT3G08740 // AT5G24510 // AT5G59240 // AT4G20360 // AT3G44590 // AT5G57290 // AT4G02930
GO:0009630	P	gravitropism	17	2444	154	28397	0.2	1	// AT2G14820 // AT4G23440 // AT2G38120 // AT2G01940 // AT5G58960 // AT1G73590 // AT2G20180 // AT3G54220 // AT5G64770 // AT5G58040 // AT5G13750 // AT2G02950 // AT1G09530 // AT2G36910 // AT2G43010 // AT1G54490 // AT3G54350
GO:0019362	P	pyridine nucleotide metabolic process	25	2444	214	28397	0.094	1	// AT1G32070 // AT5G36120 // AT5G52970 // AT4G27700 // AT1G75350 // AT1G78590 // AT2G44920 // AT5G19220 // AT3G27925 // AT3G25530 // AT5G50210 // AT3G63190 // AT5G42270 // AT3G48200 // AT4G02530 // AT1G17650 // AT2G30390 // AT5G30510 // AT2G36530 // AT5G24400 // AT4G17600 // AT4G34090 // AT3G56010 // AT4G00370 // AT5G08280
GO:0033044	P	regulation of chromosome organization	12	2444	131	28397	0.46	1	// AT2G34710 // AT3G20475 // AT2G03430 // AT5G18620 // AT2G32940 // AT5G22010 // AT4G11160 // AT5G04320 // AT1G50270 // AT5G01310 // AT1G18450 // AT1G54490
GO:0009595	P	detection of biotic stimulus	5	2444	104	28397	0.94	1	// AT3G16720 // AT5G05730 // AT3G27890 // AT1G15520 // AT1G22070
GO:0010332	P	response to gamma radiation	7	2444	75	28397	0.48	1	// AT3G20475 // AT5G24280 // AT2G03430 // AT2G32940 // AT5G04320 // AT5G01310 // AT5G06150
GO:0000087	P	M phase of mitotic cell cycle	8	2444	70	28397	0.28	1	// AT1G11060 // AT1G20930 // AT2G20190 // AT2G16780 // AT5G51600 // AT3G25980 // AT5G42080 // AT3G55340
GO:0031348	P	negative regulation of defense response	16	2444	273	28397	0.95	1	// AT1G78600 // AT1G22070 // AT5G05730 // AT2G21120 // AT3G27890 // AT3G05660 // AT1G15520 // AT1G22180 // AT2G46500 // AT1G69690 // AT5G47120 // AT3G16720 // AT2G05940 // AT3G24140 // AT3G50700 // AT2G43010
GO:0007165	P	signal transduction	136	2444	1670	28397	0.75	1	// AT5G15230 // AT5G11260 // AT2G01950 // AT1G43890 // AT5G22400 // AT1G27340 // AT1G20930 // AT2G43010 // AT5G10260 // AT3G18040 // AT1G65700 // AT4G18020 // AT1G72840 // AT5G17680 // AT4G35470 // AT5G16750 // AT3G56850 // AT1G73640 // AT4G18593 // AT5G63310 // AT3G50700 // AT5G05440 // AT1G75680 // AT4G33680 // AT2G02950 // AT1G69690 // AT5G56610 // AT3G28345 // AT5G23400 // AT5G43700 // AT3G20…
GO:0031347	P	regulation of defense response	33	2444	529	28397	0.98	1	// AT5G05730 // AT1G13110 // AT1G22070 // AT1G32640 // AT4G18360 // AT1G03080 // AT2G37630 // AT5G47120 // AT2G05940 // AT1G17745 // AT2G43010 // AT1G78600 // AT2G30860 // AT4G17040 // AT2G21120 // AT3G05660 // AT1G22180 // AT2G46500 // AT3G18280 // AT1G61740 // AT3G50700 // AT1G15520 // AT4G32770 // AT3G24140 // AT1G69690 // AT3G19010 // AT4G32400 // AT5G40780 // AT3G27890 // AT5G50200 // AT1G19…
GO:0010310	P	regulation of hydrogen peroxide metabolic process	15	2444	187	28397	0.64	1	// AT1G77120 // AT1G22070 // AT3G43190 // AT1G78600 // AT3G27890 // AT5G05730 // AT3G05660 // AT1G15520 // AT1G69690 // AT5G40010 // AT3G16720 // AT3G24140 // AT3G50700 // AT2G43010 // AT2G16060
GO:0070271	P	protein complex biogenesis	52	2444	577	28397	0.4	1	// AT2G44065 // AT3G23990 // AT5G56090 // AT3G25980 // AT1G15220 // AT1G53310 // AT5G44650 // AT5G42480 // AT4G22830 // AT5G55630 // AT3G20060 // AT2G43030 // AT5G51600 // AT3G08950 // AT3G25690 // AT4G31560 // AT5G26860 // AT1G12410 // AT2G03430 // AT1G75350 // AT4G39460 // AT4G25050 // AT2G33430 // AT5G63400 // AT1G03860 // AT5G63700 // AT1G04940 // AT1G80370 // AT1G03780 // AT1G78380 // AT1G06…
GO:0043067	P	regulation of programmed cell death	28	2444	397	28397	0.87	1	// AT5G05730 // AT1G13110 // AT1G22070 // AT1G32640 // AT2G31170 // AT1G03080 // AT5G47120 // AT2G05940 // AT1G17745 // AT2G43010 // AT1G78600 // AT2G34770 // AT3G05660 // AT2G46500 // AT3G18280 // AT1G61740 // AT2G46240 // AT3G50700 // AT1G15520 // AT3G24140 // AT1G69690 // AT3G19010 // AT4G32400 // AT5G40780 // AT3G27890 // AT5G50200 // AT1G19640 // AT3G16720
GO:0044093	P	positive regulation of molecular function	17	2444	130	28397	0.074	1	// AT1G26230 // AT4G24580 // AT5G36120 // AT5G50210 // AT3G19000 // AT4G27700 // AT5G54770 // AT1G31800 // AT2G39930 // AT2G30390 // AT3G56010 // AT2G44920 // AT3G01440 // AT5G24300 // AT3G48200 // AT3G10940 // AT4G02530
GO:0006661	P	phosphatidylinositol biosynthetic process	8	2444	98	28397	0.61	1	// AT5G18850 // AT3G62920 // AT4G31560 // AT4G10280 // AT1G57540 // AT5G40500 // AT2G40420 // AT1G78790
GO:0006662	P	glycerol ether metabolic process	5	2444	66	28397	0.67	1	// AT3G06730 // AT3G51520 // AT4G18550 // AT3G53220 // AT2G47470
GO:0006664	P	glycolipid metabolic process	9	2444	116	28397	0.67	1	// AT1G78380 // AT1G24793 // AT1G32940 // AT5G24300 // AT3G43190 // AT4G21470 // AT2G05940 // AT1G22990 // AT5G09570
GO:0006665	P	sphingolipid metabolic process	6	2444	68	28397	0.54	1	// AT5G11870 // AT4G12110 // AT5G05670 // AT1G31830 // AT5G46220 // AT1G67730
GO:0009688	P	abscisic acid biosynthetic process	5	2444	36	28397	0.22	1	// AT4G18780 // AT1G13040 // AT1G09320 // AT3G08970 // AT1G67080
GO:0046039	P	GTP metabolic process	7	2444	47	28397	0.13	1	// AT3G51290 // AT4G23900 // AT2G23460 // AT4G28950 // AT2G36250 // AT5G55280 // AT5G63310
GO:0009683	P	indoleacetic acid metabolic process	13	2444	109	28397	0.17	1	// AT4G31500 // AT5G36140 // AT2G30860 // AT3G26900 // AT2G46330 // AT5G60750 // AT3G14930 // AT1G13110 // AT5G05260 // AT2G30990 // AT3G14310 // AT1G17745 // AT5G05730
GO:0046034	P	ATP metabolic process	11	2444	116	28397	0.43	1	// AT3G20475 // AT5G04130 // AT4G00895 // AT4G33520 // AT4G02460 // AT5G26860 // AT3G28345 // AT4G30110 // AT4G25450 // AT3G23890 // AT2G36910
GO:0009687	P	abscisic acid metabolic process	6	2444	43	28397	0.19	1	// AT3G08970 // AT4G18780 // AT1G13040 // AT2G29090 // AT1G09320 // AT1G67080
GO:0009686	P	gibberellin biosynthetic process	8	2444	54	28397	0.12	1	// AT4G32980 // AT2G20180 // AT4G24660 // AT1G68320 // AT1G05160 // AT5G51810 // AT1G15550 // AT3G54510
GO:0009685	P	gibberellin metabolic process	9	2444	61	28397	0.1	1	// AT4G32980 // AT2G20180 // AT4G24660 // AT4G21200 // AT1G68320 // AT1G05160 // AT5G51810 // AT1G15550 // AT3G54510
GO:0009684	P	indoleacetic acid biosynthetic process	13	2444	108	28397	0.16	1	// AT4G31500 // AT5G36140 // AT2G30860 // AT3G26900 // AT2G46330 // AT5G60750 // AT3G14930 // AT1G13110 // AT5G05260 // AT2G30990 // AT3G14310 // AT1G17745 // AT5G05730
GO:0010092	P	specification of organ identity	5	2444	34	28397	0.19	1	// AT3G01140 // AT1G02800 // AT1G62360 // AT5G64390 // AT1G24260
GO:0051667	P	establishment of plastid localization	14	2444	104	28397	0.084	1	// AT3G25690 // AT2G04270 // AT3G62910 // AT3G47450 // AT1G75350 // AT2G33430 // AT5G30510 // AT4G39460 // AT5G55280 // AT5G19220 // AT5G45390 // AT3G48200 // AT1G12410 // AT4G17600
GO:0051701	P	interaction with host	15	2444	123	28397	0.13	1	// AT1G32070 // AT4G02460 // AT3G20550 // AT5G65670 // AT2G33860 // AT4G30130 // AT3G03300 // AT1G34355 // AT5G51600 // AT1G63470 // AT1G05070 // AT5G23570 // AT1G18450 // AT1G54490 // AT1G04520
GO:0009312	P	oligosaccharide biosynthetic process	7	2444	58	28397	0.25	1	// AT1G78090 // AT4G10260 // AT1G06030 // AT1G43670 // AT3G43190 // AT4G17090 // AT2G01570
GO:0051707	P	response to other organism	136	2444	1421	28397	0.12	1	// AT4G31500 // AT5G46050 // AT1G61850 // AT1G65700 // AT5G05730 // AT2G22230 // AT2G36400 // AT4G24180 // AT2G44920 // AT1G16070 // AT2G43010 // AT2G01950 // AT3G05660 // AT4G25050 // AT1G63470 // AT2G46500 // AT5G01650 // AT3G50700 // AT2G22840 // AT1G02800 // AT3G54560 // AT4G33680 // AT1G69690 // AT1G15780 // AT5G38280 // AT5G39680 // AT4G02530 // AT3G20550 // AT2G21050 // AT3G27890 // AT2G37…
GO:0010033	P	response to organic substance	259	2444	2754	28397	0.082	1	// AT1G06190 // AT5G46050 // AT5G11260 // AT1G65700 // AT5G15230 // AT4G34770 // AT4G24500 // AT2G37630 // AT1G27340 // AT1G20930 // AT4G17500 // AT3G18130 // AT5G50720 // AT2G43010 // AT3G04290 // AT1G69040 // AT3G26744 // AT4G18020 // AT2G38940 // AT5G12930 // AT3G05660 // AT5G50600 // AT4G35470 // AT5G22010 // AT1G59640 // AT3G56850 // AT2G46500 // AT2G26690 // AT5G40780 // AT3G50700 // AT5G53…
GO:0051704	P	multi-organism process	165	2444	1820	28397	0.27	1	// AT4G31500 // AT5G46050 // AT1G61850 // AT2G41890 // AT1G65700 // AT5G05730 // AT2G22230 // AT2G36400 // AT4G24180 // AT2G13620 // AT2G44920 // AT5G48030 // AT1G16070 // AT2G43010 // AT2G01950 // AT4G24580 // AT3G05660 // AT4G25050 // AT3G56640 // AT1G59640 // AT1G63470 // AT2G46500 // AT5G01650 // AT3G50700 // AT5G22650 // AT2G22840 // AT1G02800 // AT3G54560 // AT4G33680 // AT2G46240 // AT1G69…
GO:0019827	P	stem cell maintenance	6	2444	65	28397	0.5	1	// AT5G11260 // AT3G07050 // AT4G35050 // AT4G31120 // AT1G62360 // AT5G13290
GO:0031668	P	cellular response to extracellular stimulus	24	2444	388	28397	0.96	1	// AT1G33240 // AT5G26880 // AT2G05940 // AT3G20330 // AT5G09570 // AT4G05200 // AT1G80760 // AT4G21470 // AT1G53310 // AT4G04955 // AT1G22990 // AT4G23180 // AT1G32450 // AT1G78380 // AT1G32940 // AT1G67030 // AT3G62270 // AT3G54470 // AT1G68320 // AT5G24090 // AT4G08850 // AT1G79050 // AT4G36250 // AT2G02990
GO:0031669	P	cellular response to nutrient levels	20	2444	350	28397	0.98	1	// AT4G05200 // AT5G26880 // AT1G78380 // AT1G80760 // AT1G53310 // AT4G08850 // AT1G67030 // AT2G02990 // AT3G62270 // AT1G32940 // AT4G21470 // AT3G54470 // AT1G68320 // AT4G04955 // AT2G05940 // AT3G20330 // AT4G23180 // AT1G22990 // AT1G32450 // AT5G09570
GO:0034285	P	response to disaccharide stimulus	23	2444	213	28397	0.18	1	// AT1G53310 // AT2G23460 // AT2G26300 // AT1G74670 // AT1G76410 // AT4G25050 // AT5G63400 // AT5G13930 // AT1G69780 // AT2G47460 // AT4G09820 // AT2G37970 // AT2G24610 // AT5G20270 // AT2G03220 // AT5G42800 // AT4G01900 // AT5G42740 // AT3G13510 // AT4G34160 // AT4G37470 // AT1G72320 // AT2G40420
GO:0030968	P	endoplasmic reticulum unfolded protein response	10	2444	185	28397	0.95	1	// AT3G57550 // AT1G22070 // AT3G49760 // AT3G28450 // AT2G46500 // AT5G47120 // AT2G25735 // AT1G75390 // AT2G05940 // AT5G40780
GO:0016567	P	protein ubiquitination	25	2444	266	28397	0.37	1	// AT4G28890 // AT4G02460 // AT2G02160 // AT4G31120 // AT3G52590 // AT3G19380 // AT2G34710 // AT1G57820 // AT3G26744 // AT5G16750 // AT2G38370 // AT4G01560 // AT3G63530 // AT4G05400 // AT2G02850 // AT1G23410 // AT3G20550 // AT2G30580 // AT2G13540 // AT4G35050 // AT5G64330 // AT1G15100 // AT5G57390 // AT1G18450 // AT1G56350
GO:0016117	P	carotenoid biosynthetic process	12	2444	106	28397	0.22	1	// AT2G21385 // AT4G30950 // AT4G32980 // AT3G10230 // AT3G62910 // AT1G31800 // AT2G30390 // AT2G44920 // AT1G32200 // AT4G02530 // AT1G11860 // AT4G18480
GO:0016116	P	carotenoid metabolic process	14	2444	111	28397	0.12	1	// AT2G21385 // AT4G32770 // AT4G30950 // AT4G32980 // AT3G10230 // AT1G67080 // AT1G31800 // AT2G30390 // AT2G44920 // AT3G62910 // AT1G32200 // AT4G02530 // AT1G11860 // AT4G18480
GO:0016054	P	organic acid catabolic process	38	2444	402	28397	0.31	1	// AT4G31500 // AT5G36140 // AT3G18940 // AT3G52770 // AT3G21090 // AT4G24830 // AT2G46330 // AT4G15520 // AT5G60750 // AT1G13110 // AT5G05260 // AT2G36080 // AT1G68890 // AT4G30950 // AT1G17745 // AT5G05730 // AT2G30860 // AT4G31810 // AT2G34160 // AT1G59640 // AT5G53650 // AT3G26900 // AT1G78380 // AT4G32980 // AT3G14930 // AT3G62130 // AT4G37380 // AT1G64230 // AT5G59910 // AT4G18460 // AT4G01…
GO:0015851	P	nucleobase transport	6	2444	125	28397	0.95	1	// AT5G04160 // AT4G18210 // AT1G30840 // AT5G17630 // AT5G54800 // AT1G30220
GO:0019742	P	pentacyclic triterpenoid metabolic process	7	2444	41	28397	0.083	1	// AT1G10030 // AT5G56090 // AT2G26260 // AT1G78950 // AT5G13710 // AT1G58440 // AT2G32720
GO:0046246	P	terpene biosynthetic process	6	2444	52	28397	0.31	1	// AT3G08970 // AT4G18780 // AT1G13040 // AT1G09320 // AT1G67080 // AT3G10230
GO:0009566	P	fertilization	5	2444	34	28397	0.19	1	// AT1G01370 // AT4G30930 // AT1G65450 // AT3G03690 // AT2G47470
GO:0009808	P	lignin metabolic process	10	2444	74	28397	0.13	1	// AT2G46570 // AT4G39330 // AT2G40370 // AT2G33590 // AT2G41480 // AT5G58490 // AT2G46770 // AT1G61820 // AT3G17390 // AT3G19820
GO:0080010	P	regulation of oxygen and reactive oxygen species metabolic process	16	2444	188	28397	0.55	1	// AT1G77120 // AT1G22070 // AT3G43190 // AT1G78600 // AT3G27890 // AT5G05730 // AT3G05660 // AT1G15520 // AT1G69690 // AT5G40010 // AT1G67080 // AT3G16720 // AT3G24140 // AT3G50700 // AT2G43010 // AT2G16060
GO:0006800	P	oxygen and reactive oxygen species metabolic process	37	2444	347	28397	0.13	1	// AT5G05730 // AT1G61850 // AT1G22070 // AT4G18360 // AT2G46600 // AT4G35800 // AT2G43010 // AT2G16060 // AT5G23310 // AT1G77120 // AT4G30200 // AT1G63940 // AT5G07800 // AT1G24030 // AT3G05660 // AT1G47128 // AT3G50700 // AT1G15520 // AT3G16950 // AT5G49460 // AT1G10500 // AT1G78600 // AT3G43190 // AT3G24140 // AT1G69690 // AT5G40010 // AT2G13440 // AT5G39940 // AT2G01570 // AT3G50530 // AT5G24…
GO:0046496	P	nicotinamide nucleotide metabolic process	25	2444	212	28397	0.088	1	// AT1G32070 // AT5G36120 // AT5G52970 // AT4G27700 // AT1G75350 // AT1G78590 // AT2G44920 // AT5G19220 // AT3G27925 // AT3G25530 // AT5G50210 // AT3G63190 // AT5G42270 // AT3G48200 // AT4G02530 // AT1G17650 // AT2G30390 // AT5G30510 // AT2G36530 // AT5G24400 // AT4G17600 // AT4G34090 // AT3G56010 // AT4G00370 // AT5G08280
GO:0023034	P	intracellular signaling pathway	43	2444	433	28397	0.2	1	// AT1G67510 // AT5G65700 // AT4G17500 // AT1G22070 // AT2G01950 // AT5G47120 // AT5G25190 // AT1G75390 // AT2G05940 // AT1G06840 // AT2G26300 // AT4G35920 // AT2G24230 // AT5G67200 // AT3G49760 // AT4G36180 // AT3G23240 // AT5G14210 // AT2G46500 // AT1G10850 // AT5G43020 // AT3G57550 // AT3G51740 // AT5G58300 // AT2G25735 // AT4G22730 // AT1G34110 // AT1G28440 // AT1G79620 // AT1G54490 // AT5G40…
GO:0006195	P	purine nucleotide catabolic process	13	2444	96	28397	0.09	1	// AT3G20475 // AT4G02460 // AT5G26860 // AT3G28345 // AT2G23460 // AT5G04130 // AT4G28950 // AT4G25450 // AT2G36250 // AT3G23890 // AT5G55280 // AT2G36910 // AT3G51290
GO:0045088	P	regulation of innate immune response	27	2444	415	28397	0.94	1	// AT5G05730 // AT1G13110 // AT1G22070 // AT1G32640 // AT4G18360 // AT1G03080 // AT2G37630 // AT5G47120 // AT2G05940 // AT1G17745 // AT2G43010 // AT1G78600 // AT3G05660 // AT2G46500 // AT3G18280 // AT1G61740 // AT3G50700 // AT1G15520 // AT3G24140 // AT1G69690 // AT3G19010 // AT4G32400 // AT5G40780 // AT3G27890 // AT5G50200 // AT1G19640 // AT3G16720
GO:0009605	P	response to external stimulus	93	2444	1087	28397	0.54	1	// AT1G33240 // AT5G46050 // AT2G22230 // AT1G76490 // AT5G19530 // AT3G16370 // AT3G25230 // AT2G43010 // AT1G04040 // AT5G01650 // AT5G63310 // AT2G14820 // AT1G32940 // AT1G66180 // AT1G75680 // AT3G54560 // AT4G10270 // AT3G54470 // AT2G02950 // AT3G28345 // AT5G58960 // AT3G27890 // AT1G79050 // AT3G18000 // AT5G64330 // AT4G10265 // AT3G54350 // AT4G05200 // AT2G38120 // AT1G73590 // AT2G46…
GO:0023051	P	regulation of signaling process	13	2444	171	28397	0.71	1	// AT2G01570 // AT5G53160 // AT4G24580 // AT3G48040 // AT5G56610 // AT4G13730 // AT1G27340 // AT5G66730 // AT1G15100 // AT4G18593 // AT3G07940 // AT2G26300 // AT2G43010
GO:0009100	P	glycoprotein metabolic process	6	2444	231	28397	1	1	// AT1G26810 // AT1G77810 // AT4G36760 // AT5G62620 // AT1G06890 // AT1G54490
GO:0007568	P	aging	10	2444	145	28397	0.79	1	// AT1G76680 // AT5G55560 // AT2G19580 // AT4G27700 // AT1G66330 // AT5G46700 // AT3G21500 // AT1G63260 // AT1G17020 // AT2G02990
GO:0009150	P	purine ribonucleotide metabolic process	20	2444	184	28397	0.19	1	// AT3G20475 // AT5G04130 // AT4G00895 // AT4G33520 // AT4G02460 // AT5G26860 // AT4G23900 // AT5G01310 // AT3G28345 // AT2G23460 // AT4G30110 // AT4G28950 // AT4G25450 // AT2G36250 // AT3G23890 // AT1G63660 // AT5G55280 // AT5G63310 // AT2G36910 // AT3G51290
GO:0006767	P	water-soluble vitamin metabolic process	13	2444	98	28397	0.1	1	// AT3G02870 // AT2G25830 // AT4G21470 // AT5G07440 // AT4G26850 // AT5G54770 // AT5G50210 // AT2G46580 // AT1G78590 // AT5G28840 // AT3G47390 // AT5G04620 // AT1G58440
GO:0009880	P	embryonic pattern specification	5	2444	46	28397	0.38	1	// AT2G34710 // AT1G71830 // AT5G16750 // AT4G02460 // AT1G19850
GO:0006418	P	tRNA aminoacylation for protein translation	6	2444	66	28397	0.51	1	// AT4G33760 // AT2G31170 // AT3G46100 // AT3G48110 // AT2G40660 // AT1G48520
GO:0010167	P	response to nitrate	14	2444	199	28397	0.8	1	// AT4G05200 // AT1G13110 // AT3G22600 // AT3G27890 // AT5G50200 // AT3G62270 // AT1G70230 // AT3G24503 // AT2G15620 // AT5G07080 // AT1G25550 // AT3G49940 // AT1G67030 // AT1G32450
GO:0000273	P	lipoic acid metabolic process	7	2444	45	28397	0.11	1	// AT4G31500 // AT3G26900 // AT4G30950 // AT4G32980 // AT5G08410 // AT1G47578 // AT4G01900
GO:0051234	P	establishment of localization	341	2444	3652	28397	0.066	1	// AT5G46050 // AT1G13110 // AT3G28345 // AT1G65700 // AT3G28960 // AT2G04270 // AT1G76490 // AT1G11430 // AT4G38620 // AT5G19530 // AT3G16370 // AT3G09070 // AT1G03080 // AT4G16390 // AT2G13620 // AT2G04090 // AT1G18850 // AT5G55410 // AT3G21540 // AT5G46580 // AT1G02370 // AT2G43010 // AT4G34940 // AT3G07190 // AT4G00895 // AT5G57180 // AT2G38940 // AT2G26850 // AT3G05660 // AT1G55260 // AT2G33…
GO:0031050	P	dsRNA fragmentation	17	2444	144	28397	0.14	1	// AT3G46790 // AT4G02460 // AT3G20550 // AT3G05020 // AT3G03300 // AT2G13540 // AT4G24500 // AT5G23570 // AT4G15950 // AT1G34355 // AT2G32940 // AT5G47630 // AT1G63470 // AT4G37510 // AT1G18450 // AT4G30130 // AT1G54490
GO:0015980	P	energy derivation by oxidation of organic compounds	18	2444	170	28397	0.23	1	// AT4G10260 // AT1G77120 // AT1G06030 // AT2G18660 // AT3G10020 // AT1G53310 // AT3G55410 // AT5G50210 // AT4G25830 // AT5G40610 // AT4G10750 // AT3G44730 // AT1G09390 // AT3G48460 // AT5G19220 // AT5G63420 // AT5G67500 // AT3G07800
GO:0046395	P	carboxylic acid catabolic process	38	2444	402	28397	0.31	1	// AT4G31500 // AT5G36140 // AT3G18940 // AT3G52770 // AT3G21090 // AT4G24830 // AT2G46330 // AT4G15520 // AT5G60750 // AT1G13110 // AT5G05260 // AT2G36080 // AT1G68890 // AT4G30950 // AT1G17745 // AT5G05730 // AT2G30860 // AT4G31810 // AT2G34160 // AT1G59640 // AT5G53650 // AT3G26900 // AT1G78380 // AT4G32980 // AT3G14930 // AT3G62130 // AT4G37380 // AT1G64230 // AT5G59910 // AT4G18460 // AT4G01…
GO:0009814	P	defense response, incompatible interaction	51	2444	536	28397	0.27	1	// AT5G05730 // AT5G61010 // AT1G22070 // AT2G22230 // AT3G24140 // AT2G47240 // AT2G47470 // AT3G24503 // AT2G05940 // AT3G63190 // AT2G43010 // AT2G16060 // AT1G77120 // AT2G30860 // AT4G17040 // AT1G35710 // AT2G21120 // AT3G05660 // AT2G37220 // AT2G46500 // AT4G02530 // AT3G50700 // AT1G15520 // AT4G11650 // AT5G17760 // AT5G38900 // AT1G78600 // AT2G39210 // AT4G16990 // AT4G33680 // AT3G43…
GO:0010498	P	proteasomal protein catabolic process	14	2444	212	28397	0.86	1	// AT2G21790 // AT1G78380 // AT3G12110 // AT3G02530 // AT1G06590 // AT2G03430 // AT2G31810 // AT3G20060 // AT3G25980 // AT5G13840 // AT1G64230 // AT1G80370 // AT1G67120 // AT3G09270
GO:0009813	P	flavonoid biosynthetic process	23	2444	225	28397	0.25	1	// AT1G13110 // AT1G32640 // AT5G11260 // AT1G03080 // AT2G05940 // AT1G17745 // AT1G78600 // AT5G13930 // AT3G18280 // AT1G61740 // AT2G47460 // AT4G09820 // AT2G37970 // AT5G66230 // AT3G19010 // AT5G42800 // AT1G28680 // AT4G01900 // AT5G42740 // AT3G13510 // AT4G37470 // AT1G17020 // AT2G02990
GO:0051338	P	regulation of transferase activity	10	2444	93	28397	0.3	1	// AT5G43080 // AT1G44110 // AT1G20610 // AT5G50210 // AT5G56610 // AT4G03270 // AT5G48820 // AT5G06150 // AT4G18593 // AT1G80370
GO:0009958	P	positive gravitropism	5	2444	26	28397	0.095	1	// AT2G14820 // AT5G64770 // AT2G02950 // AT2G38120 // AT2G36910
GO:0006511	P	ubiquitin-dependent protein catabolic process	16	2444	407	28397	1	1	// AT2G44065 // AT1G78380 // AT1G47250 // AT2G03430 // AT1G06590 // AT5G63400 // AT3G20060 // AT1G03860 // AT3G25980 // AT1G64230 // AT5G13840 // AT1G23410 // AT1G80370 // AT4G22290 // AT1G63800 // AT3G09270
GO:0042991	P	transcription factor import into nucleus	6	2444	46	28397	0.23	1	// AT3G12270 // AT5G14580 // AT5G27330 // AT5G59240 // AT3G03920 // AT4G27950
GO:0022604	P	regulation of cell morphogenesis	10	2444	102	28397	0.4	1	// AT2G03430 // AT1G06590 // AT5G24010 // AT3G20060 // AT3G25980 // AT5G13840 // AT1G64230 // AT1G80370 // AT1G31650 // AT2G23200
GO:0006739	P	NADP metabolic process	24	2444	204	28397	0.094	1	// AT1G32070 // AT5G36120 // AT5G52970 // AT4G27700 // AT1G78590 // AT2G44920 // AT5G19220 // AT3G27925 // AT3G25530 // AT1G75350 // AT3G63190 // AT5G42270 // AT3G48200 // AT4G02530 // AT1G17650 // AT2G30390 // AT5G30510 // AT2G36530 // AT5G24400 // AT4G17600 // AT4G34090 // AT3G56010 // AT4G00370 // AT5G08280
GO:0006636	P	unsaturated fatty acid biosynthetic process	10	2444	70	28397	0.1	1	// AT4G31500 // AT3G26900 // AT4G30950 // AT4G32980 // AT1G31800 // AT4G18480 // AT2G44920 // AT1G32200 // AT4G02530 // AT4G01900
GO:0006635	P	fatty acid beta-oxidation	7	2444	171	28397	0.99	1	// AT3G18940 // AT1G78380 // AT4G31810 // AT4G15520 // AT2G36670 // AT1G64230 // AT3G09270
GO:0033043	P	regulation of organelle organization	16	2444	178	28397	0.47	1	// AT2G34710 // AT3G20475 // AT2G20190 // AT1G50270 // AT2G03430 // AT5G18620 // AT2G32940 // AT5G22010 // AT4G11160 // AT5G55230 // AT3G25980 // AT5G01310 // AT1G18450 // AT5G67100 // AT1G54490 // AT5G04320
GO:0010228	P	vegetative to reproductive phase transition of meristem	46	2444	451	28397	0.15	1	// AT1G61850 // AT4G02460 // AT5G52970 // AT5G18620 // AT4G38160 // AT4G35050 // AT3G55770 // AT4G35800 // AT3G18520 // AT1G71830 // AT5G49460 // AT2G34710 // AT2G45650 // AT4G30200 // AT3G26744 // AT2G42200 // AT4G31120 // AT1G24030 // AT5G63110 // AT5G01670 // AT5G16750 // AT5G55390 // AT4G01560 // AT4G32980 // AT3G47450 // AT5G48890 // AT5G57390 // AT3G24120 // AT5G14080 // AT2G02850 // AT2G46…
GO:0071489	P	cellular response to red or far red light	7	2444	47	28397	0.13	1	// AT5G11260 // AT2G37970 // AT2G20180 // AT2G02950 // AT5G63310 // AT2G43010 // AT1G09530
GO:0042401	P	cellular biogenic amine biosynthetic process	8	2444	52	28397	0.1	1	// AT4G31500 // AT5G05730 // AT2G19070 // AT3G18000 // AT5G63890 // AT3G57880 // AT5G18930 // AT4G02610
GO:0009250	P	glucan biosynthetic process	32	2444	313	28397	0.2	1	// AT1G66980 // AT1G02730 // AT5G36120 // AT3G19000 // AT4G27700 // AT5G54770 // AT4G10300 // AT1G02560 // AT5G19220 // AT3G15570 // AT5G24300 // AT5G01360 // AT2G39930 // AT4G36180 // AT3G48200 // AT3G20930 // AT3G06510 // AT1G26230 // AT2G03220 // AT1G27680 // AT5G15650 // AT2G30390 // AT4G16660 // AT4G24000 // AT5G55230 // AT3G10940 // AT1G07280 // AT4G18780 // AT1G31800 // AT3G56010 // AT3G51…
GO:0070887	P	cellular response to chemical stimulus	127	2444	1417	28397	0.34	1	// AT1G33240 // AT5G15230 // AT5G11260 // AT2G01950 // AT4G24500 // AT1G27340 // AT1G20930 // AT3G18130 // AT2G43010 // AT3G26744 // AT5G26860 // AT5G07800 // AT3G05660 // AT4G35470 // AT5G16750 // AT3G56850 // AT2G46500 // AT5G63310 // AT3G50700 // AT5G05440 // AT1G32940 // AT1G75680 // AT4G33680 // AT2G26150 // AT1G69690 // AT3G28345 // AT1G47128 // AT4G31940 // AT5G43700 // AT3G20550 // AT3G27…
GO:0032880	P	regulation of protein localization	6	2444	42	28397	0.18	1	// AT2G01570 // AT4G17040 // AT5G64770 // AT4G18710 // AT4G21450 // AT5G42080
GO:0010212	P	response to ionizing radiation	7	2444	93	28397	0.69	1	// AT3G20475 // AT5G24280 // AT2G03430 // AT2G32940 // AT5G04320 // AT5G01310 // AT5G06150
GO:0010048	P	vernalization response	10	2444	116	28397	0.55	1	// AT5G04660 // AT4G26620 // AT3G20550 // AT5G17690 // AT4G31120 // AT5G01670 // AT3G28345 // AT3G24120 // AT2G36910 // AT1G50380
GO:0010565	P	regulation of cellular ketone metabolic process	7	2444	39	28397	0.069	1	// AT1G69040 // AT4G32980 // AT4G18780 // AT3G47450 // AT1G16060 // AT5G25752 // AT4G01900
GO:0010218	P	response to far red light	12	2444	99	28397	0.17	1	// AT2G01570 // AT5G11260 // AT2G38120 // AT5G24120 // AT4G32280 // AT1G67090 // AT5G19530 // AT4G25050 // AT2G02950 // AT5G19220 // AT5G53660 // AT4G17600
GO:0048825	P	cotyledon development	11	2444	77	28397	0.088	1	// AT2G34710 // AT4G01560 // AT4G02460 // AT1G73590 // AT5G45980 // AT5G16750 // AT2G26700 // AT1G69780 // AT4G31820 // AT4G32720 // AT1G56350
GO:0051640	P	organelle localization	17	2444	154	28397	0.2	1	// AT3G25690 // AT5G43900 // AT2G04270 // AT3G62910 // AT3G47450 // AT1G75350 // AT2G33430 // AT5G30510 // AT4G26700 // AT4G39460 // AT4G22720 // AT5G19220 // AT5G45390 // AT3G48200 // AT5G55280 // AT1G12410 // AT4G17600
GO:0031399	P	regulation of protein modification process	15	2444	150	28397	0.33	1	// AT5G10480 // AT3G25690 // AT4G39460 // AT1G22070 // AT1G78600 // AT1G12410 // AT3G05660 // AT3G24140 // AT2G33430 // AT5G22010 // AT1G69690 // AT5G45390 // AT4G30950 // AT3G50700 // AT2G43010
GO:0007059	P	chromosome segregation	14	2444	166	28397	0.57	1	// AT2G34710 // AT3G20475 // AT4G02460 // AT1G50270 // AT2G03430 // AT2G32940 // AT5G04130 // AT1G01370 // AT5G22010 // AT5G05670 // AT3G23890 // AT5G01310 // AT1G71830 // AT5G16750
GO:0006740	P	NADPH regeneration	23	2444	201	28397	0.12	1	// AT1G32070 // AT5G36120 // AT5G52970 // AT4G27700 // AT2G44920 // AT5G19220 // AT3G27925 // AT3G25530 // AT1G75350 // AT3G63190 // AT5G42270 // AT3G48200 // AT4G02530 // AT1G17650 // AT2G30390 // AT5G30510 // AT2G36530 // AT5G24400 // AT4G17600 // AT4G34090 // AT3G56010 // AT4G00370 // AT5G08280
GO:0010054	P	trichoblast differentiation	38	2444	339	28397	0.075	1	// AT4G28890 // AT5G55480 // AT1G70370 // AT2G22230 // AT5G65700 // AT5G19530 // AT3G16370 // AT2G45750 // AT1G54970 // AT4G05530 // AT1G28440 // AT2G34710 // AT2G38120 // AT4G30200 // AT5G52060 // AT5G10480 // AT5G13290 // AT5G16000 // AT1G04040 // AT4G27290 // AT1G19850 // AT4G12420 // AT1G45688 // AT5G11000 // AT5G43900 // AT1G75680 // AT4G30320 // AT5G65090 // AT1G63700 // AT1G47480 // AT5G16…
GO:0009101	P	glycoprotein biosynthetic process	6	2444	227	28397	1	1	// AT1G26810 // AT1G77810 // AT4G36760 // AT5G62620 // AT1G06890 // AT1G54490
GO:0016128	P	phytosteroid metabolic process	13	2444	123	28397	0.28	1	// AT5G49460 // AT5G16390 // AT5G13710 // AT4G12080 // AT4G12110 // AT1G75680 // AT2G26640 // AT3G30180 // AT1G09540 // AT5G24910 // AT3G19820 // AT1G58440 // AT2G05990
GO:0016129	P	phytosteroid biosynthetic process	13	2444	118	28397	0.24	1	// AT5G49460 // AT5G16390 // AT5G13710 // AT4G12080 // AT4G12110 // AT1G75680 // AT2G26640 // AT3G30180 // AT1G09540 // AT5G24910 // AT3G19820 // AT1G58440 // AT2G05990
GO:0048235	P	pollen sperm cell differentiation	5	2444	28	28397	0.12	1	// AT1G64110 // AT5G49150 // AT1G18450 // AT5G57800 // AT4G35560
GO:0048236	P	plant-type spore development	6	2444	57	28397	0.38	1	// AT4G33790 // AT4G20900 // AT4G37940 // AT4G20050 // AT1G71830 // AT1G06660
GO:0009404	P	toxin metabolic process	12	2444	211	28397	0.94	1	// AT2G34660 // AT5G42150 // AT2G30860 // AT1G78380 // AT2G15480 // AT3G16870 // AT5G19320 // AT5G55200 // AT2G29420 // AT2G26150 // AT1G63460 // AT3G09270
GO:0009407	P	toxin catabolic process	12	2444	211	28397	0.94	1	// AT2G34660 // AT5G42150 // AT2G30860 // AT1G78380 // AT2G15480 // AT3G16870 // AT5G19320 // AT5G55200 // AT2G29420 // AT2G26150 // AT1G63460 // AT3G09270
GO:0048232	P	male gamete generation	5	2444	38	28397	0.25	1	// AT1G64110 // AT5G49150 // AT1G18450 // AT5G57800 // AT4G35560
GO:0009409	P	response to cold	62	2444	629	28397	0.17	1	// AT5G04660 // AT5G20630 // AT5G42900 // AT4G02460 // AT3G02870 // AT5G54770 // AT4G24500 // AT2G44920 // AT4G31120 // AT3G17390 // AT2G05940 // AT4G02330 // AT4G38840 // AT5G50720 // AT2G37220 // AT1G67280 // AT2G34710 // AT5G57390 // AT4G30200 // AT3G26744 // AT1G63940 // AT1G67090 // AT3G55280 // AT5G20720 // AT3G12490 // AT3G49910 // AT5G01670 // AT5G16750 // AT2G46500 // AT2G02850 // AT4G02…
GO:0007131	P	reciprocal meiotic recombination	17	2444	145	28397	0.14	1	// AT2G34710 // AT3G20475 // AT5G19040 // AT1G79050 // AT4G36390 // AT4G02460 // AT1G50270 // AT5G51600 // AT2G03430 // AT2G16780 // AT5G22010 // AT5G05670 // AT3G23890 // AT5G01310 // AT2G32940 // AT1G18450 // AT1G54490
GO:0007030	P	Golgi organization	20	2444	178	28397	0.16	1	// AT2G01570 // AT3G27890 // AT5G60920 // AT5G55630 // AT1G53310 // AT1G76490 // AT4G12110 // AT1G20693 // AT4G24190 // AT1G06040 // AT3G17210 // AT4G18710 // AT3G51550 // AT2G36880 // AT1G71830 // AT1G47128 // AT5G27670 // AT2G26640 // AT2G05990 // AT4G01900
GO:0007031	P	peroxisome organization	5	2444	123	28397	0.98	1	// AT4G15520 // AT2G36670 // AT5G23395 // AT4G36760 // AT1G64230
GO:0070838	P	divalent metal ion transport	19	2444	195	28397	0.34	1	// AT5G20630 // AT1G13110 // AT2G26690 // AT5G60920 // AT5G55630 // AT4G12110 // AT1G76490 // AT3G15690 // AT3G61460 // AT3G51860 // AT5G22830 // AT3G19010 // AT2G36880 // AT4G35920 // AT4G01900 // AT5G27670 // AT2G26640 // AT2G05990 // AT5G52060
GO:0007034	P	vacuolar transport	7	2444	129	28397	0.92	1	// AT1G20110 // AT4G21105 // AT5G53530 // AT4G24550 // AT3G10850 // AT3G55770 // AT4G21450
GO:0010053	P	root epidermal cell differentiation	39	2444	350	28397	0.077	1	// AT4G28890 // AT5G55480 // AT1G70370 // AT2G22230 // AT5G65700 // AT5G19530 // AT3G16370 // AT2G45750 // AT1G54970 // AT4G05530 // AT1G28440 // AT2G34710 // AT2G38120 // AT4G30200 // AT5G52060 // AT3G07880 // AT5G10480 // AT5G13290 // AT5G16000 // AT1G04040 // AT4G27290 // AT1G19850 // AT4G12420 // AT1G45688 // AT5G11000 // AT5G43900 // AT1G75680 // AT4G30320 // AT5G65090 // AT1G63700 // AT1G47…
GO:0042493	P	response to drug	11	2444	76	28397	0.082	1	// AT3G23550 // AT4G25640 // AT1G33110 // AT1G71140 // AT5G65380 // AT1G15520 // AT5G49130 // AT2G04090 // AT2G38330 // AT2G32230 // AT4G23030
GO:0033692	P	cellular polysaccharide biosynthetic process	51	2444	523	28397	0.21	1	// AT1G66980 // AT1G02730 // AT5G36120 // AT3G19000 // AT4G27700 // AT5G54770 // AT5G18620 // AT1G07280 // AT5G01360 // AT5G19220 // AT4G05200 // AT3G15570 // AT5G50330 // AT5G24300 // AT1G24030 // AT1G23760 // AT2G39930 // AT4G36180 // AT3G48200 // AT3G20930 // AT4G37940 // AT3G06510 // AT1G26230 // AT5G58520 // AT2G03220 // AT1G27680 // AT5G15650 // AT2G30390 // AT1G73640 // AT4G16660 // AT4G24…
GO:0032958	P	inositol phosphate biosynthetic process	7	2444	66	28397	0.36	1	// AT3G02870 // AT4G32770 // AT1G80760 // AT2G34460 // AT1G66330 // AT5G63700 // AT5G24120
GO:0002237	P	response to molecule of bacterial origin	7	2444	102	28397	0.77	1	// AT5G61010 // AT4G28560 // AT1G65700 // AT2G01950 // AT5G62230 // AT4G36180 // AT2G25735
GO:0006722	P	triterpenoid metabolic process	7	2444	44	28397	0.11	1	// AT1G10030 // AT5G56090 // AT2G26260 // AT1G78950 // AT5G13710 // AT1G58440 // AT2G32720
GO:0019252	P	starch biosynthetic process	21	2444	191	28397	0.17	1	// AT4G10300 // AT1G26230 // AT3G15570 // AT5G36120 // AT1G66980 // AT3G19000 // AT4G27700 // AT5G54770 // AT1G31800 // AT1G27680 // AT2G39930 // AT2G30390 // AT3G56010 // AT3G01440 // AT5G24300 // AT3G48200 // AT3G10940 // AT1G07280 // AT3G20930 // AT3G06510 // AT1G02560
GO:0009066	P	aspartate family amino acid metabolic process	23	2444	278	28397	0.6	1	// AT5G05730 // AT5G64350 // AT4G24830 // AT2G05920 // AT3G14390 // AT3G66658 // AT1G70280 // AT3G17390 // AT5G44710 // AT4G15930 // AT3G59890 // AT1G63660 // AT1G73740 // AT4G33680 // AT3G24120 // AT2G33310 // AT4G12110 // AT2G13540 // AT4G37770 // AT1G57540 // AT5G39600 // AT5G10240 // AT4G02610
GO:0046364	P	monosaccharide biosynthetic process	18	2444	191	28397	0.39	1	// AT5G42740 // AT2G21790 // AT1G78380 // AT3G12110 // AT3G02530 // AT5G39740 // AT2G31810 // AT5G20720 // AT2G47470 // AT4G10750 // AT4G24190 // AT2G36530 // AT5G63400 // AT3G20390 // AT5G53460 // AT1G67120 // AT3G11830 // AT3G58610
GO:0030244	P	cellulose biosynthetic process	10	2444	103	28397	0.41	1	// AT1G02730 // AT4G18780 // AT5G01360 // AT5G15650 // AT4G36180 // AT4G16660 // AT4G24000 // AT5G55230 // AT5G19220 // AT3G51550
GO:0034620	P	cellular response to unfolded protein	11	2444	187	28397	0.92	1	// AT3G57550 // AT1G22070 // AT3G49760 // AT2G26150 // AT3G28450 // AT2G46500 // AT5G47120 // AT2G25735 // AT1G75390 // AT2G05940 // AT5G40780
GO:0010109	P	regulation of photosynthesis	5	2444	25	28397	0.085	1	// AT5G01920 // AT5G42270 // AT4G30950 // AT1G68890 // ATCG00300
GO:0009106	P	lipoate metabolic process	7	2444	45	28397	0.11	1	// AT4G31500 // AT3G26900 // AT4G30950 // AT4G32980 // AT5G08410 // AT1G47578 // AT4G01900
GO:0010102	P	lateral root morphogenesis	5	2444	51	28397	0.46	1	// AT1G18800 // AT1G49430 // AT2G38120 // AT2G04160 // AT5G05730
GO:0045426	P	quinone cofactor biosynthetic process	7	2444	41	28397	0.083	1	// AT2G30200 // AT2G22230 // AT2G21940 // AT1G68890 // AT3G63410 // AT1G23360 // AT5G08280
GO:0010101	P	post-embryonic root morphogenesis	5	2444	51	28397	0.46	1	// AT1G18800 // AT1G49430 // AT2G38120 // AT2G04160 // AT5G05730
GO:0018377	P	protein myristoylation	48	2444	529	28397	0.38	1	// AT5G17770 // AT5G66580 // AT4G20940 // AT3G03280 // AT3G61610 // AT5G24270 // AT3G25230 // AT2G05940 // AT5G25590 // AT2G26300 // AT5G03890 // AT3G21400 // AT3G29180 // AT4G16360 // AT4G21920 // AT1G47510 // AT5G39420 // AT5G03870 // AT2G46500 // AT4G21450 // AT4G30130 // AT1G04520 // AT1G18290 // AT1G34640 // AT2G37970 // AT2G44260 // AT5G43960 // AT1G14060 // AT4G24190 // AT3G50530 // AT1G10…
GO:0009850	P	auxin metabolic process	17	2444	142	28397	0.13	1	// AT4G31500 // AT5G36140 // AT2G30860 // AT3G26900 // AT1G17745 // AT2G46330 // AT5G60750 // AT3G14310 // AT1G13110 // AT5G05260 // AT3G14930 // AT2G30990 // AT1G55320 // AT4G05530 // AT5G05730 // AT2G43010 // AT2G33860
GO:0046173	P	polyol biosynthetic process	10	2444	81	28397	0.18	1	// AT3G02870 // AT4G32770 // AT1G80760 // AT3G48460 // AT2G34460 // AT1G66330 // AT1G09390 // AT5G63700 // AT5G40610 // AT5G24120
GO:0009856	P	pollination	28	2444	376	28397	0.8	1	// AT2G41890 // AT5G62230 // AT2G47470 // AT1G68990 // AT2G13620 // AT5G20810 // AT5G48030 // AT3G08970 // AT5G39420 // AT3G56640 // AT1G59640 // AT2G02850 // AT4G27290 // AT1G31650 // AT4G28560 // AT1G58120 // AT4G20050 // AT5G65090 // AT3G03690 // AT4G34940 // AT2G37540 // AT3G07960 // AT4G21380 // AT4G24580 // AT1G58210 // AT1G03010 // AT3G18000 // AT3G51550
GO:0000723	P	telomere maintenance	5	2444	64	28397	0.65	1	// AT3G20475 // AT2G03430 // AT2G32940 // AT5G04320 // AT5G01310
GO:0030029	P	actin filament-based process	29	2444	261	28397	0.12	1	// AT5G55480 // AT3G48040 // AT3G12110 // AT3G05330 // AT3G07960 // AT4G22720 // AT3G55770 // AT2G34710 // AT2G38120 // AT4G30200 // AT2G25050 // AT3G07880 // AT2G26850 // AT4G26700 // AT5G13290 // AT1G19850 // AT1G03780 // AT5G43900 // AT2G46225 // AT3G23670 // AT1G63700 // AT1G54490 // AT4G34940 // AT3G20260 // AT4G28950 // AT3G12380 // AT5G51600 // AT5G67100 // AT2G36910
GO:0022411	P	cellular component disassembly	8	2444	53	28397	0.11	1	// AT2G20190 // AT3G62910 // AT1G62850 // AT4G13850 // AT3G26618 // AT1G33330 // AT1G17020 // AT1G56350
GO:0034050	P	host programmed cell death induced by symbiont	26	2444	402	28397	0.94	1	// AT5G05730 // AT1G13110 // AT1G22070 // AT1G32640 // AT1G03080 // AT5G47120 // AT2G05940 // AT1G17745 // AT2G43010 // AT1G78600 // AT3G07040 // AT3G05660 // AT2G46500 // AT3G18280 // AT1G61740 // AT3G50700 // AT1G15520 // AT3G24140 // AT1G69690 // AT3G19010 // AT4G32400 // AT5G40780 // AT3G27890 // AT5G50200 // AT1G19640 // AT3G16720
GO:0007267	P	cell-cell signaling	10	2444	106	28397	0.44	1	// AT4G02460 // AT3G20550 // AT3G03300 // AT1G34355 // AT1G02900 // AT4G12970 // AT1G18450 // AT1G63470 // AT4G30130 // AT1G54490
GO:0035295	P	tube development	22	2444	308	28397	0.83	1	// AT5G62230 // AT2G47470 // AT3G07960 // AT2G13620 // AT5G20810 // AT4G24580 // AT5G39420 // AT3G56640 // AT1G59640 // AT1G31650 // AT4G28560 // AT1G58120 // AT4G20050 // AT5G65090 // AT3G03690 // AT4G34940 // AT2G37540 // AT1G68990 // AT3G08970 // AT1G58210 // AT1G03010 // AT3G18000
GO:0071395	P	cellular response to jasmonic acid stimulus	18	2444	282	28397	0.92	1	// AT2G01570 // AT1G78600 // AT1G22070 // AT1G32640 // AT3G23240 // AT3G27890 // AT5G05730 // AT3G05660 // AT1G15520 // AT1G19640 // AT2G46500 // AT1G69690 // AT5G47120 // AT3G16720 // AT2G05940 // AT3G24140 // AT3G50700 // AT2G43010
GO:0043623	P	cellular protein complex assembly	47	2444	504	28397	0.32	1	// AT2G44065 // AT3G23990 // AT3G25980 // AT1G15220 // AT5G44650 // AT4G31560 // AT4G22830 // AT3G20060 // AT2G43030 // AT5G51600 // AT3G08950 // AT3G25690 // AT5G36120 // AT5G26860 // AT1G12410 // AT2G03430 // AT1G75350 // AT4G39460 // AT5G42480 // AT4G25050 // AT2G33430 // AT5G63400 // AT1G03860 // AT1G04940 // AT1G80370 // AT1G03780 // AT1G78380 // AT1G06590 // AT3G20260 // AT4G15510 // AT5G55…
GO:0009746	P	response to hexose stimulus	14	2444	170	28397	0.6	1	// AT2G24610 // AT5G60920 // AT1G53310 // AT1G43670 // AT2G23460 // AT1G74670 // AT1G76410 // AT5G63400 // AT1G72320 // AT2G40420 // AT4G01900 // AT2G26300 // AT2G03220 // AT5G52060
GO:0009744	P	response to sucrose stimulus	23	2444	210	28397	0.16	1	// AT1G53310 // AT2G23460 // AT2G26300 // AT1G74670 // AT1G76410 // AT4G25050 // AT5G63400 // AT5G13930 // AT1G69780 // AT2G47460 // AT4G09820 // AT2G37970 // AT2G24610 // AT5G20270 // AT2G03220 // AT5G42800 // AT4G01900 // AT5G42740 // AT3G13510 // AT4G34160 // AT4G37470 // AT1G72320 // AT2G40420
GO:0009743	P	response to carbohydrate stimulus	63	2444	812	28397	0.81	1	// AT5G05730 // AT4G17500 // AT4G02460 // AT1G32640 // AT1G53310 // AT4G25050 // AT2G23460 // AT2G18060 // AT2G21210 // AT4G31120 // AT2G03220 // AT2G25735 // AT3G19380 // AT2G26300 // AT2G13600 // AT1G22070 // AT2G34710 // AT3G26744 // AT1G74670 // AT4G37470 // AT1G61260 // AT2G37970 // AT5G63400 // AT3G57550 // AT2G46500 // AT1G69780 // AT1G20823 // AT1G15520 // AT2G47460 // AT4G01560 // AT4G09…
GO:0009741	P	response to brassinosteroid stimulus	13	2444	114	28397	0.21	1	// AT3G20830 // AT2G01950 // AT4G34160 // AT5G50600 // AT2G18060 // AT3G61460 // AT4G18710 // AT1G71830 // AT4G02330 // AT5G50120 // AT1G67050 // AT1G19850 // AT2G39370
GO:0032204	P	regulation of telomere maintenance	5	2444	54	28397	0.51	1	// AT3G20475 // AT2G03430 // AT2G32940 // AT5G04320 // AT5G01310
GO:0006555	P	methionine metabolic process	17	2444	236	28397	0.79	1	// AT1G73740 // AT5G64350 // AT4G15930 // AT2G33310 // AT4G12110 // AT2G13540 // AT2G05920 // AT4G37770 // AT4G33680 // AT1G57540 // AT3G17390 // AT3G66658 // AT1G70280 // AT5G39600 // AT3G24120 // AT5G44710 // AT4G02610
GO:0006499	P	N-terminal protein myristoylation	48	2444	529	28397	0.38	1	// AT5G17770 // AT5G66580 // AT4G20940 // AT3G03280 // AT3G61610 // AT5G24270 // AT3G25230 // AT2G05940 // AT5G25590 // AT2G26300 // AT5G03890 // AT3G21400 // AT3G29180 // AT4G16360 // AT4G21920 // AT1G47510 // AT5G39420 // AT5G03870 // AT2G46500 // AT4G21450 // AT4G30130 // AT1G04520 // AT1G18290 // AT1G34640 // AT2G37970 // AT2G44260 // AT5G43960 // AT1G14060 // AT4G24190 // AT3G50530 // AT1G10…
GO:0009749	P	response to glucose stimulus	9	2444	86	28397	0.34	1	// AT2G24610 // AT1G53310 // AT2G03220 // AT2G23460 // AT1G74670 // AT5G63400 // AT1G72320 // AT2G26300 // AT4G01900
GO:0010363	P	regulation of plant-type hypersensitive response	25	2444	371	28397	0.9	1	// AT5G05730 // AT1G13110 // AT1G22070 // AT1G32640 // AT1G03080 // AT5G47120 // AT2G05940 // AT1G17745 // AT2G43010 // AT1G78600 // AT3G05660 // AT2G46500 // AT3G18280 // AT1G61740 // AT3G50700 // AT1G15520 // AT3G24140 // AT1G69690 // AT3G19010 // AT4G32400 // AT5G40780 // AT3G27890 // AT5G50200 // AT1G19640 // AT3G16720
GO:0044403	P	symbiosis, encompassing mutualism through parasitism	15	2444	128	28397	0.16	1	// AT1G32070 // AT4G02460 // AT3G20550 // AT5G65670 // AT2G33860 // AT4G30130 // AT3G03300 // AT1G34355 // AT5G51600 // AT1G63470 // AT1G05070 // AT5G23570 // AT1G18450 // AT1G54490 // AT1G04520
GO:0006397	P	mRNA processing	21	2444	179	28397	0.11	1	// AT1G06190 // AT4G21900 // AT3G46790 // AT4G14342 // AT5G64390 // AT3G03300 // AT1G07170 // AT2G13540 // AT2G04270 // AT3G20550 // AT4G24500 // AT4G21660 // AT5G06360 // AT3G18610 // AT2G47790 // AT2G47580 // AT2G30260 // AT5G46920 // AT1G18450 // AT5G58040 // AT3G46210
GO:0019220	P	regulation of phosphate metabolic process	23	2444	231	28397	0.28	1	// AT1G22070 // AT1G44110 // AT5G56610 // AT4G03270 // AT1G12410 // AT2G43010 // AT5G43080 // AT3G25690 // AT3G05660 // AT2G33430 // AT4G39460 // AT5G06150 // AT4G18593 // AT1G80370 // AT3G50700 // AT5G10480 // AT4G30950 // AT1G78600 // AT3G24140 // AT1G69690 // AT5G45390 // AT1G20610 // AT5G48820
GO:0034440	P	lipid oxidation	8	2444	182	28397	0.99	1	// AT5G04660 // AT3G18940 // AT1G78380 // AT4G31810 // AT4G15520 // AT2G36670 // AT1G64230 // AT3G09270
GO:0006470	P	protein amino acid dephosphorylation	17	2444	214	28397	0.66	1	// AT1G78600 // AT3G25690 // AT4G30950 // AT1G22070 // AT1G43900 // AT1G12410 // AT3G05660 // AT5G56610 // AT3G24140 // AT2G33430 // AT4G39460 // AT1G69690 // AT5G45390 // AT4G18593 // AT3G10940 // AT3G50700 // AT2G43010
GO:0048585	P	negative regulation of response to stimulus	22	2444	349	28397	0.94	1	// AT5G05730 // AT1G22070 // AT3G48040 // AT5G47120 // AT2G05940 // AT2G26300 // AT2G43010 // AT1G78600 // AT2G21120 // AT2G20180 // AT3G05660 // AT1G22180 // AT2G46500 // AT3G50700 // AT1G15520 // AT4G11110 // AT3G24140 // AT5G48890 // AT1G69690 // AT2G01570 // AT3G27890 // AT3G16720
GO:0048584	P	positive regulation of response to stimulus	5	2444	84	28397	0.84	1	// AT5G53160 // AT2G26300 // AT4G18360 // AT4G31120 // AT1G15100
GO:0032844	P	regulation of homeostatic process	5	2444	54	28397	0.51	1	// AT3G20475 // AT2G03430 // AT2G32940 // AT5G04320 // AT5G01310
GO:0016926	P	protein desumoylation	8	2444	80	28397	0.4	1	// AT5G49460 // AT1G61850 // AT3G50530 // AT4G30200 // AT5G24090 // AT1G24030 // AT4G11160 // AT4G35800
GO:0048868	P	pollen tube development	22	2444	308	28397	0.83	1	// AT5G62230 // AT2G47470 // AT3G07960 // AT2G13620 // AT5G20810 // AT4G24580 // AT5G39420 // AT3G56640 // AT1G59640 // AT1G31650 // AT4G28560 // AT1G58120 // AT4G20050 // AT5G65090 // AT3G03690 // AT4G34940 // AT2G37540 // AT1G68990 // AT3G08970 // AT1G58210 // AT1G03010 // AT3G18000
GO:0045454	P	cell redox homeostasis	16	2444	136	28397	0.15	1	// AT5G42150 // AT4G36910 // AT5G58530 // AT4G33040 // AT5G01420 // AT3G06730 // AT5G03870 // AT3G02000 // AT3G53220 // AT2G47470 // AT4G31360 // AT5G15230 // AT3G11920 // AT5G14070 // AT1G03020 // AT3G16950
GO:0048863	P	stem cell differentiation	6	2444	67	28397	0.52	1	// AT5G11260 // AT3G07050 // AT4G35050 // AT4G31120 // AT1G62360 // AT5G13290
GO:0048864	P	stem cell development	6	2444	66	28397	0.51	1	// AT5G11260 // AT3G07050 // AT4G35050 // AT4G31120 // AT1G62360 // AT5G13290
GO:0009966	P	regulation of signal transduction	13	2444	171	28397	0.71	1	// AT2G01570 // AT5G53160 // AT4G24580 // AT3G48040 // AT5G56610 // AT4G13730 // AT1G27340 // AT5G66730 // AT1G15100 // AT4G18593 // AT3G07940 // AT2G26300 // AT2G43010
GO:0009962	P	regulation of flavonoid biosynthetic process	12	2444	124	28397	0.39	1	// AT1G13110 // AT4G09820 // AT1G32640 // AT5G11260 // AT1G03080 // AT5G13930 // AT3G18280 // AT1G61740 // AT3G19010 // AT2G05940 // AT1G17745 // AT1G28680
GO:0010440	P	stomatal lineage progression	5	2444	58	28397	0.57	1	// AT5G48820 // AT5G67260 // AT2G44740 // AT3G26744 // AT4G03270
GO:0048511	P	rhythmic process	15	2444	171	28397	0.51	1	// AT1G53035 // AT5G11260 // AT3G20810 // AT4G30200 // AT4G18020 // AT4G03390 // AT5G48890 // AT4G26700 // AT1G18330 // AT4G02630 // AT3G57040 // AT1G69690 // AT4G32890 // AT2G43010 // AT1G09530
GO:0043574	P	peroxisomal transport	5	2444	97	28397	0.91	1	// AT4G15520 // AT2G36670 // AT5G23395 // AT4G36760 // AT1G64230
GO:0000096	P	sulfur amino acid metabolic process	50	2444	465	28397	0.079	1	// AT4G31500 // AT5G15230 // AT5G64350 // AT5G10480 // AT2G22230 // AT2G05920 // AT1G42960 // AT5G46700 // AT3G66658 // AT1G70280 // AT3G17390 // AT4G35920 // AT5G44710 // AT4G15930 // AT3G25530 // AT1G33110 // AT1G55260 // AT3G04940 // AT1G76520 // AT4G34980 // AT1G31650 // AT1G73740 // AT3G26900 // AT4G30950 // AT4G32980 // AT5G20720 // AT2G36880 // AT4G24510 // AT3G62130 // AT4G33680 // AT5G55…
GO:0055114	P	oxidation reduction	104	2444	1364	28397	0.9	1	// AT4G31500 // AT5G04660 // AT1G13110 // AT1G76490 // AT2G46210 // AT3G48310 // AT3G66658 // AT2G21790 // AT3G25530 // AT5G07800 // AT1G75350 // AT1G32780 // AT1G64940 // AT1G17650 // AT4G30950 // AT4G09670 // AT3G63510 // AT2G46580 // AT3G01440 // AT4G31940 // AT5G36110 // AT2G26550 // AT4G34200 // AT4G25600 // AT3G27060 // AT4G21200 // AT5G63890 // AT1G75450 // AT1G44170 // AT1G58440 // AT5G05…
GO:0000394	P	RNA splicing, via endonucleolytic cleavage and ligation	14	2444	143	28397	0.36	1	// AT5G64350 // AT4G15930 // AT2G33310 // AT4G12110 // AT2G13540 // AT2G05920 // AT1G57540 // AT3G66658 // AT1G70280 // AT5G39600 // AT3G24120 // AT4G35800 // AT5G44710 // AT4G02610
GO:0043455	P	regulation of secondary metabolic process	15	2444	157	28397	0.39	1	// AT1G13110 // AT4G09820 // AT4G32980 // AT1G32640 // AT4G18780 // AT5G11260 // AT1G03080 // AT5G13930 // AT3G18280 // AT1G61740 // AT3G19010 // AT2G05940 // AT1G17745 // AT1G28680 // AT1G09530
GO:0016192	P	vesicle-mediated transport	26	2444	598	28397	1	1	// AT5G61010 // AT5G10260 // AT5G07440 // AT1G03620 // AT1G16920 // AT1G20110 // AT2G34770 // AT2G03510 // AT3G56640 // AT1G08560 // AT1G06890 // AT5G43900 // AT5G53530 // AT2G39210 // AT3G47450 // AT4G24550 // AT4G16660 // AT5G55230 // AT4G32400 // AT1G64230 // AT5G44560 // AT5G40780 // AT5G50200 // AT4G25940 // AT4G36760 // AT3G51550
GO:0071322	P	cellular response to carbohydrate stimulus	14	2444	125	28397	0.21	1	// AT2G34710 // AT4G01560 // AT3G26744 // AT3G20550 // AT2G13540 // AT4G35050 // AT5G16750 // AT4G31120 // AT5G57390 // AT1G18450 // AT1G56350 // AT2G13600 // AT2G02850 // AT4G02460
GO:0051510	P	regulation of unidimensional cell growth	10	2444	97	28397	0.34	1	// AT2G03430 // AT1G06590 // AT5G24010 // AT3G20060 // AT3G25980 // AT5G13840 // AT1G64230 // AT1G80370 // AT1G31650 // AT2G23200
GO:0007242	P	intracellular signaling cascade	108	2444	1252	28397	0.51	1	// AT5G15230 // AT5G11260 // AT2G01950 // AT1G43890 // AT1G27340 // AT1G20930 // AT2G43010 // AT5G10260 // AT3G26744 // AT4G18020 // AT3G05660 // AT4G35470 // AT5G16750 // AT3G56850 // AT1G73640 // AT4G18593 // AT5G63310 // AT3G50700 // AT5G05440 // AT1G75680 // AT4G33680 // AT2G02950 // AT1G69690 // AT5G56610 // AT3G28345 // AT5G43700 // AT3G20550 // AT3G27890 // AT5G05670 // AT2G13540 // AT1G56…
GO:0000398	P	nuclear mRNA splicing, via spliceosome	14	2444	120	28397	0.18	1	// AT3G46790 // AT4G14342 // AT3G20550 // AT3G03300 // AT1G07170 // AT2G13540 // AT4G24500 // AT5G06360 // AT3G46210 // AT2G47790 // AT2G47580 // AT2G30260 // AT1G18450 // AT3G18610
GO:0002376	P	immune system process	88	2444	984	28397	0.38	1	// AT4G31500 // AT1G13110 // AT5G05730 // AT2G22230 // AT1G03080 // AT2G37630 // AT2G43010 // AT3G05660 // AT4G25050 // AT3G18280 // AT1G61740 // AT3G50700 // AT4G33680 // AT1G69690 // AT5G39680 // AT3G20550 // AT3G27890 // AT4G24180 // AT5G08280 // AT5G61010 // AT1G22070 // AT4G18360 // AT2G47470 // AT3G24503 // AT1G17745 // AT2G37220 // AT1G77120 // AT4G17040 // AT1G35710 // AT3G63190 // AT2G46…
GO:0071446	P	cellular response to salicylic acid stimulus	26	2444	351	28397	0.8	1	// AT5G05730 // AT1G22070 // AT1G32640 // AT3G24140 // AT5G47120 // AT2G05940 // AT2G26300 // AT2G43010 // AT2G16060 // AT1G77120 // AT2G21120 // AT3G05660 // AT2G46500 // AT3G50700 // AT1G15520 // AT1G78600 // AT3G43190 // AT4G33680 // AT5G36970 // AT1G69690 // AT5G40010 // AT2G01570 // AT3G27890 // AT3G02000 // AT1G19640 // AT3G16720
GO:0033554	P	cellular response to stress	141	2444	1473	28397	0.12	1	// AT4G31500 // AT1G33240 // AT1G13110 // AT5G63540 // AT3G46940 // AT1G03080 // AT3G25230 // AT3G13226 // AT2G43010 // AT5G26860 // AT5G07800 // AT3G05660 // AT5G24280 // AT5G22010 // AT3G18280 // AT1G61740 // AT2G46500 // AT3G50700 // AT3G47830 // AT1G32940 // AT4G25200 // AT2G26150 // AT3G54470 // AT1G69690 // AT5G39680 // AT3G12050 // AT1G67030 // AT3G27890 // AT3G27060 // AT3G12380 // AT5G05…
GO:0071445	P	cellular response to protein stimulus	11	2444	194	28397	0.94	1	// AT3G57550 // AT1G22070 // AT3G49760 // AT2G26150 // AT3G28450 // AT2G46500 // AT5G47120 // AT2G25735 // AT1G75390 // AT2G05940 // AT5G40780
GO:0045492	P	xylan biosynthetic process	20	2444	183	28397	0.18	1	// AT4G05200 // AT4G18780 // AT5G58520 // AT5G50330 // AT2G03220 // AT1G24030 // AT5G18620 // AT1G23760 // AT2G16980 // AT5G67210 // AT5G01360 // AT1G72230 // AT5G01310 // AT1G73640 // AT5G07080 // AT5G14510 // AT1G79620 // AT4G37940 // AT1G54490 // AT5G55250
GO:0006986	P	response to unfolded protein	11	2444	187	28397	0.92	1	// AT3G57550 // AT1G22070 // AT3G49760 // AT2G26150 // AT3G28450 // AT2G46500 // AT5G47120 // AT2G25735 // AT1G75390 // AT2G05940 // AT5G40780
GO:0051644	P	plastid localization	14	2444	104	28397	0.084	1	// AT3G25690 // AT2G04270 // AT3G62910 // AT3G47450 // AT1G75350 // AT2G33430 // AT5G30510 // AT4G39460 // AT5G55280 // AT5G19220 // AT5G45390 // AT3G48200 // AT1G12410 // AT4G17600
GO:0022603	P	regulation of anatomical structure morphogenesis	14	2444	129	28397	0.24	1	// AT5G65700 // AT3G25980 // AT5G24010 // AT2G03430 // AT1G06590 // AT4G24190 // AT3G20060 // AT1G62360 // AT1G20930 // AT5G13840 // AT1G64230 // AT1G80370 // AT1G31650 // AT2G23200
GO:0042398	P	cellular amino acid derivative biosynthetic process	48	2444	534	28397	0.41	1	// AT4G31500 // AT5G05730 // AT1G13110 // AT3G17390 // AT1G32640 // AT5G07440 // AT1G76490 // AT4G38620 // AT1G03080 // AT5G11260 // AT3G24503 // AT2G05940 // AT1G17745 // AT5G18930 // AT1G78600 // AT4G39330 // AT2G33590 // AT1G61820 // AT5G13930 // AT3G18280 // AT1G61740 // AT3G57880 // AT1G32450 // AT2G47460 // AT1G73740 // AT4G09820 // AT2G37970 // AT2G19070 // AT4G36360 // AT2G36880 // AT4G33…
GO:0009141	P	nucleoside triphosphate metabolic process	20	2444	165	28397	0.097	1	// AT3G20475 // AT5G04130 // AT2G21790 // AT4G00895 // AT4G33520 // AT4G02460 // AT5G26860 // AT3G46940 // AT4G23900 // AT3G28345 // AT2G23460 // AT4G30110 // AT4G28950 // AT4G25450 // AT2G36250 // AT3G23890 // AT5G55280 // AT5G63310 // AT2G36910 // AT3G51290
GO:0009142	P	nucleoside triphosphate biosynthetic process	6	2444	79	28397	0.67	1	// AT2G21790 // AT4G00895 // AT4G33520 // AT4G23900 // AT4G30110 // AT5G63310
GO:0009143	P	nucleoside triphosphate catabolic process	13	2444	96	28397	0.09	1	// AT3G20475 // AT4G02460 // AT5G26860 // AT3G28345 // AT2G23460 // AT5G04130 // AT4G28950 // AT4G25450 // AT2G36250 // AT3G23890 // AT5G55280 // AT2G36910 // AT3G51290
GO:0009144	P	purine nucleoside triphosphate metabolic process	18	2444	163	28397	0.19	1	// AT3G20475 // AT5G04130 // AT4G00895 // AT4G33520 // AT4G02460 // AT5G26860 // AT4G23900 // AT3G28345 // AT2G23460 // AT4G30110 // AT4G28950 // AT4G25450 // AT2G36250 // AT3G23890 // AT5G55280 // AT5G63310 // AT2G36910 // AT3G51290
GO:0009145	P	purine nucleoside triphosphate biosynthetic process	5	2444	78	28397	0.8	1	// AT4G30110 // AT5G63310 // AT4G00895 // AT4G33520 // AT4G23900
GO:0009146	P	purine nucleoside triphosphate catabolic process	13	2444	96	28397	0.09	1	// AT3G20475 // AT4G02460 // AT5G26860 // AT3G28345 // AT2G23460 // AT5G04130 // AT4G28950 // AT4G25450 // AT2G36250 // AT3G23890 // AT5G55280 // AT2G36910 // AT3G51290
GO:0009063	P	cellular amino acid catabolic process	22	2444	178	28397	0.074	1	// AT4G31500 // AT5G36140 // AT1G13110 // AT4G24830 // AT2G46330 // AT5G60750 // AT5G05260 // AT1G68890 // AT1G17745 // AT2G30860 // AT3G26900 // AT4G30950 // AT4G32980 // AT3G14930 // AT3G62130 // AT4G18460 // AT4G01900 // AT1G11860 // AT2G30990 // AT3G14310 // AT5G52810 // AT5G05730
GO:0009062	P	fatty acid catabolic process	16	2444	220	28397	0.78	1	// AT5G53650 // AT3G18940 // AT3G52770 // AT1G78380 // AT4G31810 // AT4G15520 // AT2G36670 // AT2G34160 // AT3G21090 // AT2G36080 // AT4G37380 // AT1G64230 // AT2G31980 // AT5G59910 // AT3G09270 // AT1G59640
GO:0009060	P	aerobic respiration	5	2444	57	28397	0.55	1	// AT1G53310 // AT3G44730 // AT3G55410 // AT5G50210 // AT5G67500
GO:0010029	P	regulation of seed germination	7	2444	70	28397	0.41	1	// AT2G01570 // AT5G06550 // AT2G20180 // AT5G66730 // AT5G55630 // AT1G16060 // AT4G18550
GO:0042157	P	lipoprotein metabolic process	51	2444	552	28397	0.33	1	// AT5G17770 // AT5G66580 // AT4G20940 // AT3G03280 // AT3G61610 // AT5G24270 // AT3G25230 // AT1G10095 // AT2G05940 // AT5G25590 // AT2G26300 // AT5G03890 // AT3G21400 // AT3G29180 // AT4G16360 // AT5G14850 // AT4G21920 // AT3G51290 // AT1G47510 // AT5G39420 // AT5G03870 // AT2G46500 // AT4G21450 // AT4G30130 // AT1G04520 // AT1G18290 // AT1G34640 // AT2G37970 // AT2G44260 // AT5G43960 // AT1G14…
GO:0009064	P	glutamine family amino acid metabolic process	7	2444	57	28397	0.24	1	// AT2G19940 // AT4G24830 // AT5G10920 // AT5G52810 // AT5G53460 // AT2G37500 // AT3G57560
GO:0042158	P	lipoprotein biosynthetic process	51	2444	551	28397	0.33	1	// AT5G17770 // AT5G66580 // AT4G20940 // AT3G03280 // AT3G61610 // AT5G24270 // AT3G25230 // AT1G10095 // AT2G05940 // AT5G25590 // AT2G26300 // AT5G03890 // AT3G21400 // AT3G29180 // AT4G16360 // AT5G14850 // AT4G21920 // AT3G51290 // AT1G47510 // AT5G39420 // AT5G03870 // AT2G46500 // AT4G21450 // AT4G30130 // AT1G04520 // AT1G18290 // AT1G34640 // AT2G37970 // AT2G44260 // AT5G43960 // AT1G14…
GO:0070918	P	production of small RNA involved in gene silencing by RNA	17	2444	144	28397	0.14	1	// AT3G46790 // AT4G02460 // AT3G20550 // AT3G05020 // AT3G03300 // AT2G13540 // AT4G24500 // AT5G23570 // AT4G15950 // AT1G34355 // AT2G32940 // AT5G47630 // AT1G63470 // AT4G37510 // AT1G18450 // AT4G30130 // AT1G54490
GO:0006888	P	ER to Golgi vesicle-mediated transport	5	2444	105	28397	0.94	1	// AT4G32400 // AT2G03510 // AT2G39210 // AT5G50200 // AT5G40780
GO:0043543	P	protein amino acid acylation	48	2444	560	28397	0.53	1	// AT5G17770 // AT5G66580 // AT4G20940 // AT3G03280 // AT3G61610 // AT5G24270 // AT3G25230 // AT2G05940 // AT5G25590 // AT2G26300 // AT5G03890 // AT3G21400 // AT3G29180 // AT4G16360 // AT4G21920 // AT1G47510 // AT5G39420 // AT5G03870 // AT2G46500 // AT4G21450 // AT4G30130 // AT1G04520 // AT1G18290 // AT1G34640 // AT2G37970 // AT2G44260 // AT5G43960 // AT1G14060 // AT4G24190 // AT3G50530 // AT1G10…
GO:0010646	P	regulation of cell communication	13	2444	175	28397	0.73	1	// AT2G01570 // AT5G53160 // AT4G24580 // AT3G48040 // AT5G56610 // AT4G13730 // AT1G27340 // AT5G66730 // AT1G15100 // AT4G18593 // AT3G07940 // AT2G26300 // AT2G43010
GO:0042440	P	pigment metabolic process	40	2444	361	28397	0.079	1	// AT4G18480 // AT5G11260 // AT5G56090 // AT5G52970 // AT1G75350 // AT2G43030 // AT2G44920 // AT1G10700 // AT3G27925 // AT4G30950 // AT1G32990 // AT1G78600 // AT2G20180 // AT3G62910 // AT3G17210 // AT5G13930 // AT1G63660 // AT1G47128 // AT4G02530 // AT1G33330 // AT1G09530 // AT3G26900 // AT4G09820 // AT4G32980 // AT1G32200 // AT2G30390 // AT5G30510 // AT2G21210 // AT5G42800 // AT4G17600 // AT2G26…
GO:0043549	P	regulation of kinase activity	9	2444	89	28397	0.37	1	// AT5G43080 // AT1G44110 // AT1G20610 // AT5G56610 // AT4G03270 // AT5G48820 // AT5G06150 // AT4G18593 // AT1G80370
GO:0006955	P	immune response	88	2444	984	28397	0.38	1	// AT4G31500 // AT1G13110 // AT5G05730 // AT2G22230 // AT1G03080 // AT2G37630 // AT2G43010 // AT3G05660 // AT4G25050 // AT3G18280 // AT1G61740 // AT3G50700 // AT4G33680 // AT1G69690 // AT5G39680 // AT3G20550 // AT3G27890 // AT4G24180 // AT5G08280 // AT5G61010 // AT1G22070 // AT4G18360 // AT2G47470 // AT3G24503 // AT1G17745 // AT2G37220 // AT1G77120 // AT4G17040 // AT1G35710 // AT3G63190 // AT2G46…
GO:0060249	P	anatomical structure homeostasis	5	2444	65	28397	0.66	1	// AT3G20475 // AT2G03430 // AT2G32940 // AT5G04320 // AT5G01310
GO:0071216	P	cellular response to biotic stimulus	11	2444	197	28397	0.95	1	// AT3G57550 // AT1G22070 // AT3G49760 // AT2G26150 // AT3G28450 // AT2G46500 // AT5G47120 // AT2G25735 // AT1G75390 // AT2G05940 // AT5G40780
GO:0071215	P	cellular response to abscisic acid stimulus	19	2444	267	28397	0.82	1	// AT5G05730 // AT5G53160 // AT4G17500 // AT5G47120 // AT3G48040 // AT1G32640 // AT5G05440 // AT3G55620 // AT2G30360 // AT1G19640 // AT2G46500 // AT3G56850 // AT1G15100 // AT2G05940 // AT3G18040 // AT3G18130 // AT2G26300 // AT1G15520 // AT5G47730
GO:0071214	P	cellular response to abiotic stimulus	13	2444	104	28397	0.14	1	// AT5G11260 // AT5G24120 // AT2G37970 // AT2G20180 // AT5G08740 // AT2G30170 // AT2G02950 // AT5G64330 // AT4G35920 // AT5G63310 // AT2G26300 // AT2G43010 // AT1G09530
GO:0052249	P	modulation of RNA levels in other organism during symbiotic interaction	12	2444	102	28397	0.19	1	// AT4G02460 // AT3G20550 // AT5G65670 // AT4G30130 // AT3G03300 // AT1G34355 // AT1G63470 // AT1G05070 // AT5G23570 // AT1G18450 // AT1G54490 // AT2G33860
GO:0006818	P	hydrogen transport	7	2444	147	28397	0.97	1	// AT4G00895 // AT4G36390 // AT5G54770 // AT4G25050 // AT2G30170 // AT2G02950 // AT5G64330
GO:0006812	P	cation transport	52	2444	813	28397	0.99	1	// AT4G28890 // AT5G20630 // AT1G13110 // AT1G76490 // AT5G54770 // AT4G18360 // AT3G56160 // AT5G55630 // AT3G51860 // AT2G13620 // AT1G01490 // AT4G35920 // AT3G08950 // AT1G67030 // AT1G78090 // AT4G00895 // AT5G52060 // AT5G27670 // AT4G25050 // AT4G30110 // AT5G22830 // AT2G26690 // AT1G22990 // AT1G15520 // AT2G05990 // AT4G05200 // AT4G33520 // AT2G24610 // AT2G36880 // AT3G62270 // AT2G30…
GO:0006811	P	ion transport	68	2444	1019	28397	0.99	1	// AT4G28890 // AT5G20630 // AT1G13110 // AT3G20000 // AT1G76490 // AT5G54770 // AT2G24610 // AT4G18360 // AT3G56160 // AT2G44450 // AT5G55630 // AT3G51860 // AT2G13620 // AT3G24503 // AT1G01490 // AT4G35920 // AT4G25050 // AT5G27670 // AT1G67030 // AT1G78090 // AT4G00895 // AT5G52060 // AT3G08950 // AT5G54800 // AT4G30110 // AT5G19600 // AT1G70230 // AT5G22830 // AT2G26690 // AT1G22990 // AT1G15…
GO:0006810	P	transport	329	2444	3577	28397	0.12	1	// AT5G46050 // AT1G13110 // AT3G28345 // AT1G65700 // AT3G28960 // AT2G34660 // AT1G76490 // AT1G11430 // AT4G38620 // AT5G19530 // AT3G16370 // AT3G09070 // AT1G03080 // AT4G16390 // AT2G13620 // AT2G04090 // AT1G18850 // AT5G55410 // AT3G21540 // AT5G46580 // AT1G02370 // AT2G43010 // AT4G34940 // AT3G07190 // AT4G00895 // AT5G57180 // AT2G38940 // AT2G26850 // AT3G05660 // AT1G55260 // AT4G25…
GO:0009963	P	positive regulation of flavonoid biosynthetic process	10	2444	103	28397	0.41	1	// AT1G13110 // AT1G32640 // AT5G11260 // AT1G03080 // AT3G18280 // AT1G61740 // AT3G19010 // AT2G05940 // AT1G17745 // AT1G28680
GO:0006952	P	defense response	127	2444	1653	28397	0.91	1	// AT4G31500 // AT5G46050 // AT1G13110 // AT5G05730 // AT2G22230 // AT1G03080 // AT2G37630 // AT2G44920 // AT2G43010 // AT1G72840 // AT5G17680 // AT3G14460 // AT3G18280 // AT1G63470 // AT2G46500 // AT5G01650 // AT3G50700 // AT4G02600 // AT3G54560 // AT4G33680 // AT1G69690 // AT1G15780 // AT5G23400 // AT1G47128 // AT5G39680 // AT4G02530 // AT3G20550 // AT4G26850 // AT1G24020 // AT4G24180 // AT3G17…
GO:0012501	P	programmed cell death	32	2444	451	28397	0.88	1	// AT2G38530 // AT5G05730 // AT1G13110 // AT5G50200 // AT1G22070 // AT1G32640 // AT2G31170 // AT1G03080 // AT5G47120 // AT5G48030 // AT2G05940 // AT1G17745 // AT2G43010 // AT1G78600 // AT3G07040 // AT2G34770 // AT3G05660 // AT2G46500 // AT3G18280 // AT1G61740 // AT2G46240 // AT3G50700 // AT1G15520 // AT3G24140 // AT1G69690 // AT3G19010 // AT4G32400 // AT5G40780 // AT3G27890 // AT3G27060 // AT1G19…
GO:0043900	P	regulation of multi-organism process	6	2444	118	28397	0.93	1	// AT5G05730 // AT1G22070 // AT3G27890 // AT1G15520 // AT3G16720 // AT1G31650
GO:0045333	P	cellular respiration	11	2444	141	28397	0.67	1	// AT1G77120 // AT3G55410 // AT2G18660 // AT3G10020 // AT1G53310 // AT5G50210 // AT4G25830 // AT3G44730 // AT5G63420 // AT5G67500 // AT3G07800
GO:0009750	P	response to fructose stimulus	13	2444	144	28397	0.48	1	// AT2G24610 // AT5G60920 // AT1G53310 // AT1G43670 // AT2G23460 // AT1G74670 // AT1G76410 // AT5G63400 // AT2G40420 // AT4G01900 // AT2G26300 // AT2G03220 // AT5G52060
GO:0043094	P	cellular metabolic compound salvage	12	2444	185	28397	0.86	1	// AT2G32060 // AT2G44065 // AT1G55900 // AT3G20000 // AT5G03300 // AT2G20820 // AT5G50810 // AT2G29530 // AT5G63400 // AT2G36530 // AT1G03860 // AT3G46560
GO:0046903	P	secretion	6	2444	60	28397	0.43	1	// AT1G20080 // AT4G14870 // AT5G61010 // AT4G24190 // AT3G56640 // AT5G52440
GO:0009086	P	methionine biosynthetic process	13	2444	101	28397	0.12	1	// AT5G64350 // AT4G15930 // AT2G33310 // AT4G12110 // AT2G13540 // AT2G05920 // AT1G57540 // AT3G66658 // AT1G70280 // AT5G39600 // AT3G24120 // AT5G44710 // AT4G02610
GO:0043090	P	amino acid import	5	2444	75	28397	0.77	1	// AT4G32400 // AT2G39210 // AT5G50200 // AT3G18250 // AT5G40780
GO:0044270	P	cellular nitrogen compound catabolic process	5	2444	88	28397	0.87	1	// AT1G47128 // AT5G43150 // AT2G26550 // AT4G04955 // AT3G27925
GO:0010091	P	trichome branching	5	2444	25	28397	0.085	1	// AT3G01140 // AT5G42080 // AT1G73360 // AT2G42260 // AT2G46600
GO:0070192	P	chromosome organization involved in meiosis	9	2444	88	28397	0.36	1	// AT3G20475 // AT4G02460 // AT2G03430 // AT2G16780 // AT1G01690 // AT2G32940 // AT5G05670 // AT1G50270 // AT5G51600
GO:0010093	P	specification of floral organ identity	5	2444	34	28397	0.19	1	// AT3G01140 // AT1G02800 // AT1G62360 // AT5G64390 // AT1G24260
GO:0031407	P	oxylipin metabolic process	14	2444	168	28397	0.59	1	// AT4G31500 // AT1G61850 // AT3G26900 // AT4G30950 // AT4G32980 // AT1G32640 // AT5G62200 // AT1G19640 // AT1G75450 // AT1G59640 // AT1G76680 // AT5G25752 // AT2G30360 // AT4G01900
GO:0006354	P	RNA elongation	14	2444	133	28397	0.28	1	// AT2G44065 // AT3G25940 // AT1G07830 // AT4G39880 // AT2G20060 // AT3G20230 // ATCG00810 // ATCG00300 // AT5G27820 // AT2G18400 // AT5G55140 // AT3G25920 // AT3G01790 // ATCG00510
GO:0009615	P	response to virus	19	2444	185	28397	0.26	1	// AT4G30130 // AT4G02460 // AT3G20550 // AT3G05020 // AT1G05070 // AT3G03300 // AT1G34355 // AT5G47630 // AT5G23570 // AT5G65670 // AT2G37630 // AT1G16030 // AT5G16000 // AT4G37510 // AT1G18450 // AT1G63470 // AT5G09590 // AT1G54490 // AT2G33860
GO:0006546	P	glycine catabolic process	8	2444	53	28397	0.11	1	// AT4G31500 // AT2G30860 // AT3G26900 // AT4G30950 // AT4G32980 // AT3G14310 // AT1G11860 // AT4G01900
GO:0009991	P	response to extracellular stimulus	25	2444	406	28397	0.96	1	// AT1G33240 // AT5G26880 // AT2G05940 // AT3G20330 // AT5G09570 // AT4G05200 // AT1G80760 // AT4G21470 // AT1G53310 // AT4G04955 // AT1G22990 // AT4G23180 // AT1G32450 // AT1G78380 // AT1G32940 // AT1G66180 // AT1G67030 // AT3G62270 // AT3G54470 // AT1G68320 // AT5G24090 // AT4G08850 // AT1G79050 // AT4G36250 // AT2G02990
GO:0009611	P	response to wounding	29	2444	340	28397	0.55	1	// AT5G46050 // AT4G38620 // AT4G10265 // AT1G32640 // AT1G76490 // AT3G25230 // AT2G25735 // AT2G05940 // AT1G19640 // AT5G05730 // AT2G46500 // AT5G13930 // AT5G01650 // AT1G76680 // AT5G62200 // AT4G02260 // AT4G10270 // AT1G28680 // AT2G26690 // AT5G13710 // AT5G24090 // AT5G50200 // AT1G17840 // AT5G47240 // AT1G23710 // AT3G16720 // AT4G27280 // AT2G30360 // AT2G02990
GO:0042435	P	indole derivative biosynthetic process	16	2444	139	28397	0.17	1	// AT4G31500 // AT5G36140 // AT2G30860 // AT3G26900 // AT1G32640 // AT5G60750 // AT2G46330 // AT1G13110 // AT5G05260 // AT3G14930 // AT2G30990 // AT3G14310 // AT3G57880 // AT5G05730 // AT1G17745 // AT4G02610
GO:0015833	P	peptide transport	15	2444	117	28397	0.1	1	// AT4G24120 // AT5G46050 // AT4G38620 // AT5G11000 // AT3G54450 // AT2G38940 // AT4G08850 // AT4G18910 // AT3G16870 // AT4G16660 // AT5G62680 // AT2G26690 // AT1G68570 // AT1G59740 // AT1G32450
GO:0018193	P	peptidyl-amino acid modification	57	2444	610	28397	0.29	1	// AT5G20630 // AT5G64350 // AT5G17770 // AT5G66580 // AT4G20940 // AT3G07960 // AT3G61610 // AT5G24270 // AT3G25230 // AT1G02560 // AT2G05940 // AT5G25590 // AT2G26300 // AT5G03890 // AT3G21400 // AT3G29180 // AT4G16360 // AT4G21920 // AT1G47510 // AT5G39420 // AT5G03870 // AT2G46500 // AT3G03280 // AT4G30130 // AT1G13270 // AT1G18290 // AT1G34640 // AT5G10480 // AT4G25340 // AT2G37970 // AT1G04…
GO:0015837	P	amine transport	25	2444	272	28397	0.41	1	// AT5G59480 // AT3G28960 // AT4G02330 // AT2G38120 // AT5G46800 // AT1G76520 // AT4G39460 // AT1G31830 // AT3G10600 // AT5G04610 // AT2G41190 // AT2G39210 // AT5G61890 // AT1G22380 // AT4G32400 // AT2G20320 // AT5G40780 // AT3G18250 // AT3G59630 // AT2G21050 // AT5G50200 // AT2G39890 // AT5G39090 // AT2G40420 // AT2G02990
GO:0019395	P	fatty acid oxidation	8	2444	176	28397	0.98	1	// AT5G04660 // AT3G18940 // AT1G78380 // AT4G31810 // AT4G15520 // AT2G36670 // AT1G64230 // AT3G09270
GO:0019758	P	glycosinolate biosynthetic process	15	2444	172	28397	0.52	1	// AT4G31500 // AT3G02870 // AT1G32640 // AT5G58490 // AT5G05260 // AT4G18480 // AT4G13840 // AT4G34980 // AT2G04160 // AT5G42270 // AT3G63410 // AT3G27925 // AT3G20390 // AT5G05730 // AT3G06510
GO:0046777	P	protein amino acid autophosphorylation	14	2444	146	28397	0.39	1	// AT5G64330 // AT4G21380 // AT4G36390 // AT2G20300 // AT5G54770 // AT2G30170 // AT2G02950 // AT4G02630 // AT3G59110 // AT1G20930 // AT1G71830 // AT1G68330 // AT4G18710 // AT3G51550
GO:0009718	P	anthocyanin biosynthetic process	6	2444	63	28397	0.47	1	// AT1G78600 // AT4G09820 // AT5G13930 // AT5G42800 // AT2G02990 // AT4G01900
GO:0030384	P	phosphoinositide metabolic process	19	2444	159	28397	0.11	1	// AT3G02870 // AT5G18850 // AT3G62920 // AT5G14850 // AT4G31560 // AT1G47510 // AT5G54390 // AT4G10280 // AT3G07960 // AT1G57540 // AT1G11880 // AT2G46500 // AT5G40500 // AT5G65090 // AT3G63240 // AT1G21980 // AT2G40420 // AT3G09920 // AT1G78790
GO:0009809	P	lignin biosynthetic process	6	2444	49	28397	0.27	1	// AT4G39330 // AT2G33590 // AT5G58490 // AT2G46770 // AT1G61820 // AT3G17390
GO:0043161	P	proteasomal ubiquitin-dependent protein catabolic process	9	2444	128	28397	0.77	1	// AT1G78380 // AT2G03430 // AT1G06590 // AT3G20060 // AT3G25980 // AT5G13840 // AT1G64230 // AT1G80370 // AT3G09270
GO:0042375	P	quinone cofactor metabolic process	7	2444	41	28397	0.083	1	// AT2G30200 // AT2G22230 // AT2G21940 // AT1G68890 // AT3G63410 // AT1G23360 // AT5G08280
GO:0006508	P	proteolysis	73	2444	943	28397	0.83	1	// AT2G44065 // AT1G47250 // AT5G36950 // AT3G48480 // AT3G12110 // AT1G52600 // AT5G60750 // AT2G05920 // AT5G09640 // AT3G20060 // AT4G22720 // AT1G01900 // AT4G16563 // AT3G27925 // AT1G01300 // AT1G28110 // AT4G33490 // AT2G21790 // AT4G17040 // AT5G26860 // AT1G66670 // AT3G18490 // AT1G12410 // AT2G03430 // AT2G31810 // AT3G14240 // AT4G20430 // AT5G50340 // AT5G63400 // AT1G03860 // AT5G42…
GO:0071495	P	cellular response to endogenous stimulus	66	2444	815	28397	0.7	1	// AT5G15230 // AT5G11260 // AT4G17500 // AT1G20930 // AT3G48040 // AT1G32640 // AT3G54510 // AT5G25190 // AT1G15550 // AT1G27340 // AT3G57040 // AT1G71830 // AT2G05940 // AT3G18130 // AT2G26300 // AT2G43010 // AT1G22070 // AT1G78600 // AT2G01950 // AT4G18020 // AT1G74670 // AT3G18050 // AT5G05730 // AT2G20180 // AT3G05660 // AT5G66730 // AT4G24660 // AT4G35470 // AT3G23240 // AT2G46500 // AT3G56…
GO:0032506	P	cytokinetic process	5	2444	26	28397	0.095	1	// AT5G58370 // AT3G23670 // AT3G05330 // AT5G42080 // AT3G55340
GO:0006643	P	membrane lipid metabolic process	15	2444	179	28397	0.58	1	// AT1G78380 // AT1G24793 // AT4G12110 // AT5G24300 // AT5G11870 // AT3G43190 // AT4G21470 // AT5G05670 // AT1G31830 // AT5G46220 // AT1G67730 // AT2G05940 // AT1G22990 // AT1G32940 // AT5G09570
GO:0051603	P	proteolysis involved in cellular protein catabolic process	22	2444	497	28397	1	1	// AT2G44065 // AT3G12110 // AT3G20060 // AT2G21790 // AT5G26860 // AT2G03430 // AT2G31810 // AT5G63400 // AT1G03860 // AT1G80370 // AT4G22290 // AT1G78380 // AT1G06590 // AT1G63800 // AT3G25980 // AT1G64230 // AT1G23410 // AT3G02530 // AT1G47250 // AT5G13840 // AT1G67120 // AT3G09270
GO:0009247	P	glycolipid biosynthetic process	9	2444	107	28397	0.58	1	// AT1G78380 // AT1G24793 // AT1G32940 // AT5G24300 // AT3G43190 // AT4G21470 // AT2G05940 // AT1G22990 // AT5G09570
GO:0031408	P	oxylipin biosynthetic process	10	2444	142	28397	0.77	1	// AT4G31500 // AT1G61850 // AT3G26900 // AT4G30950 // AT4G32980 // AT1G32640 // AT5G62200 // AT1G19640 // AT2G30360 // AT4G01900
GO:0006833	P	water transport	13	2444	155	28397	0.58	1	// AT2G01570 // AT5G60920 // AT1G53310 // AT3G27890 // AT4G18910 // AT1G20693 // AT4G24190 // AT1G06040 // AT3G17210 // AT4G18710 // AT1G47128 // AT3G51550 // AT5G52060
GO:0032870	P	cellular response to hormone stimulus	58	2444	641	28397	0.38	1	// AT5G15230 // AT5G11260 // AT4G17500 // AT1G20930 // AT3G48040 // AT1G32640 // AT3G54510 // AT5G25190 // AT1G27340 // AT3G57040 // AT1G71830 // AT2G05940 // AT3G18130 // AT2G26300 // AT2G43010 // AT2G01950 // AT4G18020 // AT1G74670 // AT3G18050 // AT5G05730 // AT2G20180 // AT5G66730 // AT4G24660 // AT4G35470 // AT3G23240 // AT2G46500 // AT3G56850 // AT5G16000 // AT5G64460 // AT5G63310 // AT1G15…
GO:0032875	P	regulation of DNA endoreduplication	5	2444	24	28397	0.075	1	// AT5G13840 // AT3G48160 // AT4G02980 // AT1G06590 // AT1G33240
GO:0010155	P	regulation of proton transport	6	2444	77	28397	0.65	1	// AT4G36390 // AT5G54770 // AT4G25050 // AT2G30170 // AT2G02950 // AT5G64330
GO:0032879	P	regulation of localization	19	2444	207	28397	0.43	1	// AT2G01570 // AT2G30170 // AT5G50200 // AT4G36390 // AT4G17040 // AT5G54770 // AT5G64770 // AT5G64330 // AT2G44450 // AT2G02950 // AT4G18710 // AT3G55770 // AT4G21450 // AT4G32400 // AT3G20000 // AT5G42080 // AT4G25050 // AT5G67500 // AT5G40780
GO:0051607	P	defense response to virus	16	2444	155	28397	0.28	1	// AT4G30130 // AT4G02460 // AT3G20550 // AT3G05020 // AT5G65670 // AT5G47630 // AT5G23570 // AT3G03300 // AT1G34355 // AT1G63470 // AT5G16000 // AT4G37510 // AT1G05070 // AT1G18450 // AT1G54490 // AT2G33860
GO:0051258	P	protein polymerization	6	2444	60	28397	0.43	1	// AT3G20260 // AT2G36250 // AT5G55280 // AT5G55230 // AT5G51600 // AT1G03780
GO:0071365	P	cellular response to auxin stimulus	11	2444	79	28397	0.099	1	// AT2G01950 // AT3G53020 // AT1G27340 // AT3G28345 // AT5G54510 // AT5G57390 // AT5G65670 // AT5G63310 // AT2G36910 // AT2G43010 // AT1G32450
GO:0051604	P	protein maturation	10	2444	79	28397	0.17	1	// AT5G15550 // AT1G52600 // AT5G14520 // AT2G23890 // AT2G36930 // AT5G06360 // AT3G46210 // AT2G47790 // AT3G05230 // AT1G34640
GO:0033517	P	myo-inositol hexakisphosphate metabolic process	7	2444	65	28397	0.34	1	// AT3G02870 // AT4G32770 // AT1G80760 // AT2G34460 // AT1G66330 // AT5G63700 // AT5G24120
GO:0042214	P	terpene metabolic process	7	2444	66	28397	0.36	1	// AT3G08970 // AT4G18780 // AT1G13040 // AT2G29090 // AT1G09320 // AT1G67080 // AT3G10230
GO:0071369	P	cellular response to ethylene stimulus	7	2444	144	28397	0.96	1	// AT5G07580 // AT1G23710 // AT3G23240 // AT5G25190 // AT4G17500 // AT2G26300 // AT1G54490
GO:0071368	P	cellular response to cytokinin stimulus	8	2444	84	28397	0.45	1	// AT4G18020 // AT5G43700 // AT1G75680 // AT4G29720 // AT5G64460 // AT3G57040 // AT5G16000 // AT1G67030
GO:0009932	P	cell tip growth	38	2444	344	28397	0.087	1	// AT5G65700 // AT5G10480 // AT2G22230 // AT5G19530 // AT3G16370 // AT1G68990 // AT2G13620 // AT5G20810 // AT1G28440 // AT2G38120 // AT5G62230 // AT3G08970 // AT3G07880 // AT5G39420 // AT3G56640 // AT1G59640 // AT5G16000 // AT1G04040 // AT1G31650 // AT4G12420 // AT1G70370 // AT4G28560 // AT1G58120 // AT1G75680 // AT4G24580 // AT4G20050 // AT5G65090 // AT4G34940 // AT2G37540 // AT3G07960 // AT5G16…
GO:0051606	P	detection of stimulus	11	2444	148	28397	0.72	1	// AT5G05730 // AT2G01940 // AT5G24270 // AT3G27890 // AT3G54560 // AT2G02950 // AT4G18710 // AT3G16720 // AT5G63310 // AT1G15520 // AT1G22070
GO:0006006	P	glucose metabolic process	58	2444	554	28397	0.089	1	// AT1G32070 // AT5G36120 // AT3G12110 // AT1G53310 // AT4G27700 // AT2G47470 // AT1G75350 // AT4G18710 // AT5G19220 // AT3G27925 // AT3G20390 // AT5G53460 // AT1G20693 // AT3G58610 // AT1G12000 // AT2G21790 // AT3G25530 // AT5G20720 // AT2G31810 // AT3G63190 // AT3G11830 // AT1G06040 // AT5G63400 // AT5G52920 // AT5G42270 // AT3G48200 // AT1G47128 // AT4G02530 // AT1G17650 // AT1G78380 // AT4G10…
GO:0051130	P	positive regulation of cellular component organization	6	2444	65	28397	0.5	1	// AT4G11160 // AT5G55230 // AT1G50270 // AT1G18450 // AT1G54490 // AT5G04320
GO:0080134	P	regulation of response to stress	36	2444	544	28397	0.95	1	// AT5G05730 // AT1G13110 // AT3G13226 // AT1G22070 // AT1G32640 // AT4G18360 // AT1G03080 // AT2G37630 // AT5G47120 // AT2G05940 // AT1G17745 // AT2G43010 // AT1G78600 // AT2G30860 // AT4G17040 // AT2G21120 // AT3G05660 // AT1G22180 // AT2G46500 // AT3G18280 // AT1G61740 // AT3G50700 // AT1G15520 // AT4G32770 // AT3G24140 // AT1G69690 // AT3G19010 // AT4G32400 // AT5G40780 // AT3G27890 // AT5G50…
GO:0009207	P	purine ribonucleoside triphosphate catabolic process	13	2444	96	28397	0.09	1	// AT3G20475 // AT4G02460 // AT5G26860 // AT3G28345 // AT2G23460 // AT5G04130 // AT4G28950 // AT4G25450 // AT2G36250 // AT3G23890 // AT5G55280 // AT2G36910 // AT3G51290
GO:0016137	P	glycoside metabolic process	22	2444	268	28397	0.62	1	// AT4G31500 // AT4G10260 // AT1G32640 // AT5G05260 // AT4G13840 // AT3G27925 // AT1G78090 // AT4G34980 // AT5G42270 // AT3G06510 // AT3G02870 // AT1G43670 // AT3G43190 // AT2G30390 // AT3G56010 // AT2G04160 // AT3G63410 // AT1G06030 // AT5G58490 // AT4G18480 // AT3G20390 // AT5G05730
GO:0016131	P	brassinosteroid metabolic process	13	2444	122	28397	0.27	1	// AT5G49460 // AT5G16390 // AT5G13710 // AT4G12080 // AT4G12110 // AT1G75680 // AT2G26640 // AT3G30180 // AT1G09540 // AT5G24910 // AT3G19820 // AT1G58440 // AT2G05990
GO:0016132	P	brassinosteroid biosynthetic process	13	2444	117	28397	0.23	1	// AT5G49460 // AT5G16390 // AT5G13710 // AT4G12080 // AT4G12110 // AT1G75680 // AT2G26640 // AT3G30180 // AT1G09540 // AT5G24910 // AT3G19820 // AT1G58440 // AT2G05990
GO:0023052	P	signaling	195	2444	2376	28397	0.76	1	// AT1G33240 // AT5G15230 // AT5G11260 // AT2G41890 // AT3G28345 // AT1G65700 // AT5G54510 // AT5G56610 // AT5G22400 // AT1G27340 // AT1G20930 // AT2G43010 // AT2G24230 // AT5G10260 // AT3G18040 // AT3G26744 // AT4G18020 // AT5G67200 // AT1G72840 // AT5G17680 // AT4G35470 // AT5G16750 // AT3G56850 // AT1G73640 // AT5G14210 // AT5G47730 // AT3G50700 // AT3G57550 // AT5G05440 // AT1G32940 // AT5G58…
GO:0016138	P	glycoside biosynthetic process	20	2444	215	28397	0.4	1	// AT1G78090 // AT4G31500 // AT1G06030 // AT1G32640 // AT4G10260 // AT3G43190 // AT5G58490 // AT5G05260 // AT4G18480 // AT4G13840 // AT3G02870 // AT4G34980 // AT2G04160 // AT5G42270 // AT3G63410 // AT3G27925 // AT3G20390 // AT5G05730 // AT1G43670 // AT3G06510
GO:0043269	P	regulation of ion transport	12	2444	147	28397	0.61	1	// AT2G30170 // AT5G50200 // AT4G36390 // AT5G54770 // AT4G25050 // AT2G44450 // AT2G02950 // AT5G64330 // AT4G32400 // AT3G20000 // AT5G67500 // AT5G40780
GO:0010941	P	regulation of cell death	28	2444	405	28397	0.89	1	// AT5G05730 // AT1G13110 // AT1G22070 // AT1G32640 // AT2G31170 // AT1G03080 // AT5G47120 // AT2G05940 // AT1G17745 // AT2G43010 // AT1G78600 // AT2G34770 // AT3G05660 // AT2G46500 // AT3G18280 // AT1G61740 // AT2G46240 // AT3G50700 // AT1G15520 // AT3G24140 // AT1G69690 // AT3G19010 // AT4G32400 // AT5G40780 // AT3G27890 // AT5G50200 // AT1G19640 // AT3G16720
GO:0045010	P	actin nucleation	14	2444	103	28397	0.079	1	// AT2G34710 // AT2G46225 // AT5G55480 // AT2G38120 // AT4G30200 // AT3G20260 // AT5G51600 // AT5G13290 // AT1G63700 // AT5G67100 // AT2G36910 // AT1G19850 // AT1G54490 // AT1G03780
GO:0019722	P	calcium-mediated signaling	5	2444	55	28397	0.52	1	// AT5G24270 // AT5G11260 // AT1G02900 // AT4G36250 // AT2G30360
GO:0071310	P	cellular response to organic substance	106	2444	1234	28397	0.52	1	// AT5G15230 // AT5G11260 // AT2G01950 // AT4G24500 // AT1G27340 // AT1G20930 // AT3G18130 // AT2G43010 // AT3G26744 // AT4G18020 // AT3G05660 // AT4G35470 // AT5G16750 // AT3G56850 // AT2G46500 // AT5G63310 // AT3G50700 // AT5G05440 // AT1G75680 // AT4G33680 // AT2G26150 // AT1G69690 // AT3G28345 // AT5G43700 // AT3G20550 // AT3G27890 // AT2G13540 // AT1G56350 // AT5G47730 // AT1G22070 // AT5G25…
GO:0015698	P	inorganic anion transport	17	2444	266	28397	0.91	1	// AT4G05200 // AT1G13110 // AT3G22600 // AT2G38940 // AT3G27890 // AT5G50200 // AT3G62270 // AT4G18910 // AT5G19600 // AT1G70230 // AT3G24503 // AT2G15620 // AT5G07080 // AT1G25550 // AT3G49940 // AT1G67030 // AT1G32450
GO:0006857	P	oligopeptide transport	15	2444	117	28397	0.1	1	// AT4G24120 // AT5G46050 // AT4G38620 // AT5G11000 // AT3G54450 // AT2G38940 // AT4G08850 // AT4G18910 // AT3G16870 // AT4G16660 // AT5G62680 // AT2G26690 // AT1G68570 // AT1G59740 // AT1G32450
GO:0046351	P	disaccharide biosynthetic process	6	2444	46	28397	0.23	1	// AT1G78090 // AT4G10260 // AT1G06030 // AT1G43670 // AT3G43190 // AT4G17090
GO:0006855	P	multidrug transport	11	2444	73	28397	0.067	1	// AT3G23550 // AT4G25640 // AT1G33110 // AT1G71140 // AT5G65380 // AT1G15520 // AT5G49130 // AT2G04090 // AT2G38330 // AT2G32230 // AT4G23030
GO:0023060	P	signal transmission	141	2444	1767	28397	0.83	1	// AT5G15230 // AT5G11260 // AT3G28345 // AT1G65700 // AT1G43890 // AT5G22400 // AT1G27340 // AT1G20930 // AT2G43010 // AT5G10260 // AT3G18040 // AT3G26744 // AT4G18020 // AT1G72840 // AT5G17680 // AT4G35470 // AT5G16750 // AT3G56850 // AT1G73640 // AT4G18593 // AT5G63310 // AT3G50700 // AT5G05440 // AT1G75680 // AT4G33680 // AT2G02950 // AT1G69690 // AT5G56610 // AT4G12970 // AT5G23400 // AT5G43…
GO:0051174	P	regulation of phosphorus metabolic process	23	2444	231	28397	0.28	1	// AT1G22070 // AT1G44110 // AT5G56610 // AT4G03270 // AT1G12410 // AT2G43010 // AT5G43080 // AT3G25690 // AT3G05660 // AT2G33430 // AT4G39460 // AT5G06150 // AT4G18593 // AT1G80370 // AT3G50700 // AT5G10480 // AT4G30950 // AT1G78600 // AT3G24140 // AT1G69690 // AT5G45390 // AT1G20610 // AT5G48820
GO:0010118	P	stomatal movement	9	2444	75	28397	0.22	1	// AT5G24270 // AT5G65590 // AT1G08810 // AT4G17970 // AT5G55630 // AT1G09540 // AT1G69850 // AT2G26300 // AT2G30360
GO:0010114	P	response to red light	14	2444	104	28397	0.084	1	// AT4G31500 // AT5G11260 // AT5G24120 // AT4G32280 // AT1G67090 // AT2G20180 // AT4G25050 // AT5G53660 // AT2G02950 // AT2G29090 // AT5G19220 // AT1G15550 // AT2G43010 // AT4G17600
GO:0009056	P	catabolic process	208	2444	2182	28397	0.078	1	// AT4G31500 // AT1G13110 // AT3G52770 // AT3G21090 // AT5G36120 // AT5G05730 // AT2G22230 // AT4G27700 // AT2G36080 // AT2G44920 // AT5G19220 // AT4G11060 // AT2G31980 // AT4G02460 // AT2G21790 // AT4G24830 // AT5G26860 // AT3G25530 // AT5G07800 // AT5G52970 // AT2G31810 // AT3G16870 // AT4G15520 // AT5G63400 // AT1G59640 // AT3G23890 // AT1G80370 // AT1G17650 // AT4G30950 // AT3G17170 // AT1G75…
GO:0009057	P	macromolecule catabolic process	106	2444	1255	28397	0.59	1	// AT5G36120 // AT1G17160 // AT2G22230 // AT4G27700 // AT2G44920 // AT5G19220 // AT2G21790 // AT5G26860 // AT3G25530 // AT5G52970 // AT2G31810 // AT5G63400 // AT1G80370 // AT1G17650 // AT1G75680 // AT1G06590 // AT1G20693 // AT2G36530 // AT4G17600 // AT3G20550 // AT3G27890 // AT1G19600 // AT3G17210 // AT5G05670 // AT5G01310 // AT3G20390 // AT3G51550 // AT2G44065 // AT5G55480 // AT2G41540 // AT5G62…
GO:0046942	P	carboxylic acid transport	25	2444	283	28397	0.48	1	// AT5G59480 // AT3G28960 // AT4G02330 // AT2G38120 // AT5G46800 // AT1G76520 // AT4G39460 // AT3G10600 // AT5G04610 // AT2G41190 // AT2G39210 // AT5G61890 // AT1G22380 // AT4G32400 // AT2G20320 // AT5G40780 // AT3G18250 // AT3G59630 // AT2G21050 // AT5G50200 // AT2G39890 // AT1G17840 // AT5G39090 // AT2G40420 // AT2G02990
GO:0006310	P	DNA recombination	29	2444	255	28397	0.096	1	// AT5G19040 // AT1G02730 // AT4G02460 // AT5G63540 // AT5G24280 // AT5G51600 // AT5G64630 // AT3G54350 // AT2G34710 // AT5G43080 // AT1G57820 // AT2G03430 // AT3G15550 // AT5G22010 // AT3G23890 // AT2G01440 // AT1G50270 // AT5G08020 // AT5G04320 // AT5G67100 // AT1G54490 // AT3G20475 // AT4G36390 // AT1G79050 // AT2G16780 // AT2G32940 // AT5G05670 // AT5G01310 // AT1G18450
GO:0006312	P	mitotic recombination	6	2444	57	28397	0.38	1	// AT3G20475 // AT4G02460 // AT5G05670 // AT3G23890 // AT1G18450 // AT3G54350
GO:0010050	P	vegetative phase change	7	2444	70	28397	0.41	1	// AT1G18450 // AT4G02460 // AT3G03300 // AT5G23570 // AT1G05070 // AT5G65670 // AT2G33860
GO:0000079	P	regulation of cyclin-dependent protein kinase activity	7	2444	60	28397	0.28	1	// AT5G43080 // AT1G44110 // AT1G20610 // AT4G03270 // AT5G48820 // AT5G06150 // AT1G80370
GO:0006950	P	response to stress	373	2444	4089	28397	0.13	1	// AT5G46050 // AT1G76490 // AT5G44650 // AT4G24500 // AT1G03080 // AT2G43010 // AT5G26860 // AT3G25530 // AT5G07800 // AT1G72840 // AT3G12390 // AT1G63470 // AT5G01650 // AT3G50700 // AT4G02600 // AT1G02700 // AT1G20693 // AT1G69690 // AT1G15780 // AT5G06720 // AT2G13540 // AT2G21640 // AT5G46290 // AT3G20390 // AT2G44065 // AT2G41540 // AT5G07440 // AT4G02330 // AT2G01440 // AT1G78600 // AT4G30…
GO:0080135	P	regulation of cellular response to stress	26	2444	379	28397	0.89	1	// AT5G05730 // AT1G13110 // AT3G13226 // AT1G22070 // AT1G32640 // AT1G03080 // AT5G47120 // AT2G05940 // AT1G17745 // AT2G43010 // AT1G78600 // AT3G05660 // AT2G46500 // AT3G18280 // AT1G61740 // AT3G50700 // AT1G15520 // AT3G24140 // AT1G69690 // AT3G19010 // AT4G32400 // AT5G40780 // AT3G27890 // AT5G50200 // AT1G19640 // AT3G16720
GO:0051817	P	modification of morphology or physiology of other organism during symbiotic interaction	12	2444	110	28397	0.26	1	// AT4G02460 // AT3G20550 // AT5G65670 // AT4G30130 // AT3G03300 // AT1G34355 // AT1G63470 // AT1G05070 // AT5G23570 // AT1G18450 // AT1G54490 // AT2G33860
GO:0006544	P	glycine metabolic process	8	2444	62	28397	0.19	1	// AT4G31500 // AT2G30860 // AT3G26900 // AT4G30950 // AT4G32980 // AT3G14310 // AT1G11860 // AT4G01900
GO:0030422	P	production of siRNA involved in RNA interference	15	2444	140	28397	0.25	1	// AT3G46790 // AT4G02460 // AT3G20550 // AT3G05020 // AT3G03300 // AT5G47630 // AT5G23570 // AT4G15950 // AT1G34355 // AT2G32940 // AT1G63470 // AT4G37510 // AT1G18450 // AT4G30130 // AT1G54490
GO:0018904	P	organic ether metabolic process	5	2444	66	28397	0.67	1	// AT3G06730 // AT3G51520 // AT4G18550 // AT3G53220 // AT2G47470
GO:0061025	P	membrane fusion	18	2444	275	28397	0.9	1	// AT5G48030 // AT1G20110 // AT5G10260 // AT2G34770 // AT5G07440 // AT4G37940 // AT5G50200 // AT5G53530 // AT5G46880 // AT4G25940 // AT2G46500 // AT3G55770 // AT1G08560 // AT4G32400 // AT1G64230 // AT2G26300 // AT1G06890 // AT5G40780
GO:0061024	P	membrane organization	56	2444	543	28397	0.11	1	// AT5G10260 // AT5G36120 // AT5G52970 // AT5G07440 // AT1G11430 // AT5G46880 // AT1G75350 // AT3G55770 // AT1G64230 // AT5G48030 // AT3G46560 // AT2G26300 // AT1G65260 // AT3G25690 // AT1G32990 // AT1G20110 // AT4G14870 // AT2G34770 // AT1G12410 // AT2G04270 // AT4G38160 // AT3G63190 // AT2G33430 // AT2G31170 // AT4G39460 // AT2G46500 // AT1G08560 // AT4G37510 // AT4G17600 // AT3G20930 // AT1G06…
GO:0006820	P	anion transport	24	2444	350	28397	0.88	1	// AT1G13110 // AT3G20000 // AT2G44450 // AT3G24503 // AT4G05200 // AT2G38940 // AT5G19600 // AT1G70230 // AT1G25550 // AT1G32450 // AT3G22600 // AT1G67030 // AT3G62270 // AT4G32400 // AT5G07080 // AT3G49940 // AT5G54800 // AT5G67500 // AT5G40780 // AT3G27890 // AT5G50200 // AT4G18910 // AT2G15620 // AT5G17630
GO:0006184	P	GTP catabolic process	5	2444	41	28397	0.3	1	// AT4G28950 // AT2G36250 // AT5G55280 // AT3G51290 // AT2G23460
GO:0042538	P	hyperosmotic salinity response	14	2444	162	28397	0.53	1	// AT2G01570 // AT5G46050 // AT1G69700 // AT4G17500 // AT5G05730 // AT5G49480 // AT5G44650 // AT1G16920 // AT1G19640 // AT2G46500 // AT2G05940 // AT5G50720 // AT1G15520 // AT3G04290
GO:0009755	P	hormone-mediated signaling pathway	56	2444	600	28397	0.3	1	// AT5G15230 // AT5G11260 // AT4G17500 // AT1G20930 // AT3G48040 // AT1G32640 // AT3G54510 // AT5G25190 // AT1G27340 // AT3G57040 // AT1G71830 // AT2G05940 // AT2G26300 // AT2G43010 // AT2G01950 // AT4G18020 // AT1G74670 // AT3G18050 // AT5G05730 // AT2G20180 // AT5G66730 // AT4G24660 // AT4G35470 // AT3G23240 // AT2G46500 // AT3G56850 // AT5G16000 // AT5G64460 // AT5G63310 // AT1G15520 // AT1G32…
GO:0006984	P	ER-nuclear signaling pathway	10	2444	193	28397	0.96	1	// AT3G57550 // AT1G22070 // AT3G49760 // AT3G28450 // AT2G46500 // AT5G47120 // AT2G25735 // AT1G75390 // AT2G05940 // AT5G40780
GO:0009414	P	response to water deprivation	40	2444	416	28397	0.27	1	// AT2G38530 // AT1G33240 // AT4G17500 // AT1G32640 // AT5G44650 // AT5G47120 // AT2G05940 // AT1G02730 // AT5G50720 // AT1G69700 // AT2G33590 // AT5G05730 // AT3G12490 // AT2G46500 // AT2G28740 // AT1G47128 // AT1G15520 // AT1G08810 // AT1G78380 // AT2G04030 // AT5G65730 // AT1G32940 // AT5G25610 // AT4G24190 // AT4G13850 // AT3G18490 // AT1G16060 // AT3G23920 // AT1G80710 // AT4G34240 // AT5G13…
GO:0009756	P	carbohydrate mediated signaling	14	2444	114	28397	0.14	1	// AT2G34710 // AT4G01560 // AT3G26744 // AT3G20550 // AT2G13540 // AT4G35050 // AT5G16750 // AT4G31120 // AT5G57390 // AT1G18450 // AT1G56350 // AT2G13600 // AT2G02850 // AT4G02460
GO:0009751	P	response to salicylic acid stimulus	38	2444	470	28397	0.67	1	// AT5G46050 // AT4G38620 // AT1G22070 // AT1G32640 // AT3G24140 // AT2G37630 // AT5G47120 // AT2G05940 // AT2G26300 // AT2G43010 // AT2G16060 // AT3G04290 // AT1G77120 // AT1G08810 // AT2G21120 // AT3G05660 // AT1G19640 // AT2G46500 // AT1G76680 // AT3G50700 // AT1G15520 // AT3G46130 // AT1G78600 // AT4G33680 // AT3G43190 // AT5G36970 // AT1G68320 // AT1G69690 // AT5G40010 // AT1G15780 // AT2G01…
GO:0009753	P	response to jasmonic acid stimulus	31	2444	471	28397	0.94	1	// AT5G46050 // AT4G38620 // AT1G22070 // AT1G32640 // AT2G37630 // AT5G47120 // AT2G05940 // AT2G43010 // AT1G78600 // AT5G13930 // AT1G08810 // AT1G47510 // AT3G05660 // AT3G23240 // AT2G46500 // AT1G59640 // AT2G26690 // AT4G19810 // AT1G15520 // AT3G24140 // AT1G69690 // AT2G01570 // AT3G50700 // AT3G27890 // AT5G52660 // AT2G30360 // AT1G19640 // AT3G16720 // AT1G75450 // AT5G05730 // AT4G26…
GO:0010608	P	posttranscriptional regulation of gene expression	37	2444	347	28397	0.13	1	// AT4G32915 // AT4G02460 // AT3G05020 // AT1G76490 // AT5G18620 // AT4G24500 // AT4G16390 // AT2G36350 // AT3G54350 // AT5G63110 // AT4G15950 // AT1G63470 // AT4G37510 // AT4G30130 // AT1G19850 // AT3G46790 // AT3G51290 // AT4G14200 // AT5G54630 // AT5G23570 // AT3G20150 // AT5G47630 // AT1G74310 // AT1G34355 // AT1G54490 // AT4G17600 // AT5G43700 // AT3G20550 // AT3G13510 // AT2G01210 // AT2G13…
GO:0009616	P	virus induced gene silencing	12	2444	102	28397	0.19	1	// AT4G02460 // AT3G20550 // AT5G65670 // AT4G30130 // AT3G03300 // AT1G34355 // AT1G63470 // AT1G05070 // AT5G23570 // AT1G18450 // AT1G54490 // AT2G33860
GO:0009617	P	response to bacterium	49	2444	577	28397	0.56	1	// AT4G31500 // AT5G46050 // AT5G61010 // AT1G22070 // AT5G05320 // AT5G20630 // AT5G54770 // AT4G18360 // AT2G37630 // AT2G44920 // AT1G71830 // AT2G05940 // AT1G17745 // AT3G63190 // AT2G43010 // AT1G78600 // AT2G30860 // AT1G65700 // AT5G62230 // AT3G05660 // AT2G37220 // AT4G36180 // AT4G02530 // AT3G50700 // AT1G15520 // AT5G64440 // AT4G11650 // AT4G28560 // AT3G54560 // AT3G24140 // AT4G14…
GO:0070647	P	protein modification by small protein conjugation or removal	44	2444	418	28397	0.12	1	// AT4G28890 // AT1G61850 // AT4G35850 // AT2G02160 // AT5G49460 // AT5G19320 // AT4G31120 // AT3G52590 // AT4G35800 // AT3G19380 // AT5G44710 // AT4G02460 // AT2G34710 // AT1G57820 // AT4G30200 // AT3G26744 // AT4G31810 // AT2G30580 // AT1G24030 // AT5G63110 // AT5G16750 // AT2G38370 // AT2G40660 // AT4G11160 // AT4G01560 // AT1G55900 // AT3G55605 // AT3G63530 // AT4G05400 // AT4G32720 // AT2G02…
GO:0070646	P	protein modification by small protein removal	21	2444	184	28397	0.14	1	// AT3G55605 // AT1G61850 // AT1G24030 // AT4G30200 // AT3G26744 // AT2G02160 // AT4G31810 // AT5G24090 // AT5G19320 // AT5G63110 // AT2G38370 // AT1G55900 // AT4G11160 // AT4G05400 // AT2G40660 // AT4G35850 // AT4G35800 // AT5G49460 // AT4G32720 // AT5G03740 // AT3G50530
GO:0009612	P	response to mechanical stimulus	7	2444	63	28397	0.32	1	// AT5G67270 // AT4G36250 // AT3G61640 // AT1G23710 // AT3G16720 // AT4G35920 // AT4G27280
GO:0009071	P	serine family amino acid catabolic process	9	2444	55	28397	0.064	1	// AT4G31500 // AT2G30860 // AT3G26900 // AT4G30950 // AT4G32980 // AT3G62130 // AT3G14310 // AT1G11860 // AT4G01900
GO:0044419	P	interspecies interaction between organisms	15	2444	130	28397	0.17	1	// AT1G32070 // AT4G02460 // AT3G20550 // AT5G65670 // AT2G33860 // AT4G30130 // AT3G03300 // AT1G34355 // AT5G51600 // AT1G63470 // AT1G05070 // AT5G23570 // AT1G18450 // AT1G54490 // AT1G04520
GO:0043288	P	apocarotenoid metabolic process	6	2444	43	28397	0.19	1	// AT3G08970 // AT4G18780 // AT1G13040 // AT2G29090 // AT1G09320 // AT1G67080
GO:0051246	P	regulation of protein metabolic process	24	2444	237	28397	0.25	1	// AT1G22070 // AT4G16390 // AT1G12410 // AT2G43010 // AT1G78600 // AT3G25690 // AT3G05660 // AT2G33430 // AT4G39460 // AT3G50700 // AT5G10480 // AT4G30950 // AT3G47450 // AT3G24140 // AT5G54630 // AT1G74310 // AT1G69690 // AT5G45390 // AT4G17600 // AT2G01570 // AT5G22010 // AT5G43700 // AT4G32915 // AT5G56580
GO:0048583	P	regulation of response to stimulus	47	2444	667	28397	0.92	1	// AT4G18360 // AT5G05730 // AT1G13110 // AT3G13226 // AT1G22070 // AT3G48040 // AT1G32640 // AT3G24140 // AT5G11260 // AT1G03080 // AT2G37630 // AT1G27340 // AT5G47120 // AT2G05940 // AT1G17745 // AT2G26300 // AT2G43010 // AT1G78600 // AT2G30860 // AT4G30200 // AT4G17040 // AT2G21120 // AT2G20180 // AT3G05660 // AT5G66730 // AT1G22180 // AT2G46500 // AT3G18280 // AT1G61740 // AT3G50700 // AT1G15…
GO:0019725	P	cellular homeostasis	30	2444	328	28397	0.4	1	// AT5G20630 // AT1G13110 // AT5G58530 // AT5G15230 // AT3G06730 // AT3G53220 // AT2G47470 // AT5G55630 // AT3G51860 // AT3G08950 // AT2G43010 // AT5G42150 // AT4G36910 // AT5G52060 // AT4G33040 // AT1G03020 // AT4G31360 // AT5G14070 // AT5G22830 // AT2G26690 // AT3G16950 // AT5G01420 // AT2G01770 // AT3G61460 // AT3G19010 // AT3G15690 // AT5G24270 // AT5G03870 // AT3G02000 // AT3G11920
GO:0009206	P	purine ribonucleoside triphosphate biosynthetic process	5	2444	78	28397	0.8	1	// AT4G30110 // AT5G63310 // AT4G00895 // AT4G33520 // AT4G23900
GO:0009205	P	purine ribonucleoside triphosphate metabolic process	18	2444	163	28397	0.19	1	// AT3G20475 // AT5G04130 // AT4G00895 // AT4G33520 // AT4G02460 // AT5G26860 // AT4G23900 // AT3G28345 // AT2G23460 // AT4G30110 // AT4G28950 // AT4G25450 // AT2G36250 // AT3G23890 // AT5G55280 // AT5G63310 // AT2G36910 // AT3G51290
GO:0009203	P	ribonucleoside triphosphate catabolic process	13	2444	96	28397	0.09	1	// AT3G20475 // AT4G02460 // AT5G26860 // AT3G28345 // AT2G23460 // AT5G04130 // AT4G28950 // AT4G25450 // AT2G36250 // AT3G23890 // AT5G55280 // AT2G36910 // AT3G51290
GO:0009201	P	ribonucleoside triphosphate biosynthetic process	5	2444	78	28397	0.8	1	// AT4G30110 // AT5G63310 // AT4G00895 // AT4G33520 // AT4G23900
GO:0006769	P	nicotinamide metabolic process	25	2444	212	28397	0.088	1	// AT1G32070 // AT5G36120 // AT5G52970 // AT4G27700 // AT1G75350 // AT1G78590 // AT2G44920 // AT5G19220 // AT3G27925 // AT3G25530 // AT5G50210 // AT3G63190 // AT5G42270 // AT3G48200 // AT4G02530 // AT1G17650 // AT2G30390 // AT5G30510 // AT2G36530 // AT5G24400 // AT4G17600 // AT4G34090 // AT3G56010 // AT4G00370 // AT5G08280
GO:0030048	P	actin filament-based movement	6	2444	82	28397	0.71	1	// AT5G43900 // AT2G26850 // AT3G07960 // AT4G26700 // AT4G22720 // AT4G34940
GO:0030163	P	protein catabolic process	27	2444	540	28397	1	1	// AT2G44065 // AT3G12110 // AT5G62980 // AT3G20060 // AT3G27925 // AT2G21790 // AT5G26860 // AT2G03430 // AT2G31810 // AT5G63400 // AT1G03860 // AT5G42270 // AT2G47940 // AT1G80370 // AT4G22290 // AT1G78380 // AT1G06590 // AT1G63800 // AT3G25980 // AT1G64230 // AT2G01570 // AT1G23410 // AT3G02530 // AT1G47250 // AT5G13840 // AT1G67120 // AT3G09270
GO:0010876	P	lipid localization	30	2444	293	28397	0.21	1	// AT2G38530 // AT4G02460 // AT4G35050 // AT1G12100 // AT4G18550 // AT2G34710 // AT3G26744 // AT1G27950 // AT1G55260 // AT5G16750 // AT3G18280 // AT1G15520 // AT4G01560 // AT2G38540 // AT3G22600 // AT2G45180 // AT3G18570 // AT5G55410 // AT2G02850 // AT3G20550 // AT2G13540 // AT4G31120 // AT5G18590 // AT1G17840 // AT3G22142 // AT4G12500 // AT4G36760 // AT5G57390 // AT1G18450 // AT1G56350
GO:0019374	P	galactolipid metabolic process	8	2444	100	28397	0.63	1	// AT1G78380 // AT1G32940 // AT5G24300 // AT3G43190 // AT4G21470 // AT2G05940 // AT1G22990 // AT5G09570
GO:0070589	P	cellular component macromolecule biosynthetic process	20	2444	187	28397	0.21	1	// AT4G05200 // AT4G18780 // AT5G58520 // AT5G50330 // AT2G03220 // AT1G24030 // AT5G18620 // AT1G23760 // AT2G16980 // AT5G67210 // AT5G01360 // AT1G72230 // AT5G01310 // AT1G73640 // AT5G07080 // AT5G14510 // AT1G79620 // AT4G37940 // AT1G54490 // AT5G55250
GO:0043647	P	inositol phosphate metabolic process	9	2444	86	28397	0.34	1	// AT3G02870 // AT4G32770 // AT5G24120 // AT2G34460 // AT1G66330 // AT5G65090 // AT3G63240 // AT5G63700 // AT1G80760
GO:0048878	P	chemical homeostasis	21	2444	281	28397	0.76	1	// AT5G20630 // AT1G13110 // AT2G26690 // AT5G52060 // AT5G55630 // AT3G19010 // AT4G37650 // AT3G15690 // AT4G30110 // AT3G61460 // AT3G51860 // AT2G13620 // AT5G22830 // AT5G54510 // AT1G72320 // AT2G01770 // AT4G35920 // AT1G08490 // AT3G08950 // AT2G43010 // AT5G24270
GO:0043038	P	amino acid activation	6	2444	69	28397	0.55	1	// AT4G33760 // AT2G31170 // AT3G46100 // AT3G48110 // AT2G40660 // AT1G48520
GO:0019344	P	cysteine biosynthetic process	25	2444	210	28397	0.081	1	// AT5G15230 // AT2G22230 // AT1G42960 // AT5G46700 // AT4G35920 // AT3G25530 // AT1G33110 // AT1G55260 // AT3G04940 // AT1G76520 // AT1G31650 // AT5G10480 // AT3G26900 // AT5G20720 // AT4G24510 // AT5G55230 // AT1G01630 // AT1G68260 // AT5G13120 // AT1G72500 // AT2G15620 // AT3G19820 // AT1G11860 // AT5G08280 // AT1G22700
GO:0009873	P	ethylene mediated signaling pathway	7	2444	125	28397	0.91	1	// AT5G07580 // AT1G23710 // AT3G23240 // AT5G25190 // AT4G17500 // AT2G26300 // AT1G54490
GO:0019438	P	aromatic compound biosynthetic process	63	2444	680	28397	0.3	1	// AT4G31500 // AT5G05730 // AT5G61010 // AT1G11430 // AT3G17390 // AT1G32640 // AT1G76490 // AT5G54770 // AT1G13110 // AT1G03080 // AT5G11260 // AT3G24503 // AT2G05940 // AT1G17745 // AT5G46580 // AT2G26300 // AT2G37220 // AT1G22070 // AT1G78600 // AT4G39330 // AT2G26540 // AT2G33590 // AT4G38620 // AT5G08280 // AT1G29810 // AT3G63190 // AT2G37970 // AT1G61820 // AT5G13930 // AT3G18280 // AT1G61…
GO:0055066	P	di-, tri-valent inorganic cation homeostasis	6	2444	102	28397	0.87	1	// AT2G01770 // AT4G30110 // AT3G51860 // AT4G37650 // AT1G08490 // AT3G08950
GO:0048508	P	embryonic meristem development	6	2444	59	28397	0.41	1	// AT2G34710 // AT4G02460 // AT2G20300 // AT5G62940 // AT5G16750 // AT1G71830
GO:0051761	P	sesquiterpene metabolic process	6	2444	50	28397	0.28	1	// AT3G08970 // AT4G18780 // AT1G13040 // AT2G29090 // AT1G09320 // AT1G67080
GO:0015706	P	nitrate transport	14	2444	207	28397	0.84	1	// AT4G05200 // AT1G13110 // AT3G22600 // AT3G27890 // AT5G50200 // AT3G62270 // AT1G70230 // AT3G24503 // AT2G15620 // AT5G07080 // AT1G25550 // AT3G49940 // AT1G67030 // AT1G32450
GO:0006612	P	protein targeting to membrane	30	2444	392	28397	0.76	1	// AT5G05730 // AT1G13110 // AT1G22070 // AT1G32640 // AT1G61570 // AT1G03080 // AT5G47120 // AT2G05940 // AT1G17745 // AT3G46560 // AT2G43010 // AT1G78600 // AT3G05660 // AT2G46500 // AT3G18280 // AT1G61740 // AT3G50700 // AT1G15520 // AT3G24140 // AT5G50810 // AT1G69690 // AT3G19010 // AT4G32400 // AT5G40780 // AT3G27890 // AT5G50200 // AT2G29530 // AT1G19640 // AT3G16720 // AT5G52440
GO:0031667	P	response to nutrient levels	21	2444	367	28397	0.98	1	// AT4G05200 // AT5G26880 // AT1G78380 // AT1G80760 // AT1G53310 // AT1G66180 // AT1G67030 // AT2G02990 // AT3G62270 // AT4G08850 // AT1G32940 // AT4G21470 // AT3G54470 // AT1G68320 // AT4G04955 // AT2G05940 // AT3G20330 // AT4G23180 // AT1G22990 // AT1G32450 // AT5G09570
GO:0032940	P	secretion by cell	6	2444	60	28397	0.43	1	// AT1G20080 // AT4G14870 // AT5G61010 // AT4G24190 // AT3G56640 // AT5G52440
GO:0042743	P	hydrogen peroxide metabolic process	36	2444	335	28397	0.12	1	// AT5G05730 // AT1G61850 // AT1G22070 // AT4G18360 // AT2G46600 // AT4G35800 // AT2G43010 // AT2G16060 // AT1G77120 // AT4G30200 // AT1G63940 // AT5G07800 // AT1G24030 // AT3G05660 // AT1G47128 // AT3G50700 // AT1G15520 // AT3G16950 // AT5G49460 // AT1G10500 // AT1G78600 // AT3G43190 // AT3G24140 // AT1G69690 // AT5G40010 // AT2G13440 // AT5G39940 // AT2G01570 // AT3G50530 // AT5G24090 // AT3G27…
GO:0042742	P	defense response to bacterium	33	2444	394	28397	0.59	1	// AT4G31500 // AT5G46050 // AT1G22070 // AT5G20630 // AT5G54770 // AT4G18360 // AT4G24180 // AT2G44920 // AT2G05940 // AT1G71830 // AT1G17745 // AT2G37220 // AT2G30860 // AT3G63190 // AT4G02530 // AT1G15520 // AT5G64440 // AT4G11650 // AT3G54560 // AT4G14465 // AT2G33800 // AT5G24400 // AT5G11630 // AT4G38840 // AT4G26850 // AT4G18780 // AT2G37630 // AT3G17210 // AT5G52640 // AT3G16720 // AT5G05…
GO:0031365	P	N-terminal protein amino acid modification	49	2444	533	28397	0.35	1	// AT5G17770 // AT5G66580 // AT4G20940 // AT3G03280 // AT3G61610 // AT5G24270 // AT3G25230 // AT2G05940 // AT5G25590 // AT2G26300 // AT5G03890 // AT3G21400 // AT3G29180 // AT4G16360 // AT4G21920 // AT1G47510 // AT5G39420 // AT5G03870 // AT2G46500 // AT4G21450 // AT4G30130 // AT1G13270 // AT1G18290 // AT1G34640 // AT2G37970 // AT1G04520 // AT2G44260 // AT5G43960 // AT1G14060 // AT4G24190 // AT3G50…
GO:0007067	P	mitosis	7	2444	69	28397	0.4	1	// AT1G11060 // AT2G20190 // AT2G16780 // AT5G51600 // AT3G25980 // AT5G42080 // AT3G55340
GO:0071359	P	cellular response to dsRNA	17	2444	144	28397	0.14	1	// AT3G46790 // AT4G02460 // AT3G20550 // AT3G05020 // AT3G03300 // AT2G13540 // AT4G24500 // AT5G23570 // AT4G15950 // AT1G34355 // AT2G32940 // AT5G47630 // AT1G63470 // AT4G37510 // AT1G18450 // AT4G30130 // AT1G54490
GO:0016044	P	cellular membrane organization	56	2444	543	28397	0.11	1	// AT5G10260 // AT5G36120 // AT5G52970 // AT5G07440 // AT1G11430 // AT5G46880 // AT1G75350 // AT3G55770 // AT1G64230 // AT5G48030 // AT3G46560 // AT2G26300 // AT1G65260 // AT3G25690 // AT1G32990 // AT1G20110 // AT4G14870 // AT2G34770 // AT1G12410 // AT2G04270 // AT4G38160 // AT3G63190 // AT2G33430 // AT2G31170 // AT4G39460 // AT2G46500 // AT1G08560 // AT4G37510 // AT4G17600 // AT3G20930 // AT1G06…
GO:0019932	P	second-messenger-mediated signaling	7	2444	79	28397	0.53	1	// AT5G11260 // AT5G24270 // AT4G36250 // AT2G23460 // AT1G02900 // AT2G26300 // AT2G30360
GO:0033559	P	unsaturated fatty acid metabolic process	10	2444	71	28397	0.11	1	// AT4G31500 // AT3G26900 // AT4G30950 // AT4G32980 // AT1G31800 // AT4G18480 // AT2G44920 // AT1G32200 // AT4G02530 // AT4G01900
GO:0016042	P	lipid catabolic process	18	2444	262	28397	0.85	1	// AT5G53650 // AT3G18940 // AT3G52770 // AT1G78380 // AT4G31810 // AT3G51970 // AT2G36670 // AT2G34160 // AT3G21090 // AT4G15520 // AT2G36080 // AT4G37380 // AT4G18550 // AT1G64230 // AT2G31980 // AT5G59910 // AT3G09270 // AT1G59640
GO:0045488	P	pectin metabolic process	8	2444	53	28397	0.11	1	// AT5G55480 // AT1G23410 // AT2G35880 // AT1G66180 // AT3G62270 // AT5G01360 // AT1G30690 // AT1G76160
GO:0043039	P	tRNA aminoacylation	6	2444	69	28397	0.55	1	// AT4G33760 // AT2G31170 // AT3G46100 // AT3G48110 // AT2G40660 // AT1G48520
GO:0010540	P	basipetal auxin transport	5	2444	23	28397	0.066	1	// AT5G13750 // AT4G31820 // AT2G36910 // AT3G28345 // AT5G55540
GO:0048588	P	developmental cell growth	45	2444	440	28397	0.15	1	// AT4G28890 // AT5G65700 // AT1G70370 // AT2G22230 // AT5G19530 // AT3G16370 // AT1G68990 // AT2G13620 // AT4G18710 // AT5G20810 // AT1G58120 // AT4G05530 // AT1G28440 // AT2G38120 // AT5G52060 // AT3G08970 // AT5G62230 // AT5G39420 // AT5G10480 // AT3G56640 // AT1G59640 // AT5G16000 // AT1G04040 // AT1G31650 // AT4G12420 // AT1G45688 // AT4G28560 // AT5G11000 // AT5G43900 // AT1G75680 // AT4G24…
GO:0016265	P	death	34	2444	500	28397	0.93	1	// AT2G38530 // AT5G05730 // AT1G13110 // AT3G27060 // AT1G22070 // AT1G32640 // AT2G31170 // AT1G03080 // AT5G47120 // AT5G48030 // AT2G05940 // AT1G17745 // AT2G26300 // AT2G43010 // AT1G78600 // AT3G07040 // AT2G34770 // AT3G05660 // AT2G46500 // AT3G18280 // AT1G61740 // AT2G46240 // AT3G50700 // AT4G02600 // AT3G24140 // AT1G69690 // AT3G19010 // AT4G32400 // AT5G40780 // AT3G27890 // AT5G50…
GO:0016144	P	S-glycoside biosynthetic process	15	2444	172	28397	0.52	1	// AT4G31500 // AT3G02870 // AT1G32640 // AT5G58490 // AT5G05260 // AT4G18480 // AT4G13840 // AT4G34980 // AT2G04160 // AT5G42270 // AT3G63410 // AT3G27925 // AT3G20390 // AT5G05730 // AT3G06510
GO:0009154	P	purine ribonucleotide catabolic process	13	2444	96	28397	0.09	1	// AT3G20475 // AT4G02460 // AT5G26860 // AT3G28345 // AT2G23460 // AT5G04130 // AT4G28950 // AT4G25450 // AT2G36250 // AT3G23890 // AT5G55280 // AT2G36910 // AT3G51290
GO:0009152	P	purine ribonucleotide biosynthetic process	6	2444	95	28397	0.82	1	// AT4G00895 // AT4G33520 // AT4G23900 // AT4G30110 // AT1G63660 // AT5G63310
GO:0016143	P	S-glycoside metabolic process	17	2444	205	28397	0.59	1	// AT4G31500 // AT3G02870 // AT4G18480 // AT1G32640 // AT5G58490 // AT5G05260 // AT2G30390 // AT4G13840 // AT3G56010 // AT4G34980 // AT2G04160 // AT5G42270 // AT3G63410 // AT3G27925 // AT3G20390 // AT5G05730 // AT3G06510
GO:0016441	P	posttranscriptional gene silencing	29	2444	262	28397	0.12	1	// AT4G02460 // AT3G05020 // AT1G76490 // AT5G18620 // AT5G47630 // AT1G34355 // AT2G36350 // AT3G54350 // AT5G63110 // AT4G15950 // AT1G63470 // AT4G37510 // AT4G30130 // AT1G19850 // AT3G46790 // AT3G51290 // AT4G14200 // AT5G23570 // AT3G20150 // AT4G24500 // AT1G54490 // AT3G20550 // AT3G13510 // AT2G01210 // AT2G13540 // AT5G17690 // AT3G03300 // AT2G32940 // AT1G18450
GO:0010015	P	root morphogenesis	46	2444	439	28397	0.12	1	// AT4G28890 // AT5G05730 // AT5G55480 // AT1G70370 // AT2G22230 // AT1G49430 // AT5G65700 // AT5G19530 // AT3G16370 // AT5G46700 // AT4G18710 // AT1G54970 // AT1G18800 // AT4G05530 // AT1G28440 // AT2G34710 // AT2G38120 // AT4G30200 // AT5G52060 // AT3G07880 // AT5G10480 // AT5G13290 // AT5G16000 // AT1G04040 // AT4G27290 // AT1G48350 // AT1G19850 // AT4G12420 // AT1G45688 // AT5G11000 // AT5G43…
GO:0010017	P	red or far-red light signaling pathway	7	2444	45	28397	0.11	1	// AT5G11260 // AT2G37970 // AT2G20180 // AT2G02950 // AT5G63310 // AT2G43010 // AT1G09530
GO:0051321	P	meiotic cell cycle	30	2444	273	28397	0.12	1	// AT5G19040 // AT4G33790 // AT3G13226 // AT4G02460 // AT5G63540 // AT5G18620 // AT5G51600 // AT1G71830 // AT2G34710 // AT4G21270 // AT4G20900 // AT2G03430 // AT5G22010 // AT3G23890 // AT1G50270 // AT4G37940 // AT1G01370 // AT1G01690 // AT4G20050 // AT5G04320 // AT1G54490 // AT3G20475 // AT4G36390 // AT1G79050 // AT2G16780 // AT2G32940 // AT5G05670 // AT5G01310 // AT1G18450 // AT1G06660
GO:0042631	P	cellular response to water deprivation	6	2444	67	28397	0.52	1	// AT1G33240 // AT1G78380 // AT1G32940 // AT5G24090 // AT4G36250 // AT2G05940
GO:0051762	P	sesquiterpene biosynthetic process	5	2444	41	28397	0.3	1	// AT4G18780 // AT1G13040 // AT1G09320 // AT3G08970 // AT1G67080
GO:0045730	P	respiratory burst	6	2444	121	28397	0.94	1	// AT4G17500 // AT2G46500 // AT1G23710 // AT3G16720 // AT2G25735 // AT5G62020
GO:0042138	P	meiotic DNA double-strand break formation	8	2444	92	28397	0.54	1	// AT2G34710 // AT3G20475 // AT2G03430 // AT1G01690 // AT2G32940 // AT5G05670 // AT1G50270 // AT5G01310
GO:0015931	P	nucleobase, nucleoside, nucleotide and nucleic acid transport	20	2444	238	28397	0.57	1	// AT3G10090 // AT3G04770 // AT5G11260 // AT5G04160 // AT1G15440 // AT4G32720 // AT5G50200 // AT4G18210 // AT4G35050 // AT5G54800 // AT5G13290 // AT5G17630 // AT4G31120 // AT3G16810 // AT1G30840 // AT4G32400 // AT3G21540 // AT5G40780 // AT5G16750 // AT1G30220
GO:0006869	P	lipid transport	15	2444	193	28397	0.69	1	// AT2G38530 // AT2G38540 // AT3G22600 // AT2G45180 // AT1G27950 // AT1G55260 // AT5G18590 // AT1G17840 // AT3G22142 // AT4G12500 // AT4G36760 // AT1G12100 // AT5G55410 // AT1G15520 // AT3G18280
GO:0016311	P	dephosphorylation	20	2444	245	28397	0.62	1	// AT1G78600 // AT3G25690 // AT4G30950 // AT1G22070 // AT5G45390 // AT1G43900 // AT1G12410 // AT1G47510 // AT3G05660 // AT5G56610 // AT3G24140 // AT2G33430 // AT4G39460 // AT1G69690 // AT5G65090 // AT3G63240 // AT4G18593 // AT3G10940 // AT3G50700 // AT2G43010
GO:0050801	P	ion homeostasis	18	2444	240	28397	0.75	1	// AT5G20630 // AT1G13110 // AT5G52060 // AT5G55630 // AT4G37650 // AT3G15690 // AT4G30110 // AT3G61460 // AT3G51860 // AT2G13620 // AT5G22830 // AT3G19010 // AT2G01770 // AT2G26690 // AT1G08490 // AT3G08950 // AT2G43010 // AT5G24270
GO:0006865	P	amino acid transport	24	2444	266	28397	0.44	1	// AT5G59480 // AT3G28960 // AT4G02330 // AT2G38120 // AT5G46800 // AT1G76520 // AT4G39460 // AT3G10600 // AT5G04610 // AT2G41190 // AT2G39210 // AT5G61890 // AT1G22380 // AT4G32400 // AT2G20320 // AT5G40780 // AT3G18250 // AT3G59630 // AT2G21050 // AT5G50200 // AT2G39890 // AT5G39090 // AT2G40420 // AT2G02990
GO:0006863	P	purine transport	6	2444	124	28397	0.95	1	// AT5G04160 // AT4G18210 // AT1G30840 // AT5G17630 // AT5G54800 // AT1G30220
GO:0007129	P	synapsis	9	2444	88	28397	0.36	1	// AT3G20475 // AT4G02460 // AT2G03430 // AT2G16780 // AT1G01690 // AT2G32940 // AT5G05670 // AT1G50270 // AT5G51600
GO:0045229	P	external encapsulating structure organization	5	2444	78	28397	0.8	1	// AT2G19070 // AT5G11630 // AT4G35420 // AT4G20050 // AT1G17020
GO:0006944	P	cellular membrane fusion	18	2444	275	28397	0.9	1	// AT5G48030 // AT1G20110 // AT5G10260 // AT2G34770 // AT5G07440 // AT4G37940 // AT5G50200 // AT5G53530 // AT5G46880 // AT4G25940 // AT2G46500 // AT3G55770 // AT1G08560 // AT4G32400 // AT1G64230 // AT2G26300 // AT1G06890 // AT5G40780
GO:0044242	P	cellular lipid catabolic process	17	2444	252	28397	0.86	1	// AT5G53650 // AT3G18940 // AT3G52770 // AT1G78380 // AT4G31810 // AT4G15520 // AT2G36670 // AT2G34160 // AT3G21090 // AT2G36080 // AT4G37380 // AT4G18550 // AT1G64230 // AT2G31980 // AT5G59910 // AT3G09270 // AT1G59640
GO:0001666	P	response to hypoxia	7	2444	100	28397	0.75	1	// AT1G77120 // AT5G26860 // AT5G24300 // AT3G43190 // AT2G26150 // AT5G40010 // AT2G16060
GO:0043086	P	negative regulation of catalytic activity	15	2444	112	28397	0.078	1	// AT5G59810 // AT1G32940 // AT2G05920 // AT4G34980 // AT3G14240 // AT5G56610 // AT4G03270 // AT1G20160 // AT5G48820 // AT4G20430 // AT2G04160 // AT1G01900 // AT4G18593 // AT5G64620 // AT5G67090
GO:0043085	P	positive regulation of catalytic activity	17	2444	129	28397	0.071	1	// AT1G26230 // AT4G24580 // AT5G36120 // AT5G50210 // AT3G19000 // AT4G27700 // AT5G54770 // AT1G31800 // AT2G39930 // AT2G30390 // AT3G56010 // AT2G44920 // AT3G01440 // AT5G24300 // AT3G48200 // AT3G10940 // AT4G02530
GO:0018319	P	protein amino acid myristoylation	48	2444	529	28397	0.38	1	// AT5G17770 // AT5G66580 // AT4G20940 // AT3G03280 // AT3G61610 // AT5G24270 // AT3G25230 // AT2G05940 // AT5G25590 // AT2G26300 // AT5G03890 // AT3G21400 // AT3G29180 // AT4G16360 // AT4G21920 // AT1G47510 // AT5G39420 // AT5G03870 // AT2G46500 // AT4G21450 // AT4G30130 // AT1G04520 // AT1G18290 // AT1G34640 // AT2G37970 // AT2G44260 // AT5G43960 // AT1G14060 // AT4G24190 // AT3G50530 // AT1G10…
GO:0007264	P	small GTPase mediated signal transduction	13	2444	148	28397	0.51	1	// AT5G10260 // AT3G48040 // AT5G09910 // AT4G24580 // AT1G01200 // AT1G43890 // AT4G13730 // AT4G28950 // AT3G07410 // AT1G73640 // AT5G05670 // AT3G07940 // AT3G51290
GO:0080129	P	proteasome core complex assembly	5	2444	126	28397	0.98	1	// AT2G44065 // AT5G63400 // AT1G03860 // AT1G78380 // AT3G09270
GO:0009556	P	microsporogenesis	6	2444	53	28397	0.32	1	// AT4G33790 // AT4G20900 // AT4G37940 // AT4G20050 // AT1G71830 // AT1G06660
GO:0009559	P	embryo sac central cell differentiation	5	2444	23	28397	0.066	1	// AT4G37890 // AT5G48030 // AT2G20490 // AT2G31170 // AT2G34260
GO:0000041	P	transition metal ion transport	11	2444	243	28397	0.99	1	// AT1G78090 // AT4G28890 // AT2G41480 // AT3G48970 // AT3G62270 // AT4G18360 // AT2G26975 // AT4G05200 // AT3G08950 // AT1G67030 // AT1G32450
GO:0000737	P	DNA catabolic process, endonucleolytic	8	2444	93	28397	0.55	1	// AT2G34710 // AT3G20475 // AT2G03430 // AT1G01690 // AT2G32940 // AT5G05670 // AT1G50270 // AT5G01310
GO:0046467	P	membrane lipid biosynthetic process	13	2444	149	28397	0.52	1	// AT1G78380 // AT1G24793 // AT4G12110 // AT5G24300 // AT3G43190 // AT4G21470 // AT5G05670 // AT1G31830 // AT1G67730 // AT2G05940 // AT1G22990 // AT1G32940 // AT5G09570
GO:0070482	P	response to oxygen levels	7	2444	104	28397	0.79	1	// AT1G77120 // AT5G26860 // AT5G24300 // AT3G43190 // AT2G26150 // AT5G40010 // AT2G16060
GO:0008380	P	RNA splicing	31	2444	302	28397	0.2	1	// AT5G64350 // AT4G14342 // AT2G05920 // AT4G24500 // AT3G66658 // AT1G70280 // AT4G35800 // AT5G44710 // AT4G15930 // AT5G46920 // AT3G03300 // AT5G06360 // AT2G47580 // AT1G64810 // AT3G46790 // AT1G07170 // AT3G22330 // AT2G47790 // AT3G24120 // AT3G18610 // AT2G33310 // AT3G20550 // AT4G12110 // AT2G13540 // AT1G57540 // AT2G20020 // AT5G39600 // AT2G30260 // AT1G18450 // AT4G02610 // AT3G46…
GO:0006497	P	protein amino acid lipidation	51	2444	551	28397	0.33	1	// AT5G17770 // AT5G66580 // AT4G20940 // AT3G03280 // AT3G61610 // AT5G24270 // AT3G25230 // AT1G10095 // AT2G05940 // AT5G25590 // AT2G26300 // AT5G03890 // AT3G21400 // AT3G29180 // AT4G16360 // AT5G14850 // AT4G21920 // AT3G51290 // AT1G47510 // AT5G39420 // AT5G03870 // AT2G46500 // AT4G21450 // AT4G30130 // AT1G04520 // AT1G18290 // AT1G34640 // AT2G37970 // AT2G44260 // AT5G43960 // AT1G14…
GO:0046165	P	alcohol biosynthetic process	30	2444	293	28397	0.21	1	// AT3G12110 // AT2G47470 // AT4G10750 // AT1G09390 // AT5G53460 // AT3G58610 // AT2G21790 // AT1G80760 // AT2G31810 // AT3G63190 // AT3G11830 // AT5G63400 // AT5G63700 // AT3G02870 // AT1G78380 // AT5G20720 // AT4G32770 // AT4G24190 // AT2G36530 // AT5G24120 // AT5G42740 // AT2G34460 // AT3G02530 // AT5G39740 // AT1G66330 // AT3G18000 // AT3G48460 // AT3G20390 // AT1G67120 // AT5G40610
GO:0019757	P	glycosinolate metabolic process	17	2444	205	28397	0.59	1	// AT4G31500 // AT3G02870 // AT4G18480 // AT1G32640 // AT5G58490 // AT5G05260 // AT2G30390 // AT4G13840 // AT3G56010 // AT4G34980 // AT2G04160 // AT5G42270 // AT3G63410 // AT3G27925 // AT3G20390 // AT5G05730 // AT3G06510
GO:0010074	P	maintenance of meristem identity	5	2444	56	28397	0.54	1	// AT5G11260 // AT3G07050 // AT4G31120 // AT4G35050 // AT5G13290
GO:0015804	P	neutral amino acid transport	9	2444	77	28397	0.24	1	// AT1G22380 // AT5G04610 // AT5G59480 // AT3G59630 // AT2G39890 // AT1G76520 // AT5G39090 // AT4G02330 // AT2G02990
GO:0045596	P	negative regulation of cell differentiation	8	2444	74	28397	0.32	1	// AT5G11260 // AT3G07050 // AT4G35050 // AT4G31120 // AT1G05230 // AT1G62360 // AT5G46880 // AT5G13290
GO:0045595	P	regulation of cell differentiation	16	2444	136	28397	0.15	1	// AT2G34710 // AT5G11260 // AT3G07050 // AT4G02460 // AT1G06220 // AT4G31120 // AT3G24140 // AT4G35050 // AT1G05230 // AT5G16750 // AT1G62360 // AT5G46880 // AT1G71830 // AT1G31650 // AT1G54490 // AT5G13290
GO:0030001	P	metal ion transport	40	2444	576	28397	0.92	1	// AT4G28890 // AT5G20630 // AT1G13110 // AT1G76490 // AT4G18360 // AT3G56160 // AT5G55630 // AT3G51860 // AT4G33520 // AT4G35920 // AT3G08950 // AT1G67030 // AT1G78090 // AT5G52060 // AT5G27670 // AT4G30110 // AT5G22830 // AT2G26690 // AT1G22990 // AT1G15520 // AT2G05990 // AT4G05200 // AT1G01490 // AT2G24610 // AT2G36880 // AT3G62270 // AT3G61460 // AT5G19090 // AT3G19010 // AT2G26640 // AT4G01…
GO:0030003	P	cellular cation homeostasis	14	2444	172	28397	0.62	1	// AT5G20630 // AT1G13110 // AT5G52060 // AT5G55630 // AT2G01770 // AT3G15690 // AT3G61460 // AT3G51860 // AT5G22830 // AT3G19010 // AT2G26690 // AT3G08950 // AT2G43010 // AT5G24270
GO:0055080	P	cation homeostasis	18	2444	217	28397	0.6	1	// AT5G20630 // AT1G13110 // AT5G52060 // AT5G55630 // AT4G37650 // AT3G15690 // AT4G30110 // AT3G61460 // AT3G51860 // AT2G13620 // AT5G22830 // AT3G19010 // AT2G01770 // AT2G26690 // AT1G08490 // AT3G08950 // AT2G43010 // AT5G24270
GO:0055082	P	cellular chemical homeostasis	14	2444	186	28397	0.72	1	// AT5G20630 // AT1G13110 // AT5G52060 // AT5G55630 // AT2G01770 // AT3G15690 // AT3G61460 // AT3G51860 // AT5G22830 // AT3G19010 // AT2G26690 // AT3G08950 // AT2G43010 // AT5G24270
GO:0055085	P	transmembrane transport	54	2444	648	28397	0.61	1	// AT5G15640 // AT3G20000 // AT1G74240 // AT5G61520 // AT2G44450 // AT3G51860 // AT2G13620 // AT2G04090 // AT1G18000 // AT4G24120 // AT4G00895 // AT5G46800 // AT4G38050 // AT1G73590 // AT2G38940 // AT2G43330 // AT5G65380 // AT5G54800 // AT1G22710 // AT2G24610 // AT1G76520 // AT5G22830 // AT2G38330 // AT1G33110 // AT1G15520 // AT4G23030 // AT1G14140 // AT3G10600 // AT3G23550 // AT5G19600 // AT2G39…
GO:0051093	P	negative regulation of developmental process	18	2444	154	28397	0.14	1	// AT2G01570 // AT4G11110 // AT5G11260 // AT3G07050 // AT5G10480 // AT4G31120 // AT2G20180 // AT5G17690 // AT5G46880 // AT5G48890 // AT1G05230 // AT5G13290 // AT3G54720 // AT4G35050 // AT1G16060 // AT5G67100 // AT4G18550 // AT1G62360
GO:0032268	P	regulation of cellular protein metabolic process	22	2444	215	28397	0.25	1	// AT1G22070 // AT4G16390 // AT1G12410 // AT2G43010 // AT1G78600 // AT3G25690 // AT3G05660 // AT2G33430 // AT4G39460 // AT3G50700 // AT5G10480 // AT4G30950 // AT3G24140 // AT5G54630 // AT1G74310 // AT1G69690 // AT5G45390 // AT4G17600 // AT5G22010 // AT5G43700 // AT4G32915 // AT5G56580
GO:0009834	P	secondary cell wall biogenesis	6	2444	38	28397	0.13	1	// AT5G03170 // AT3G13890 // AT4G18780 // AT2G46770 // AT5G67210 // AT3G19820
GO:0007243	P	protein kinase cascade	17	2444	223	28397	0.72	1	// AT1G69690 // AT1G78600 // AT1G22070 // AT5G05730 // AT1G35710 // AT3G27890 // AT3G05660 // AT5G56610 // AT1G15520 // AT2G46500 // AT5G47120 // AT2G05940 // AT3G16720 // AT4G18593 // AT3G24140 // AT3G50700 // AT2G43010
GO:0051094	P	positive regulation of developmental process	6	2444	64	28397	0.48	1	// AT2G45650 // AT5G06550 // AT3G24140 // AT5G57390 // AT4G31820 // AT5G55390
GO:0009723	P	response to ethylene stimulus	26	2444	353	28397	0.81	1	// AT5G05730 // AT4G17500 // AT5G12930 // AT4G24180 // AT5G25190 // AT2G26300 // AT2G38120 // AT1G05710 // AT4G37370 // AT1G15520 // AT2G47460 // AT3G23550 // AT2G15480 // AT5G38900 // AT1G54490 // AT5G47730 // AT2G01570 // AT5G07580 // AT3G23240 // AT5G52660 // AT1G19640 // AT5G25940 // AT1G23710 // AT2G30360 // AT5G40770 // AT1G18330
GO:0048573	P	photoperiodism, flowering	11	2444	165	28397	0.83	1	// AT4G30200 // AT3G20550 // AT2G13540 // AT5G17690 // AT5G48890 // AT5G01670 // AT3G55770 // AT3G24120 // AT3G18520 // AT5G14080 // AT1G18450
GO:0006816	P	calcium ion transport	11	2444	121	28397	0.48	1	// AT5G60920 // AT4G12110 // AT1G76490 // AT5G55630 // AT3G51860 // AT2G36880 // AT4G35920 // AT5G27670 // AT2G26640 // AT2G05990 // AT4G01900
GO:0009620	P	response to fungus	35	2444	499	28397	0.9	1	// AT5G05730 // AT1G61850 // AT1G22070 // AT1G32640 // AT2G22230 // AT1G49430 // AT2G37630 // AT5G47120 // AT2G25735 // AT2G05940 // AT1G16070 // AT1G33110 // AT3G63190 // AT2G46500 // AT5G58600 // AT3G57550 // AT1G47128 // AT1G15520 // AT5G55390 // AT4G11650 // AT5G38900 // AT2G39210 // AT4G16990 // AT5G61890 // AT5G11630 // AT5G38280 // AT2G46240 // AT5G42740 // AT3G27890 // AT4G18780 // AT1G19…
GO:0000904	P	cell morphogenesis involved in differentiation	42	2444	408	28397	0.15	1	// AT1G33240 // AT5G55480 // AT5G62230 // AT1G31650 // AT2G46600 // AT1G68990 // AT2G13620 // AT5G20810 // AT2G42260 // AT2G34710 // AT2G38120 // AT4G30200 // AT3G08970 // AT5G39420 // AT3G56640 // AT1G59640 // AT5G13290 // AT5G23940 // AT3G01140 // AT4G00100 // AT1G19850 // AT3G07960 // AT5G42080 // AT4G28560 // AT1G58120 // AT5G43900 // AT1G73360 // AT1G05230 // AT4G20050 // AT5G65090 // AT1G63…
[truncated: 436 more rows]
